# Supplementary material for: Antiplasmodial peptaibols act through membrane directed mechanisms
Source: Cell Chem Biol. 2024 Feb 15;31(2):312–325.e9. doi: 10.1016/j.chembiol.2023.10.025 (PMC10923054; doi:10.1016/j.chembiol.2023.10.025)
Supplement: Table S3. RNA sequencing results for HZ NDPG-I treated culture [file mmc2.xlsx]

## Sheet: Gene level differential expres.
gene_id	gene_name	transcript_id	Description	FPKM.HZNPDGI-1	FPKM.HZNPDGI-2	FPKM.HZNPDGI-3	Average.FPKM.HZNPDGI	FPKM.Control1	FPKM.Control2	FPKM.Control3	Average.FPKM.Control	|∆FPKM|	fc	log2(fc)	pval	qval	regulation	significant			Key
MSTRG.4782	ORF78	PF3D7_API03000.1		0.269836	0.0001	0.073124	0.114353	0.492072	1.81691	3.29865	1.86921	1.75485	0.0611774	-4.03086	0.000125477	0.185532	down	yes			Significant
MSTRG.4200	PF3D7_1411000	PF3D7_1411000.1;PF3D7_1411000.2		1.46653	4.09126	2.31463	2.62414	0.089528	0.689355	0.55705	0.445311	2.17883	5.89283	2.55896	0.000155517	0.185532	up	yes			Validated with qPCR
MSTRG.3447	PF3D7_1253200	PF3D7_1253200.1		0.0001	0.08507	0.0001	0.0284233	0.112157	0.200678	0.668392	0.327076	0.298652	0.0869014	-3.52448	0.00147146	1	down	yes
MSTRG.1725	PF3D7_0721600	PF3D7_0721600.1	component of cytosolic 80S ribosome and 40S small subunit [Volvox carteri f. nagariensis]	1.07774	0.738668	1.05664	0.957685	20.5822	0.754682	1.03717	7.45802	6.50033	0.12841	-2.96117	0.00171455	1	down	yes
MSTRG.3897	WDR16	PF3D7_1348700.1	flagellar associated protein [Chlamydomonas reinhardtii]	0.058254	0.009683	0.022427	0.0301213	0.112927	0.205994	0.216349	0.178423	0.148302	0.168819	-2.56645	0.00243964	1	down	yes
MSTRG.2414	CHD1	PF3D7_1023900.1	hypothetical protein JCGZ_08378 [Jatropha curcas]	3.02874	3.16042	0.780171	2.32311	2.15058	11.9749	10.2429	8.1228	5.79969	0.285999	-1.80592	0.00350605	1	down	yes
MSTRG.47	PF3D7_0106100	PF3D7_0106100.1	V-type proton ATPase subunit C [Cucurbita maxima]	2.96384	1.1308	2.21705	2.1039	4.30176	3.88613	7.86122	5.34971	3.24581	0.393273	-1.3464	0.00496864	1	down	yes
MSTRG.2844	PF3D7_1133200	PF3D7_1133200.1		13.4167	8.25548	2.84979	8.17399	2.06523	3.46172	1.15214	2.22636	5.94763	3.67146	1.87635	0.00499039	1	up	yes
MSTRG.2205	ACBP2	PF3D7_1001200.1	PREDICTED: acyl-CoA-binding domain-containing protein 1-like [Malus domestica]	2.22484	2.55528	0.55658	1.7789	2.62432	3.48052	6.84871	4.31785	2.53895	0.411987	-1.27933	0.00623133	1	down	yes
MSTRG.1582	ALBA1	PF3D7_0814200.1	H/ACA ribonucleoprotein complex subunit 1-like isoform X1 [Ziziphus jujuba]	13.845	0.0165287	5.01141	6.29097	1.06208	0.0336575	0.01218	0.369304	5.92166	17.0346	4.0904	0.0077779	1	up	yes
MSTRG.195	RPL37A	PF3D7_0210100.1;PF3D7_0210100.2	ribosomal protein L37ae [Helicosporidium sp. ATCC 50920]	2.81472	4.6198	4.65015	4.02822	2.65814	1.13741	1.3945	1.73001	2.29821	2.32843	1.21936	0.00977893	1	up	yes
MSTRG.3413	PPM4	PF3D7_1249300.1	hypothetical protein BRARA_B03641 [Brassica rapa]	3.17741	3.16304	1.38593	2.57546	0.896523	0.843705	1.60475	1.11499	1.46047	2.30984	1.2078	0.00994416	1	up	yes
MSTRG.3698	PF3D7_1317500	PF3D7_1317500.1		2.07818	0.898098	1.4039	1.46006	0.557371	0.0001	0.312228	0.2899	1.17016	5.03643	2.3324	0.0108739	1	up	yes
MSTRG.344	RPL44	PF3D7_0304400.1	60S ribosomal protein L36a [Triticum urartu]	9.27451	8.31021	3.53767	7.0408	4.3733	2.48476	1.95931	2.93912	4.10167	2.39554	1.26035	0.0114785	1	up	yes
MSTRG.245	PF3D7_0215600	PF3D7_0215600.1		1.46253	1.98521	0.55242	1.33338	0.427692	0.262856	0.806703	0.499084	0.8343	2.67166	1.41774	0.0126536	1	up	yes
MSTRG.1395	PF3D7_0710700	PF3D7_0710700.1		0.982379	0.581906	0.322538	0.628941	0.238041	0.201024	0.147822	0.195629	0.433312	3.21497	1.6848	0.0128187	1	up	yes
MSTRG.3912	PF3D7_1350300	PF3D7_1350300.1		0.405187	0.410295	0.518235	0.444572	0.212873	0.102503	0.079025	0.131467	0.313105	3.38163	1.75772	0.0128807	1	up	yes
MSTRG.2784	SNRPF	PF3D7_1126900.1	probable small nuclear ribonucleoprotein F [Carica papaya]	3.5935	4.91164	5.77052	4.75855	2.8954	1.51349	2.3392	2.24936	2.50919	2.11551	1.08101	0.0145138	1	up	yes
MSTRG.163	ADSL	PF3D7_0206700.1	unknown [Picea sitchensis]	1.1662	3.12836	2.21253	2.16903	1.94985	1.07887	27.9582	10.329	8.15993	0.209995	-2.25157	0.0149157	1	down	yes
MSTRG.1247	H3.3	PF3D7_0617900.1	hypothetical protein DVH24_016785 [Malus domestica]	56.8517	106.6	137.536	100.329	66.1793	5.16006	8.85456	26.7313	73.5979	3.75325	1.90814	0.0163135	1	up	yes
MSTRG.2187	GDV1	PF3D7_0935400.1		1.14528	1.50431	1.18356	1.27771	3.10026	1.82365	2.45969	2.4612	1.18349	0.519143	-0.945796	0.0169482	1	down	no
MSTRG.3361	WDR82	PF3D7_1243800.1	protein ANTHESIS POMOTING FACTOR 1 isoform X1 [Rosa chinensis]	0.102353	0.103498	0.169427	0.125093	0.150543	0.197459	1.04761	0.465204	0.340111	0.268899	-1.89487	0.0217161	1	down	yes
MSTRG.1731	RALP1	PF3D7_0722200.1		16.3389	49.3293	17.682	27.7834	15.316	6.0463	10.4057	10.5893	17.1941	2.62372	1.39161	0.0218224	1	up	yes
MSTRG.461	PF3D7_0317300	PF3D7_0317300.1		2.05633	0.399084	0.55041	1.00194	2.77353	2.14757	1.7077	2.2096	1.20766	0.453449	-1.14099	0.0277077	1	down	yes
MSTRG.4091	PF3D7_1371000	PF3D7_1371000.1	uncharacterized protein LOC111289175 [Durio zibethinus]	5.31647	9.66358	5.41873	6.79959	2.6304	2.79468	4.67619	3.36709	3.43251	2.01943	1.01395	0.0279916	1	up	yes
MSTRG.2258	PF3D7_1007400	PF3D7_1007400.1		0.705025	0.92615	0.884755	0.838643	0.330261	0.339806	0.459134	0.3764	0.462243	2.22806	1.15579	0.0288298	1	up	yes
MSTRG.297	PF3D7_0221700	PF3D7_0221700.1		0.200269	0.445913	0.342429	0.329537	0.149969	0.139008	0.07583	0.121602	0.207935	2.70996	1.43827	0.0307699	1	up	yes
PF3D7_1408500	PF3D7_1408500	PF3D7_1408500.1		0.184289	0.281251	0.324821	0.263454	0.112845	0.085117	0.0001	0.0660207	0.197433	3.99047	1.99656	0.0326044	1	up	yes
PF3D7_0513700	PSOP12	PF3D7_0513700.1		0.133977	0.292606	0.140502	0.189028	0.447948	0.481238	0.323089	0.417425	0.228397	0.452844	-1.14291	0.0330385	1	down	yes
MSTRG.4621	RPL29	PF3D7_1460300.1		0.815491	1.8042	3.80946	2.14305	1.20804	0.376884	0.986035	0.856986	1.28607	2.50069	1.32232	0.0336238	1	up	yes
MSTRG.104	PF3D7_0112300	PF3D7_0112300.1	uncharacterized protein LOC111289175 [Durio zibethinus]	4.74187	12.4941	7.42328	8.21976	3.87743	2.89951	5.44118	4.0727	4.14706	2.01826	1.01311	0.0370611	1	up	yes
MSTRG.2911	PF3D7_1141200	PF3D7_1141200.1		1.82881	1.57021	2.22669	1.87524	1.24599	0.880839	0.718289	0.948372	0.926863	1.97732	0.983547	0.0414759	1	up	no
MSTRG.4471	PF3D7_1442000	PF3D7_1442000.1	ADP-ribosylation factor-like protein 2 [Amborella trichopoda]	1.50505	0.891962	0.723069	1.04003	0.661369	0.237667	0.344306	0.414448	0.625579	2.50943	1.32736	0.0423707	1	up	yes
PF3D7_1346000	PF3D7_1346000	PF3D7_1346000.1		0.160114	0.036328	0.0001	0.065514	0.223662	0.219925	0.186591	0.210059	0.144545	0.311883	-1.68092	0.0440092	1	down	yes
MSTRG.3868	PF3D7_1345000	PF3D7_1345000.1		0.471561	0.535916	0.433318	0.480265	0.318628	0.117649	0.09866	0.178312	0.301953	2.69339	1.42942	0.0449011	1	up	yes
MSTRG.111	GARP	PF3D7_0113000.1		1.15913	1.03448	0.759134	0.984248	0.545471	0.453533	0.634136	0.54438	0.439868	1.80802	0.854408	0.0493635	1	up	no
MSTRG.4576	PF3D7_1454900	PF3D7_1454900.1		1.15314	0.654569	0.685939	0.831215	0.511171	0.275962	0.14499	0.310708	0.520508	2.67523	1.41966	0.0513176	1	up	no
MSTRG.4377	SYN11	PF3D7_1432000.1		0.452419	0.537148	0.535309	0.508292	0.307341	0.196275	0.189443	0.23102	0.277272	2.20021	1.13764	0.051661	1	up	no
MSTRG.964	PF3D7_0608100	PF3D7_0608100.1		2.67691	1.56616	0.624435	1.6225	0.503036	1.06231	0.65526	0.740203	0.882299	2.19197	1.13223	0.052117	1	up	no
MSTRG.78	PF3D7_0109500	PF3D7_0109500.1	N-terminal acetyltransferase B complex catalytic subunit NAA20 [Selaginella moellendorffii]	1.72326	2.48427	3.21244	2.47332	1.59845	1.08375	1.34797	1.34339	1.12993	1.84111	0.880574	0.0526808	1	up	no
MSTRG.1624	PF3D7_0819100	PF3D7_0819100.1		0.272195	0.233086	0.08283	0.196037	0.222118	0.346454	0.773739	0.447437	0.2514	0.438133	-1.19056	0.0530267	1	down	no
MSTRG.687	ApiAP2	PF3D7_0420300.1		4.89014	9.61832	1.44674	5.3184	1.81981	2.87982	1.64914	2.11626	3.20214	2.51312	1.32948	0.0556512	1	up	no
MSTRG.386	PF3D7_0308800	PF3D7_0308800.1		6.78377	4.46254	3.32635	4.85755	1.3304	1.86294	4.22516	2.47283	2.38472	1.96437	0.974064	0.0578181	1	up	no
MSTRG.1939	PF3D7_0907300	PF3D7_0907300.1		0.461558	0.329687	0.451867	0.414371	0.192632	0.217125	0.09557	0.168442	0.245928	2.46002	1.29867	0.0591921	1	up	no
MSTRG.2473	SPT4	PF3D7_1030000.1	transcription elongation factor SPT4-like protein 2-like [Chlorella sorokiniana]	4.56792	4.57338	5.0765	4.73926	3.21481	1.43026	3.35414	2.6664	2.07286	1.7774	0.829768	0.060255	1	up	no
MSTRG.1574	PF3D7_0813500	PF3D7_0813500.1		1.45756	1.36775	0.804622	1.20998	0.780195	0.628098	0.433057	0.613783	0.596195	1.97134	0.97918	0.0607515	1	up	no
MSTRG.2723	HSBP	PF3D7_1120900.1		2.32705	1.55202	1.57688	1.81865	2.47229	2.34803	4.68114	3.16715	1.34851	0.574221	-0.800321	0.0616413	1	down	no
PF3D7_0831900	PF3D7_0831900	PF3D7_0831900.1		0.395789	0.544705	0.603132	0.514542	0.16163	0.21531	0.209203	0.195381	0.319161	2.63353	1.397	0.0618686	1	up	no
MSTRG.2521	IF3b	PF3D7_1034600.1		2.68221	3.05561	1.19089	2.30957	1.81594	1.00111	0.515063	1.11071	1.19886	2.07937	1.05615	0.0654565	1	up	no
MSTRG.1801	CMC1	PF3D7_0729600.1		1.42537	2.23342	1.28389	1.64756	1.08364	0.659074	0.907412	0.883376	0.764183	1.86507	0.899231	0.0662357	1	up	no
MSTRG.2968	PF3D7_1148600	PF3D7_1148600.1	uncharacterized protein LOC111289175 [Durio zibethinus]	4.58176	10.2986	7.09667	7.32566	3.98976	3.13109	5.11043	4.07709	3.24857	1.79679	0.845418	0.0675389	1	up	no
MSTRG.68	PF3D7_0108500	PF3D7_0108500.1		6.36208	6.45876	2.80556	5.2088	3.86434	2.30109	2.13592	2.76712	2.44168	1.88239	0.912567	0.0681194	1	up	no
MSTRG.2555	PF3D7_1038100	PF3D7_1038100.1		0.705675	0.312921	0.21916	0.412585	0.200619	0.206951	0.16407	0.190547	0.222039	2.16527	1.11455	0.0682273	1	up	no
MSTRG.3359	PF3D7_1243700	PF3D7_1243700.1	protein ANTHESIS POMOTING FACTOR 1 [Morus notabilis]	3.2377	2.27596	2.44186	2.65184	3.38797	6.47622	3.80372	4.55597	1.90413	0.582058	-0.780766	0.0684161	1	down	no
PF3D7_0931100	PF3D7_0931100	PF3D7_0931100.1	hypothetical protein CBR_g32208 [Chara braunii]	0.423283	0.307673	0.324703	0.351886	0.226542	0.087959	0.210024	0.174842	0.177045	2.0126	1.00906	0.0692882	1	up	no
MSTRG.2203	PfJ13	PF3D7_1001000.1		0.964111	0.655997	1.22223	0.947447	0.516801	0.411693	0.587714	0.505403	0.442044	1.87464	0.906612	0.0709502	1	up	no
MSTRG.460	CRK4	PF3D7_0317200.1	hypothetical protein CEUSTIGMA_g8035.t1 [Chlamydomonas eustigma]	3.03321	2.17021	1.05484	2.08609	2.005	1.76857	9.13515	4.30291	2.21682	0.484808	-1.04451	0.0715944	1	down	no
MSTRG.3051	PBGD	PF3D7_1209600.1	porphobilinogen deaminase, chloroplastic [Dendrobium catenatum]	0.967656	0.989156	0.661354	0.872722	0.890229	1.73289	1.77702	1.46671	0.593991	0.595019	-0.748993	0.0721457	1	down	no
MSTRG.1182	PF3D7_0628400	PF3D7_0628400.1		0.123846	0.389669	0.580381	0.364632	0.071714	0.145469	0.200114	0.139099	0.225533	2.62138	1.39033	0.0723595	1	up	no
MSTRG.2907	PF3D7_1140400	PF3D7_1140400.1		71.1822	12.2425	15.6136	33.0128	66.7906	52.1463	77.3761	65.4377	32.4249	0.504492	-0.987097	0.0734752	1	down	no
MSTRG.625	PF3D7_0412800	PF3D7_0412800.1		1.34218	13.2902	20.2533	11.6286	1.03747	2.28114	9.21195	4.17685	7.45171	2.78405	1.47718	0.0735627	1	up	no
PF3D7_1431100	PIP2	PF3D7_1431100.1		0.601583	0.536535	0.306795	0.481638	0.368087	0.194276	0.117398	0.226587	0.255051	2.12562	1.08788	0.0752893	1	up	no
MSTRG.4717	PF3D7_1471400	PF3D7_1471400.1	diacylglycerol kinase 7-like isoform X1 [Papaver somniferum]	1.72445	2.10573	2.41661	2.08226	3.15533	3.48858	3.75312	3.46568	1.38341	0.600824	-0.734984	0.0753159	1	down	no
MSTRG.1727	PF3D7_0721800	PF3D7_0721800.1		2.28999	2.98465	2.17663	2.48376	1.97248	1.24044	0.946151	1.38636	1.0974	1.79157	0.841227	0.0766334	1	up	no
MSTRG.4090	PF3D7_1370900	PF3D7_1370900.1		1.20071	0.716905	0.475674	0.797763	0.347317	0.368949	0.0001	0.238789	0.558974	3.34087	1.74023	0.0781379	1	up	no
MSTRG.2565	ETRAMP11.2	PF3D7_1102800.1		74.3126	80.7111	58.2327	71.0855	49.5323	28.7723	34.0229	37.4425	33.643	1.89852	0.924878	0.0804046	1	up	no
MSTRG.2212	PArt	PF3D7_1002200.1		1.90327	1.45925	0.807759	1.39009	1.02873	0.717425	0.579127	0.775095	0.615	1.79345	0.842738	0.0822546	1	up	no
MSTRG.2327	PF3D7_1014500	PF3D7_1014500.1		0.064156	0.050443	0.031427	0.0486753	0.101275	0.070608	0.144158	0.105347	0.0566717	0.462048	-1.11389	0.0822603	1	down	no
MSTRG.3419	FCF2	PF3D7_1250000.1		2.31536	2.0947	1.46193	1.95733	1.65488	0.820013	0.757859	1.07758	0.879746	1.81641	0.861087	0.0830559	1	up	no
MSTRG.574	PF3D7_0406500	PF3D7_0406500.1		1.0217	0.996543	0.464903	0.827714	0.642418	0.417042	0.305077	0.454846	0.372868	1.81977	0.863755	0.0834263	1	up	no
MSTRG.1463	PF3D7_0801800	PF3D7_0801800.1	mannose-6-phosphate isomerase 1 [Jatropha curcas]	5.77471	4.8984	1.27213	3.98175	1.11399	2.05358	2.641	1.93619	2.04556	2.05649	1.04018	0.0851002	1	up	no
MSTRG.2967	PF3D7_1148200	PF3D7_1148200.1		12.2065	4.56878	1.40388	6.05973	4.34842	1.75112	1.51606	2.53853	3.52119	2.3871	1.25526	0.0851942	1	up	no
PF3D7_1218900	PF3D7_1218900	PF3D7_1218900.1		0.3773	0.493647	0.375047	0.415331	0.208868	0.215342	0.195571	0.206594	0.208738	2.01038	1.00747	0.0855921	1	up	no
MSTRG.3490	RPB11	PF3D7_1304900.1	predicted protein [Ostreococcus lucimarinus CCE9901]	3.29556	3.18639	4.22797	3.56997	2.62559	1.16938	2.58056	2.12518	1.4448	1.67985	0.748332	0.0873174	1	up	no
MSTRG.1823	PF3D7_0731700	PF3D7_0731700.1		2.4939	1.35362	0.597111	1.48154	0.080572	0.871623	0.797254	0.58315	0.898393	2.54059	1.34516	0.088907	1	up	no
MSTRG.2052	PF3D7_0919700	PF3D7_0919700.1	pyridoxal phosphate homeostasis protein-like [Physcomitrella patens]	0.694031	0.361371	0.724644	0.593349	0.213808	0.222752	0.428266	0.288275	0.305073	2.05827	1.04143	0.0925058	1	up	no
MSTRG.3985	PF3D7_1358500	PF3D7_1358500.1	zinc finger protein ZPR1-like [Phalaenopsis equestris]	0.881689	0.647668	0.406831	0.645396	0.349977	0.282382	0.423453	0.351937	0.293459	1.83384	0.874866	0.0928006	1	up	no
MSTRG.1144	ATrx2	PF3D7_0529100.1		6.20657	2.08453	2.85105	3.71405	3.34241	1.25966	0.942801	1.84829	1.86576	2.00945	1.0068	0.0929177	1	up	no
PF3D7_0701000	PF3D7_0701000	PF3D7_0701000.1		0.34286	0.283697	0.077662	0.23474	0.236857	0.40865	0.808664	0.484724	0.249984	0.484275	-1.0461	0.0940996	1	down	no
MSTRG.581	PF3D7_0407700	PF3D7_0407700.1		1.23452	2.47435	1.31461	1.6745	1.01593	1.1835	0.617314	0.938914	0.735582	1.78344	0.834662	0.0941942	1	up	no
MSTRG.4266	PF3D7_1418300	PF3D7_1418300.1		0.848465	1.23701	1.08356	1.05634	1.88356	1.60583	2.05521	1.8482	0.791859	0.571551	-0.807045	0.0943194	1	down	no
MSTRG.512	PF3D7_0322400	PF3D7_0322400.1		0.727481	0.496236	0.36884	0.530852	0.322131	0.354396	0.123132	0.266553	0.264299	1.99155	0.993888	0.097099	1	up	no
MSTRG.1631	LSM3	PF3D7_0819900.1	Sm-like ribonucleo protein [Coccomyxa subellipsoidea C-169]	2.73931	4.7917	8.75096	5.42732	3.09402	2.18449	3.96747	3.08199	2.34533	1.76098	0.816377	0.0980765	1	up	no
MSTRG.4341	PF3D7_1427700	PF3D7_1427700.1		0.587682	2.01596	2.41601	1.67322	1.29048	0.170026	0.857781	0.772762	0.900456	2.16524	1.11453	0.0983399	1	up	no
MSTRG.1494	GAMER	PF3D7_0805200.1		11.1866	16.3864	19.5975	15.7235	8.81627	10.6331	7.7816	9.07699	6.64652	1.73224	0.792638	0.0985221	1	up	no
MSTRG.789	PF3D7_0507000	PF3D7_0507000.1		0.265704	0.0001	0.469997	0.245267	0.152637	0.0001	0.0001	0.0509457	0.194321	4.81429	2.26732	0.0991403	1	up	no
MSTRG.1530	PF3D7_0809000	PF3D7_0809000.1		0.707233	1.16508	10.2076	4.02662	0.199055	0.0001	3.00519	1.06812	2.95851	3.76984	1.9145	0.100131	1	up	no
MSTRG.3670	PF3D7_1314700	PF3D7_1314700.1		0.999606	0.963106	0.443268	0.801993	0.634735	0.362373	0.286478	0.427862	0.374131	1.87442	0.906445	0.100173	1	up	no
PF3D7_0707600	MED10	PF3D7_0707600.1		0.80392	0.822778	0.742776	0.789825	0.639496	0.251384	0.378946	0.423275	0.366549	1.86598	0.899936	0.103401	1	up	no
MSTRG.2629	RPL36	PF3D7_1109900.1	60S ribosomal L36-2 -like protein [Gossypium arboreum]	3.69261	5.72485	8.21906	5.87884	3.5461	2.71575	4.47774	3.57986	2.29898	1.6422	0.715627	0.10481	1	up	no
MSTRG.1605	HMGB2	PF3D7_0817900.1	FACT complex subunit SSRP1 [Sesamum indicum]	21.0542	33.0118	42.0157	32.0272	19.6938	13.3103	22.3555	18.4532	13.574	1.73559	0.795427	0.107162	1	up	no
MSTRG.3439	RH3	PF3D7_1252400.1		0.853429	3.32431	2.28075	2.15283	0.80918	6.90124	6.36014	4.69019	2.53736	0.459007	-1.12341	0.108697	1	down	no
MSTRG.4193	PF3D7_1410500	PF3D7_1410500.1		1.1479	0.735394	0.574612	0.8193	0.435176	0.380587	0.42118	0.412314	0.406986	1.98708	0.990648	0.108836	1	up	no
MSTRG.1389	PF3D7_0710100	PF3D7_0710100.1		0.783241	0.674264	0.443696	0.633734	0.425164	0.368142	0.222404	0.33857	0.295164	1.8718	0.904423	0.109406	1	up	no
MSTRG.1233	PF3D7_0704300	PF3D7_0704300.1		6.09788	5.18297	0.852739	4.04453	2.35846	1.336	2.07553	1.92333	2.1212	2.10288	1.07237	0.110512	1	up	no
MSTRG.2827	PF3D7_1131500	PF3D7_1131500.1		0.337235	0.563931	0.509199	0.470122	0.643952	0.982581	1.21527	0.947269	0.477147	0.496292	-1.01074	0.110675	1	down	no
MSTRG.221	PF3D7_0213000	PF3D7_0213000.1		0.501298	0.600755	0.401171	0.501075	0.787825	0.648768	0.926956	0.78785	0.286775	0.636003	-0.652895	0.110919	1	down	no
PF3D7_0322200	PF3D7_0322200	PF3D7_0322200.1		0.352271	0.291086	0.079403	0.24092	0.117881	0.102965	0.077056	0.0993007	0.141619	2.42617	1.27868	0.111944	1	up	no
PF3D7_1413200	PF3D7_1413200	PF3D7_1413200.1		0.271256	0.332999	0.136098	0.246784	0.13993	0.095632	0.088062	0.107875	0.13891	2.28769	1.19389	0.112087	1	up	no
MSTRG.3785	NUDC	PF3D7_1336800.1	unknown [Zea mays]	1.50865	0.975973	0.93858	1.14107	0.741614	0.477065	0.819653	0.679444	0.461625	1.67942	0.747959	0.112582	1	up	no
MSTRG.4516	PF3D7_1447300	PF3D7_1447300.1		1.53455	1.10174	0.721952	1.11941	1.50276	1.49429	2.127	1.70802	0.588606	0.655387	-0.609582	0.113038	1	down	no
PF3D7_1142900	PF3D7_1142900	PF3D7_1142900.1		0.220392	0.370158	0.230088	0.273546	0.122513	0.134433	0.140565	0.132504	0.141042	2.06444	1.04575	0.11307	1	up	no
MSTRG.2352	PF3D7_1017200	PF3D7_1017200.1		0.903265	0.894551	0.884543	0.89412	1.06259	1.25547	1.99753	1.43853	0.54441	0.621551	-0.686055	0.113418	1	down	no
MSTRG.854	PF3D7_0514500	PF3D7_0514500.1		0.644766	0.484291	0.647375	0.592144	0.552039	0.859075	2.12195	1.17769	0.585543	0.502803	-0.991936	0.113428	1	down	no
MSTRG.2284	PF3D7_1010100	PF3D7_1010100.1		2.26267	2.51148	3.0173	2.59715	1.7584	1.66856	1.35146	1.59281	1.00435	1.63055	0.705359	0.113917	1	up	no
MSTRG.3418	KsgA2	PF3D7_1249900.1	DIM1A adenosine dimethyl transferase 1A [Klebsormidium nitens]	2.76677	1.73473	1.18944	1.89698	1.50472	0.875274	0.961815	1.11394	0.783044	1.70295	0.768038	0.114326	1	up	no
MSTRG.4184	PF3D7_1409600	PF3D7_1409600.1		3.5364	3.73421	1.6399	2.97017	2.16414	1.58257	1.51804	1.75491	1.21526	1.69249	0.759145	0.115427	1	up	no
MSTRG.4836	RNA18	PF3D7_MIT03000.1		29.3991	136.979	737.399	301.259	136.336	117.74	150.19	134.755	166.504	2.2356	1.16066	0.116648	1	up	no
MSTRG.2583	PF3D7_1104900	PF3D7_1104900.1	phosphoenolpyruvate carboxylase kinase 1-like [Olea europaea var. sylvestris]	1.44197	2.94741	1.71288	2.03409	1.59701	1.02493	1.01853	1.21349	0.820601	1.67623	0.745222	0.117509	1	up	no
MSTRG.557	PF3D7_0405500	PF3D7_0405500.1		1.62819	2.57866	2.32851	2.17845	1.18911	0.92617	1.61613	1.2438	0.93465	1.75145	0.808546	0.117528	1	up	no
PF3D7_1236500	PF3D7_1236500	PF3D7_1236500.1		0.560634	0.802694	0.094691	0.486006	0.240444	0.148158	0.143104	0.177235	0.308771	2.74215	1.45531	0.117607	1	up	no
PF3D7_1476200	PF3D7_1476200	PF3D7_1476200.1		0.625786	0.417891	0.379532	0.474403	0.292217	0.251891	0.259491	0.267866	0.206537	1.77104	0.8246	0.119756	1	up	no
MSTRG.4076	PF3D7_1368400	PF3D7_1368400.1		1.57941	2.12084	1.41695	1.70573	2.03572	2.2951	3.33616	2.55566	0.849924	0.667434	-0.583303	0.120083	1	down	no
MSTRG.4271	PF3D7_1419000	PF3D7_1419000.1		5.70516	3.06943	0.948085	3.24089	2.37502	1.58132	0.78197	1.57943	1.66146	2.05193	1.03698	0.120894	1	up	no
MSTRG.113	PF3D7_0113800	PF3D7_0113800.1		0.045015	0.070481	0.056081	0.0571923	0.015229	0.0391	0.024064	0.026131	0.0310613	2.18868	1.13006	0.122541	1	up	no
MSTRG.4092	PF3D7_1371300	PF3D7_1371300.1	hypothetical protein GLYMA_13G018000 [Glycine max]	3.69309	7.76522	3.11702	4.85844	2.98733	2.68711	2.74907	2.80784	2.05061	1.73032	0.791035	0.12268	1	up	no
MSTRG.2202	RIF	PF3D7_1000600.1		0.414469	0.2146	0.42239	0.350486	0.155385	0.140655	0.222886	0.172975	0.177511	2.02622	1.01879	0.123898	1	up	no
MSTRG.1966	PF3D7_0910400	PF3D7_0910400.1	selenide, water dikinase [Bathycoccus prasinos]	1.45602	1.24763	0.465076	1.05624	0.671625	0.486186	0.673523	0.610445	0.445799	1.73029	0.79101	0.124346	1	up	no
MSTRG.2186	PF3D7_0935390	PF3D7_0935390.1		9.40654	5.82569	4.58418	6.60547	4.07692	3.57598	4.26508	3.97266	2.63281	1.66273	0.733556	0.124918	1	up	no
MSTRG.1399	PF3D7_0711100	PF3D7_0711100.1		0.518575	0.725937	0.706687	0.6504	0.767335	0.740961	1.75649	1.08826	0.437863	0.59765	-0.742628	0.125185	1	down	no
MSTRG.959	COQ2	PF3D7_0607500.1	hypothetical protein DVH24_032795 [Malus domestica]	1.04975	0.203392	0.113092	0.45541	0.664967	0.178277	2.0406	0.961281	0.505871	0.473754	-1.07779	0.125259	1	down	no
MSTRG.4152	RBM8A	PF3D7_1406000.1	RNA-binding protein 8A [Physalis philadelphica]	1.93148	2.38116	4.73559	3.01608	1.05029	1.55583	2.6629	1.75634	1.25974	1.71725	0.780101	0.127719	1	up	no
MSTRG.1732	PF3D7_0722300	PF3D7_0722300.1	hypothetical protein Ahy_A01g001570 isoform A [Arachis hypogaea]	0.541554	0.745625	0.499018	0.595399	0.46315	0.266297	0.380815	0.370087	0.225312	1.60881	0.685991	0.128605	1	up	no
MSTRG.2971	GEXP12	PF3D7_1148700.1		0.388583	0.301213	0.264578	0.318125	0.144958	0.163388	0.219511	0.175952	0.142172	1.80802	0.854408	0.129221	1	up	no
MSTRG.2249	PF3D7_1006400	PF3D7_1006400.1		1.11152	0.953761	0.601021	0.888767	1.43661	1.31753	1.07822	1.27745	0.388687	0.695733	-0.523395	0.129459	1	down	no
MSTRG.655	PF3D7_0416200	PF3D7_0416200.1		1.22621	1.46451	1.23155	1.30742	0.814533	0.979197	0.37608	0.72327	0.584154	1.80766	0.854121	0.130517	1	up	no
MSTRG.651	PF3D7_0415800	PF3D7_0415800.1	PREDICTED: E3 ubiquitin-protein ligase CHFR [Vitis vinifera]	0.455627	0.794666	0.823826	0.691373	0.441358	1.26432	2.00487	1.23685	0.545474	0.55898	-0.839131	0.130553	1	down	no
MSTRG.1668	DTC	PF3D7_0823900.1	hypothetical protein CBR_g51109 [Chara braunii]	3.1574	3.708	4.37578	3.74706	4.46783	4.67741	8.83996	5.99506	2.24801	0.625024	-0.678017	0.13204	1	down	no
MSTRG.2174	PF3D7_0934200	PF3D7_0934200.1		0.143993	0.385703	0.329168	0.286288	0.208392	0.50171	1.29694	0.669015	0.382727	0.427924	-1.22457	0.132067	1	down	no
MSTRG.2356	PF3D7_1017600	PF3D7_1017600.1		1.80559	1.47581	0.562358	1.28125	0.958207	0.795684	0.323671	0.692521	0.588732	1.85013	0.887626	0.133581	1	up	no
MSTRG.93	AKLP1	PF3D7_0110900.1	PREDICTED: exonuclease V, chloroplastic-like isoform X1 [Nicotiana sylvestris]	0.361103	0.480079	0.497406	0.446196	0.15126	0.221986	0.291622	0.221623	0.224573	2.01331	1.00957	0.135597	1	up	no
PF3D7_0800700	SURF8.3	PF3D7_0800700.1		0.102896	0.071704	0.030236	0.0682787	0.030049	0.035394	0.027397	0.0309467	0.037332	2.20633	1.14165	0.138488	1	up	no
MSTRG.660	PF3D7_0416700	PF3D7_0416700.1		1.79868	0.337334	0.365632	0.833882	0.265781	0.47739	5.04234	1.9285	1.09462	0.432399	-1.20957	0.141038	1	down	no
MSTRG.3279	PIH1	PF3D7_1235000.1	hypothetical protein Rsub_09614 [Raphidocelis subcapitata]	0.375168	0.787779	0.547664	0.570204	0.592211	1.28107	1.04051	0.971267	0.401063	0.587072	-0.76839	0.141057	1	down	no
MSTRG.582	CINCH	PF3D7_0407800.1		0.280635	3.3681	1.88213	1.84362	1.54085	7.6451	2.40005	3.862	2.01838	0.477375	-1.0668	0.141171	1	down	no
MSTRG.3552	PF3D7_1323200	PF3D7_1323200.1		18.0384	11.28	10.8394	13.3859	13.5246	4.40971	5.81257	7.91562	5.47031	1.69108	0.757943	0.141218	1	up	no
MSTRG.1840	IF2c	PF3D7_0827100.1	Translation initiation factor IF-2 [Zostera marina]	1.32067	1.09024	0.511681	0.9742	0.773528	0.578666	0.351864	0.568019	0.406181	1.71508	0.778278	0.142828	1	up	no
MSTRG.2322	PF3D7_1013800	PF3D7_1013800.1		2.50191	4.05155	2.50743	3.0203	1.81394	1.64398	2.32468	1.92753	1.09277	1.56693	0.647938	0.143325	1	up	no
PF3D7_1451600	LAP5	PF3D7_1451600.1		0.122984	0.229715	0.141603	0.164767	0.35429	0.33838	0.198132	0.296934	0.132167	0.554895	-0.849712	0.144794	1	down	no
MSTRG.3669	LipL1	PF3D7_1314600.1	hypothetical protein OsI_29008 [Oryza sativa Indica Group]	0.160392	0.095278	0.135596	0.130422	0.309697	0.117648	0.38826	0.271868	0.141446	0.479725	-1.05972	0.145131	1	down	no
MSTRG.1480	g-tub	PF3D7_0803700.1	tubulin gamma chain-like [Physcomitrella patens]	13.841	9.22826	8.65754	10.5756	0.429227	0.505863	11.8276	4.25423	6.32139	2.48591	1.31377	0.145278	1	up	no
MSTRG.2819	PF3D7_1130800	PF3D7_1130800.1	hypothetical protein CBR_g45467 [Chara braunii]	0.206642	0.393573	0.125876	0.24203	0.481136	0.156611	0.766791	0.468179	0.226149	0.516961	-0.951873	0.145352	1	down	no
MSTRG.2489	MORN1	PF3D7_1031200.1		5.54679	8.33848	1.11652	5.0006	4.59518	18.4159	3.0437	8.68494	3.68434	0.575778	-0.796415	0.146703	1	down	no
MSTRG.4548	PF3D7_1450800	PF3D7_1450800.1		0.492869	0.289186	0.269337	0.350464	0.293836	0.125495	0.067245	0.162192	0.188272	2.1608	1.11156	0.147612	1	up	no
MSTRG.4700	PF3D7_1470950	PF3D7_1470950.1		1.33096	1.2362	0.515384	1.02751	1.40185	1.19902	3.25407	1.95165	0.924134	0.526485	-0.925535	0.148699	1	down	no
MSTRG.842	PNP	PF3D7_0513300.1		21.7751	20.5547	18.6802	20.3367	25.6308	42.8023	27.4556	31.9629	11.6262	0.636259	-0.652313	0.149053	1	down	no
MSTRG.2291	PF3D7_1010800	PF3D7_1010800.1		0.954011	0.744486	0.908587	0.869028	0.657276	0.415004	0.47045	0.514243	0.354785	1.68992	0.756951	0.150783	1	up	no
MSTRG.2449	MPP10	PF3D7_1027100.1		0.200296	0.315256	0.171017	0.228856	0.186192	0.097362	0.062665	0.115406	0.11345	1.98305	0.98772	0.152676	1	up	no
MSTRG.1216	PF3D7_0702100	PF3D7_0702100.1		3.11017	4.49276	2.25761	3.28685	2.0213	1.83977	2.41486	2.09198	1.19487	1.57117	0.651836	0.152764	1	up	no
MSTRG.2323	FS	PF3D7_1014000.1	predicted protein [Ostreococcus lucimarinus CCE9901]	0.542231	0.759248	0.350766	0.550748	0.604211	0.9744	0.863968	0.814193	0.263445	0.676434	-0.563978	0.153086	1	down	no
MSTRG.3066	PF3D7_1209700	PF3D7_1209700.1		1.04994	1.11686	0.699895	0.955568	1.26284	1.50637	1.36038	1.37653	0.420965	0.694184	-0.526609	0.153239	1	down	no
MSTRG.251	PF3D7_0216200	PF3D7_0216200.1		0.917167	0.881156	0.881398	0.89324	1.34713	0.817808	2.20921	1.45805	0.56481	0.612627	-0.70692	0.154131	1	down	no
MSTRG.2213	PTP5	PF3D7_1002100.1		6.46467	5.05073	3.63317	5.04952	12.1043	5.30932	5.63436	7.68267	2.63315	0.657261	-0.605461	0.1544	1	down	no
MSTRG.4024	PF3D7_1362800	PF3D7_1362800.1		2.194	1.74026	1.237	1.72375	0.698075	1.09409	1.43428	1.07548	0.648269	1.60277	0.680568	0.155336	1	up	no
MSTRG.2913	PIGH	PF3D7_1141400.1		1.749	3.75044	2.31256	2.604	2.137	1.50758	1.23857	1.62772	0.97628	1.59978	0.677878	0.155416	1	up	no
MSTRG.1688	PF3D7_0717800	PF3D7_0717800.1		0.28599	0.331292	0.162734	0.260005	0.173647	0.078133	0.176801	0.14286	0.117145	1.82	0.863936	0.155686	1	up	no
MSTRG.540	PF3D7_0403200	PF3D7_0403200.1		0.754917	0.683058	0.240978	0.559651	0.449527	0.223451	0.270931	0.314636	0.245015	1.77872	0.830842	0.15718	1	up	no
MSTRG.2685	CYP19C	PF3D7_1116300.1	hypothetical protein F511_36244 [Dorcoceras hygrometricum]	2.08761	1.82764	1.66935	1.86153	1.60974	0.980237	0.964961	1.18498	0.676555	1.57094	0.651631	0.157657	1	up	no
MSTRG.3300	ICMT	PF3D7_1236800.1	protein-S-isoprenylcysteine O-methyltransferase [Klebsormidium nitens]	0.885467	0.956073	0.891009	0.91085	1.28531	0.7735	2.23826	1.43236	0.521509	0.635909	-0.653108	0.15784	1	down	no
MSTRG.3305	PF3D7_1237900	PF3D7_1237900.1		3.82312	7.52775	1.81793	4.3896	2.91192	2.03551	2.61639	2.52127	1.86833	1.74103	0.79994	0.158075	1	up	no
MSTRG.613	PF3D7_0410900	PF3D7_0410900.1		1.25829	1.01398	0.501915	0.924727	0.771644	0.522618	0.345789	0.546684	0.378044	1.69152	0.758322	0.158579	1	up	no
MSTRG.3781	PF3D7_1335600	PF3D7_1335600.1		0.451252	0.626043	0.52404	0.533778	0.215632	0.434514	0.179837	0.276661	0.257117	1.92936	0.948121	0.158941	1	up	no
MSTRG.4719	ISY1	PF3D7_1472000.1	pre-mRNA-splicing factor ISY1 [Klebsormidium nitens]	0.868101	1.3322	0.952215	1.05084	0.851447	0.36884	0.609705	0.609997	0.440842	1.72269	0.784667	0.162887	1	up	no
MSTRG.1805	PF3D7_0730000	PF3D7_0730000.1		0.304626	0.830022	1.02558	0.720075	0.59526	0.214261	0.348234	0.385918	0.334156	1.86587	0.899851	0.163143	1	up	no
MSTRG.272	PF3D7_0218200	PF3D7_0218200.1		0.406969	0.205011	0.116765	0.242915	0.183884	0.104449	0.066	0.118111	0.124804	2.05667	1.04031	0.16349	1	up	no
MSTRG.682	PF3D7_0419800	PF3D7_0419800.1	H/ACA ribonucleoprotein complex subunit 2-like protein [Physcomitrella patens]	2.1289	0.384164	1.58318	1.36541	0.512058	0.539076	1.23089	0.760675	0.60474	1.79501	0.843988	0.16354	1	up	no
MSTRG.2867	PF3D7_1135700	PF3D7_1135700.1		2.30102	1.45699	3.99484	2.58428	1.76193	1.07328	2.01443	1.61654	0.967737	1.59865	0.67685	0.164424	1	up	no
MSTRG.2216	PF3D7_1002500	PF3D7_1002500.1		2.53319	1.98595	0.850881	1.79001	1.53548	0.709189	0.934042	1.05957	0.730437	1.68937	0.756486	0.164524	1	up	no
MSTRG.3696	PF3D7_1317300	PF3D7_1317300.1		2.94695	2.64831	2.41681	2.67069	2.09649	1.43862	1.7872	1.7741	0.896583	1.50537	0.59012	0.164798	1	up	no
PF3D7_0630500	YTM1	PF3D7_0630500.1	ribosome biogenesis protein WDR12 homolog [Olea europaea var. sylvestris]	0.11851	0.195278	0.259812	0.1912	0.129034	0.06516	0.105414	0.0998693	0.0913307	1.9145	0.936969	0.164964	1	up	no
MSTRG.2370	PF3D7_1018900	PF3D7_1018900.1		0.689888	0.74846	0.363022	0.600457	1.33239	1.16605	0.29742	0.931952	0.331496	0.6443	-0.634196	0.165364	1	down	no
MSTRG.1575	PF3D7_0813600	PF3D7_0813600.1	translation machinery-associated protein 22-like isoform X2 [Herrania umbratica]	2.49049	1.45566	0.69365	1.5466	1.33596	0.799762	0.449886	0.861868	0.684734	1.79448	0.843563	0.165744	1	up	no
PF3D7_0824800	PF3D7_0824800	PF3D7_0824800.1		0.750479	0.684003	0.319081	0.584521	0.502841	0.322303	0.219019	0.348054	0.236467	1.6794	0.747942	0.166708	1	up	no
MSTRG.3643	PF3D7_1312100	PF3D7_1312100.1		1.53726	0.861175	0.796113	1.06485	0.888327	0.628251	0.484469	0.667016	0.397834	1.59644	0.674857	0.167567	1	up	no
MSTRG.1475	UTP14	PF3D7_0803100.1		0.968244	1.16408	0.316303	0.816209	0.609707	0.476457	0.31579	0.467318	0.348891	1.74658	0.804534	0.16926	1	up	no
MSTRG.2481	RPN9	PF3D7_1030500.1	26S proteasome non-ATPase regulatory subunit 13 homolog B-like [Manihot esculenta]	1.18655	1.35519	0.897112	1.14628	1.72502	1.38803	1.70464	1.6059	0.459613	0.713797	-0.486415	0.169465	1	down	no
MSTRG.57	CCR4-3	PF3D7_0107200.1	hypothetical protein Csa_4G669220 [Cucumis sativus]	0.43354	0.345107	0.234402	0.337683	0.501371	0.405702	0.810522	0.572532	0.234849	0.589807	-0.761686	0.169725	1	down	no
MSTRG.3153	DRN1	PF3D7_1220400.1	unknown [Lotus japonicus]	0.531909	0.670336	0.528037	0.576761	0.66703	0.73248	1.13559	0.845034	0.268274	0.682529	-0.551037	0.171033	1	down	no
MSTRG.4323	PF3D7_1425300	PF3D7_1425300.1		4.74237	8.09267	4.44781	5.76095	4.08428	3.6729	3.38105	3.71274	2.04821	1.55167	0.633821	0.171201	1	up	no
MSTRG.1079	BUD31	PF3D7_0522800.1	uncharacterized protein LOC100191203 [Zea mays]	1.56743	1.44181	1.69509	1.56811	0.958387	0.884497	1.27396	1.03895	0.52916	1.50932	0.593902	0.171659	1	up	no
MSTRG.4724	PF3D7_1472500	PF3D7_1472500.1		0.889376	1.0193	0.533591	0.81409	1.02374	1.36039	1.31883	1.23432	0.420228	0.659547	-0.600453	0.173165	1	down	no
MSTRG.897	RPS24	PF3D7_0519400.1	40S ribosomal protein S24-1 [Aegilops tauschii subsp. tauschii]	9.35682	10.8057	11.8628	10.6751	10.2506	4.58676	6.09234	6.97655	3.69854	1.53014	0.613662	0.173976	1	up	no
MSTRG.1054	PF3D7_0520400	PF3D7_0520400.1		0.960449	1.04164	0.524437	0.842174	1.05497	1.00912	1.51801	1.19403	0.351859	0.705319	-0.503653	0.17398	1	down	no
PF3D7_1117000	PF3D7_1117000	PF3D7_1117000.1		0.540823	0.57834	0.4871	0.535421	0.849982	0.70098	0.742214	0.764392	0.228971	0.700453	-0.513639	0.174137	1	down	no
MSTRG.442	PF3D7_0315500	PF3D7_0315500.1	54S ribosomal protein L4, mitochondrial [Auxenochlorella protothecoides]	1.46762	1.01363	1.1906	1.22395	0.882694	0.812859	0.641755	0.779103	0.444848	1.57097	0.65166	0.174387	1	up	no
MSTRG.865	PF3D7_0515800	PF3D7_0515800.1	protein BOLA2-like [Papaver somniferum]	5.20587	3.41593	3.65566	4.09249	1.43781	3.37415	2.8549	2.55562	1.53687	1.60137	0.679305	0.175416	1	up	no
MSTRG.4239	PF3D7_1415400	PF3D7_1415400.1		1.63045	1.27563	0.395296	1.10046	0.948067	0.562848	0.348201	0.619705	0.480755	1.77578	0.828453	0.175761	1	up	no
MSTRG.3498	PF3D7_1306000	PF3D7_1306000.1		0.413962	0.660534	0.401008	0.491835	0.415367	0.221194	0.298915	0.311825	0.180009	1.57728	0.657435	0.175924	1	up	no
MSTRG.3501	PF3D7_1306300	PF3D7_1306300.1	hypothetical protein CHLRE_12g501100v5 [Chlamydomonas reinhardtii]	0.158597	0.182601	0.031565	0.124254	0.21335	0.255532	0.164908	0.211263	0.087009	0.588149	-0.765746	0.176126	1	down	no
MSTRG.3533	PF3D7_1309400	PF3D7_1309400.1	meiosis-specific protein ASY1-like isoform X3 [Papaver somniferum]	2.0772	0.960261	0.773823	1.27043	1.65758	1.21216	2.63949	1.83641	0.565985	0.691799	-0.531576	0.176254	1	down	no
MSTRG.4631	PF3D7_1461300	PF3D7_1461300.1	40S ribosomal protein S28 [Carica papaya]	4.34801	1.53123	1.80606	2.56177	2.38908	1.19488	0.94589	1.50995	1.05182	1.69659	0.762638	0.176454	1	up	no
MSTRG.183	PF3D7_0208800	PF3D7_0208800.1		0.283902	0.116466	0.241576	0.213981	0.206061	0.0001	0.0001	0.0687537	0.145228	3.11229	1.63798	0.176881	1	up	no
MSTRG.4025	PF3D7_1363000	PF3D7_1363000.1		0.124548	0.10133	0.065292	0.0970567	0.060801	0.043816	0.03258	0.0457323	0.0513243	2.12228	1.08561	0.178296	1	up	no
MSTRG.2527	PF3D7_1035200	PF3D7_1035200.1		25.7942	55.3323	16.712	32.6128	20.9225	21.199	10.889	17.6701	14.9427	1.84565	0.884126	0.179745	1	up	no
MSTRG.1375	PF3D7_0708500	PF3D7_0708500.1	NF-kappa-B-activating protein-like [Cucurbita moschata]	1.15924	1.00277	0.548079	0.903362	0.743644	0.375591	0.587096	0.568777	0.334585	1.58825	0.667442	0.180031	1	up	no
MSTRG.2608	PF3D7_1106500	PF3D7_1106500.1		0.844871	0.498971	0.258024	0.533955	0.453589	0.239934	0.260227	0.317917	0.216039	1.67954	0.74807	0.180236	1	up	no
MSTRG.711	PF3D7_0423300	PF3D7_0423300.1		2.85607	4.31659	2.08724	3.08664	2.10901	2.15578	1.64377	1.96952	1.11711	1.5672	0.64819	0.180421	1	up	no
MSTRG.519	PF3D7_0323300	PF3D7_0323300.1		1.11114	0.824629	0.441225	0.792332	0.444747	0.394333	0.463605	0.434228	0.358104	1.82469	0.867652	0.180673	1	up	no
MSTRG.1920	RhopH3	PF3D7_0905400.1		144.382	204.939	184.037	177.786	229.155	310.165	302.192	280.504	102.718	0.633808	-0.657882	0.18099	1	down	no
MSTRG.1797	AOP	PF3D7_0729200.1	peroxiredoxin-2 [Olea europaea var. sylvestris]	0.54292	0.530604	0.587725	0.55375	0.628621	0.745789	1.34664	0.907016	0.353267	0.610518	-0.711895	0.181217	1	down	no
PF3D7_1131600	PF3D7_1131600	PF3D7_1131600.1		0.135257	0.113621	0.034764	0.0945473	0.057311	0.03373	0.05105	0.0473637	0.0471837	1.9962	0.997256	0.183289	1	up	no
MSTRG.4515	IMC20	PF3D7_1447500.1		0.33441	0.788626	2.15727	1.09344	0.297783	0.73036	0.535408	0.521184	0.572252	2.09798	1.069	0.183311	1	up	no
MSTRG.3589	PF3D7_1327400	PF3D7_1327400.1		3.49139	5.72448	5.71654	4.97747	3.53863	3.6891	2.66455	3.29743	1.68004	1.5095	0.594072	0.184284	1	up	no
MSTRG.4561	STX6	PF3D7_1452500.1	Syntaxin-61 [Glycine soja]	0.536935	0.88434	0.661778	0.694351	1.16834	0.5223	1.56991	1.08685	0.392498	0.638866	-0.646415	0.184404	1	down	no
MSTRG.1175	VAR	PF3D7_0532700.1		0.71987	1.42309	0.658694	0.933885	1.24816	1.51862	1.52532	1.4307	0.496817	0.652746	-0.615407	0.184957	1	down	no
MSTRG.1709	CSL4	PF3D7_0720000.1	exosome complex component CSL4-like isoform X3 [Papaver somniferum]	3.02748	1.66058	3.54254	2.74354	2.33733	1.42502	1.67489	1.81241	0.931122	1.51375	0.598124	0.185546	1	up	no
MSTRG.3863	USB1	PF3D7_1344500.1		4.23303	4.12796	2.79705	3.71935	2.85083	1.90642	2.65586	2.47104	1.24831	1.50518	0.589932	0.187063	1	up	no
MSTRG.3119	PF3D7_1215600	PF3D7_1215600.1		2.92029	2.55015	1.47172	2.31405	2.22704	3.37817	4.08008	3.22843	0.914381	0.716772	-0.480413	0.188676	1	down	no
MSTRG.1775	VPS53	PF3D7_0727000.1	vacuolar protein sorting-associated protein 53 A-like [Physcomitrella patens]	1.91732	0.975722	0.628497	1.17385	1.00608	0.691155	0.407325	0.701519	0.472328	1.67329	0.74269	0.18911	1	up	no
PF3D7_0827300	PF3D7_0827300	PF3D7_0827300.1		1.02277	0.628627	0.438897	0.696766	0.606121	0.38948	0.241114	0.412238	0.284528	1.6902	0.757196	0.189503	1	up	no
MSTRG.4483	DPCK	PF3D7_1443700.1	dephospho-CoA kinase [Vigna unguiculata]	1.53545	1.97175	1.7917	1.7663	1.81659	1.97676	4.07722	2.62352	0.857224	0.673255	-0.570775	0.191217	1	down	no
MSTRG.1606	SNRNP27	PF3D7_0818000.1		2.83829	2.13901	0.69107	1.88946	1.57644	1.03151	0.676261	1.09474	0.794719	1.72594	0.787386	0.192165	1	up	no
MSTRG.1863	TryThrA	PF3D7_0830500.1		3.03839	3.58936	2.90192	3.17656	2.27269	1.67675	2.53035	2.15993	1.01663	1.47068	0.556482	0.192193	1	up	no
PF3D7_0710000	PF3D7_0710000	PF3D7_0710000.1		0.67046	0.644192	0.33305	0.549234	0.397862	0.262967	0.415501	0.358777	0.190457	1.53085	0.614335	0.193185	1	up	no
MSTRG.4272	GST	PF3D7_1419300.1	hypothetical protein VOLCADRAFT_107623 [Volvox carteri f. nagariensis]	0.188079	0.297524	0.289985	0.258529	0.23551	0.315185	0.821755	0.457483	0.198954	0.565112	-0.823391	0.193411	1	down	no
PF3D7_0200100	VAR	PF3D7_0200100.1		0.342882	0.331321	0.186521	0.286908	0.357809	0.388615	0.443651	0.396692	0.109784	0.723252	-0.46743	0.193517	1	down	no
MSTRG.3894	PF3D7_1348200	PF3D7_1348200.1		0.443615	0.742445	0.522624	0.569561	0.202282	0.361621	0.366902	0.310268	0.259293	1.83571	0.876335	0.194502	1	up	no
MSTRG.1804	PF3D7_0729900	PF3D7_0729900.1	dynein heavy chain, cytoplasmic-like [Quercus suber]	0.282658	0.254707	0.102739	0.213368	0.365455	0.297738	0.20405	0.289081	0.075713	0.738091	-0.43813	0.194923	1	down	no
MSTRG.2369	PF3D7_1018800	PF3D7_1018800.1	hypothetical protein Rsub_10850 [Raphidocelis subcapitata]	0.253527	0.260157	0.089359	0.201014	0.244315	0.263341	0.4344	0.314019	0.113004	0.640135	-0.643552	0.195084	1	down	no
MSTRG.3776	MSRP1	PF3D7_1335000.1		1.35328	1.34251	0.78844	1.16141	0.882491	0.770756	0.508602	0.720616	0.440792	1.61169	0.688572	0.195474	1	up	no
MSTRG.1403	PF3D7_0711600	PF3D7_0711600.1		0.223512	0.879872	14.9964	5.36661	0.990443	0.504471	5.11293	2.20262	3.16399	2.43647	1.28479	0.195687	1	up	no
PF3D7_1372300	PF3D7_1372300	PF3D7_1372300.1		0.234576	0.200145	0.212425	0.215715	0.107029	0.08864	0.185463	0.127044	0.0886713	1.69796	0.7638	0.195772	1	up	no
PF3D7_1038400	Pf11-1	PF3D7_1038400.1		0.137439	0.221907	0.111492	0.156946	0.087491	0.122013	0.09443	0.101311	0.0556347	1.54915	0.631473	0.196475	1	up	no
MSTRG.1724	PF3D7_0721500	PF3D7_0721500.1		0.274001	0.306073	0.073706	0.217927	0.11187	0.097569	0.110761	0.106733	0.111193	2.04179	1.02983	0.198047	1	up	no
MSTRG.4410	EMC4	PF3D7_1435400.1		6.27048	2.87367	2.98263	4.04226	1.2154	3.18805	2.98055	2.46133	1.58092	1.6423	0.715721	0.198104	1	up	no
MSTRG.122	EMP3	PF3D7_0201900.1		5.64112	4.43362	1.50952	3.86142	3.5495	1.77568	0.947399	2.09086	1.77056	1.84681	0.885035	0.198176	1	up	no
MSTRG.3588	PF3D7_1327300	PF3D7_1327300.1		2.00094	9.55953	6.76141	6.10729	1.94554	4.01074	4.54787	3.50138	2.60591	1.74425	0.802608	0.198309	1	up	no
MSTRG.2447	PF3D7_1026600	PF3D7_1026600.1		5.04631	22.0401	8.13535	11.7406	1.96357	11.5732	0.307354	4.6147	7.12587	2.54417	1.34719	0.19831	1	up	no
MSTRG.1185	PF3D7_0628700	PF3D7_0628700.1		0.221528	0.263421	0.348658	0.277869	0.139117	0.139371	0.20733	0.161939	0.11593	1.71588	0.778951	0.199302	1	up	no
MSTRG.2613	LSM4	PF3D7_1107000.1	U6 snRNA-associated Sm-like protein LSm4 [Zea mays]	3.00804	3.00041	3.1567	3.05505	2.2812	1.80288	2.20897	2.09768	0.957369	1.45639	0.5424	0.199728	1	up	no
PF3D7_0425800	VAR	PF3D7_0425800.1		0.141644	0.075782	0.095887	0.104438	0.05814	0.073131	0.050393	0.0605547	0.043883	1.72468	0.786332	0.20007	1	up	no
MSTRG.528	RIF	PF3D7_0400300.1		0.575528	0.181308	0.217375	0.324737	0.367547	0.352878	1.01812	0.579516	0.254779	0.560359	-0.835578	0.201704	1	down	no
MSTRG.4376	ISC3	PF3D7_1431900.1		0.560398	0.773986	0.719059	0.684481	0.625466	1.12138	1.25488	1.00057	0.316092	0.684089	-0.547744	0.202816	1	down	no
MSTRG.679	PF3D7_0419500	PF3D7_0419500.1		0.403738	0.384399	0.126582	0.304906	0.390885	0.353276	0.578568	0.44091	0.136003	0.691539	-0.532117	0.203135	1	down	no
MSTRG.714	PF3D7_0423600	PF3D7_0423600.1		2.29374	2.13082	0.782801	1.73579	1.52083	0.85082	0.851604	1.07442	0.661369	1.61556	0.692036	0.203177	1	up	no
MSTRG.3921	PF3D7_1351200	PF3D7_1351200.1		1.81576	1.11342	0.243572	1.05759	0.915418	0.436488	0.366864	0.572923	0.484662	1.84595	0.88436	0.203473	1	up	no
MSTRG.1533	PF3D7_0809250	PF3D7_0809250.1		13.3563	24.7228	34.1064	24.0618	16.2556	10.0404	22.3169	16.2043	7.85756	1.48491	0.570372	0.203653	1	up	no
MSTRG.2159	PF3D7_0932700	PF3D7_0932700.1		0.282856	0.415493	0.323999	0.340783	0.272491	0.206301	0.152729	0.210507	0.130276	1.61887	0.694984	0.20423	1	up	no
PF3D7_1036400	LSA1	PF3D7_1036400.1		0.12013	0.368397	0.275455	0.254661	0.077843	0.123797	0.2261	0.14258	0.112081	1.78609	0.836805	0.205429	1	up	no
MSTRG.1390	PF3D7_0710200	PF3D7_0710200.1		0.867225	1.0117	0.449562	0.776163	0.604029	0.476167	0.437041	0.505746	0.270417	1.53469	0.617948	0.205539	1	up	no
MSTRG.609	MED8	PF3D7_0411100.1		0.240896	0.559478	0.693636	0.498003	0.759963	0.750748	1.28574	0.93215	0.434147	0.534252	-0.904407	0.205778	1	down	no
MSTRG.2548	DYN2	PF3D7_1037500.1	PREDICTED: dynamin-related protein 3B-like isoform X1 [Oryza brachyantha]	10.7111	18.4083	0.820137	9.97986	10.0475	15.5658	24.1751	16.5961	6.61628	0.601336	-0.733756	0.206503	1	down	no
MSTRG.3505	PF3D7_1306800	PF3D7_1306800.1	hypothetical protein CEUSTIGMA_g6234.t1 [Chlamydomonas eustigma]	0.490588	0.611577	0.350612	0.484259	0.445263	0.229516	0.079986	0.251588	0.232671	1.92481	0.944714	0.206702	1	up	no
MSTRG.2461	EBP2	PF3D7_1028300.1		0.792725	1.00883	0.283071	0.694875	0.491086	0.344297	0.301975	0.379119	0.315756	1.83287	0.874101	0.206942	1	up	no
PF3D7_0937800	VAR	PF3D7_0937800.1		0.099248	0.037518	0.012845	0.0498703	0.084414	0.061197	0.107399	0.0843367	0.0344663	0.591324	-0.757978	0.207123	1	down	no
MSTRG.2720	PF3D7_1120000	PF3D7_1120000.1		1.69068	1.39906	0.820191	1.30331	1.1659	0.649885	0.746173	0.853986	0.449325	1.52615	0.609897	0.207133	1	up	no
MSTRG.1799	PF3D7_0729400	PF3D7_0729400.1	unknown [Lotus japonicus]	0.297696	0.243466	0.255698	0.26562	0.445864	0.228633	0.648853	0.441117	0.175497	0.602154	-0.731796	0.207189	1	down	no
MSTRG.2510	PF3D7_1033300	PF3D7_1033300.1		0.34215	0.644738	0.639494	0.542127	0.487466	0.869496	1.41467	0.923877	0.38175	0.586796	-0.76907	0.207482	1	down	no
MSTRG.1312	PF3D7_0624400	PF3D7_0624400.1		1.21756	1.63526	1.06703	1.30662	1.19054	0.457278	0.925776	0.857865	0.448753	1.5231	0.607015	0.207731	1	up	no
MSTRG.3391	PF3D7_1247700	PF3D7_1247700.1		1.22594	1.33654	0.700052	1.08751	0.469835	0.8609	0.669552	0.666762	0.420747	1.63103	0.705784	0.208258	1	up	no
MSTRG.3653	NEDD8	PF3D7_1313000.1	ubiquitin-60S ribosomal protein L40 isoform X1 [Cinnamomum micranthum f. kanehirae]	2.47896	2.3766	1.85348	2.23635	2.10777	1.11761	1.23487	1.48675	0.749595	1.50418	0.588981	0.208642	1	up	no
MSTRG.2453	PF3D7_1027500	PF3D7_1027500.1		4.23832	1.46189	4.18	3.2934	1.07992	2.15871	2.06815	1.76893	1.52447	1.86181	0.896703	0.208686	1	up	no
PF3D7_1464000	PF3D7_1464000	PF3D7_1464000.1		0.669894	0.778419	0.388739	0.612351	0.485496	0.360412	0.306389	0.384099	0.228252	1.59425	0.67288	0.2092	1	up	no
MSTRG.375	PF3D7_0307800	PF3D7_0307800.1		3.43122	2.48694	0.899623	2.27259	2.01968	1.20611	0.841648	1.35581	0.916781	1.67619	0.745182	0.210282	1	up	no
MSTRG.2027	PF3D7_0917300	PF3D7_0917300.1		1.58043	2.01494	1.83234	1.80924	1.37453	2.06576	4.78086	2.74038	0.931146	0.660213	-0.598996	0.211437	1	down	no
MSTRG.2998	PF3D7_1201700	PF3D7_1201700.1		0.21069	0.096784	0.255427	0.187634	0.126538	0.097813	0.067177	0.097176	0.0904577	1.93086	0.949247	0.21147	1	up	no
MSTRG.689	RRF2	PF3D7_0420400.1		0.934081	1.22351	0.722542	0.960043	0.717344	0.564386	0.392729	0.558153	0.40189	1.72003	0.782438	0.211871	1	up	no
MSTRG.103	PF3D7_0111900;TatD	PF3D7_0111900.1;PF3D7_0112000.1	putative deoxyribonuclease TATDN1 [Dendrobium catenatum]	2.13951	2.90043	3.30555	2.78183	1.88588	1.84462	2.04837	1.92629	0.855543	1.44414	0.530211	0.21399	1	up	no
MSTRG.3133	EngA	PF3D7_1217300.1	GTPase Der [Micractinium conductrix]	2.98284	1.71688	0.759284	1.81967	1.52103	1.09735	0.611737	1.0767	0.742966	1.69004	0.757056	0.214294	1	up	no
MSTRG.612	PF3D7_0410800	PF3D7_0410800.1		8.34226	1.33909	3.20511	4.29549	6.612	8.25378	5.32397	6.72992	2.43443	0.638267	-0.647767	0.214367	1	down	no
MSTRG.4360	WRN	PF3D7_1429900.1	PREDICTED: uncharacterized protein LOC109162707 [Ipomoea nil]	2.81472	2.36012	1.16308	2.11264	2.5196	3.95693	2.10549	2.86067	0.748034	0.738511	-0.437308	0.214996	1	down	no
MSTRG.1652	MED7	PF3D7_0822100.1		0.225284	0.208754	0.58896	0.340999	0.12703	0.031806	0.369653	0.176163	0.164836	1.9357	0.952858	0.21512	1	up	no
MSTRG.2079	FabG	PF3D7_0922900.1	3-oxoacyl-[acyl-carrier-protein] reductase 4-like [Chenopodium quinoa]	0.865806	0.650136	0.212032	0.575991	0.30707	0.271703	0.33165	0.303474	0.272517	1.89799	0.924473	0.215738	1	up	no
MSTRG.968	PF3D7_0608500;PF3D7_0608400	PF3D7_0608500.1;PF3D7_0608400.1	proteasome subunit alpha type-2-A [Citrus clementina]	2.05855	7.61277	5.7999	5.15707	7.57476	7.08007	10.2944	8.31642	3.15935	0.620107	-0.68941	0.215918	1	down	no
MSTRG.825	PF3D7_0510900	PF3D7_0510900.1		5.01857	20.9912	98.2925	41.4341	11.6974	10.9307	46.9337	23.1873	18.2468	1.78693	0.837484	0.216056	1	up	no
MSTRG.2378	PF3D7_1019800	PF3D7_1019800.1	PREDICTED: uncharacterized protein LOC104597469 [Nelumbo nucifera]	1.35791	1.48613	0.617399	1.15381	0.832506	0.703097	0.704113	0.746572	0.407241	1.54548	0.628057	0.216078	1	up	no
MSTRG.1655	PF3D7_0822400	PF3D7_0822400.1		0.362085	0.478266	0.151447	0.330599	0.115963	0.267162	0.0001	0.127742	0.202858	2.58803	1.37185	0.217503	1	up	no
MSTRG.378	PF3D7_0308300;CCT7	PF3D7_0308300.1;PF3D7_0308200.1	hypothetical protein CBR_g42151 [Chara braunii]	3.34004	2.77973	2.6427	2.92082	2.68306	4.66901	5.10082	4.15096	1.23014	0.703649	-0.507072	0.218446	1	down	no
MSTRG.4651	CYC1	PF3D7_1463700.1		1.13057	0.578773	1.09109	0.933478	1.08127	1.19018	2.0017	1.42438	0.490906	0.655355	-0.609651	0.218748	1	down	no
MSTRG.4160	GAPM3	PF3D7_1406800.1		26.9245	44.6339	30.0629	33.8738	30.003	48.6037	77.5642	52.057	18.1832	0.650706	-0.619923	0.218808	1	down	no
MSTRG.358	AHA1	PF3D7_0306200.1		0.996516	0.71457	0.693189	0.801425	0.517985	0.601904	0.45659	0.525493	0.275932	1.52509	0.608896	0.218837	1	up	no
MSTRG.2835	PF3D7_1132300	PF3D7_1132300.1		2.66473	2.74029	2.01883	2.47462	2.81552	2.70266	4.63312	3.38377	0.909151	0.73132	-0.451425	0.218978	1	down	no
MSTRG.771	PF3D7_0505000	PF3D7_0505000.1		0.365165	0.221723	0.112527	0.233138	0.178586	0.167319	0.031296	0.125734	0.107405	1.85422	0.890815	0.220733	1	up	no
MSTRG.4714	PF3D7_1470800	PF3D7_1470800.1		4.69273	3.45111	1.23684	3.1269	2.23085	1.76534	1.85545	1.95055	1.17635	1.60309	0.680852	0.220782	1	up	no
MSTRG.3141	PF3D7_1218100	PF3D7_1218100.1		0.270475	0.62655	0.069522	0.322182	0.204013	0.624506	0.831331	0.553283	0.231101	0.58231	-0.780141	0.221016	1	down	no
MSTRG.3308	CWC22	PF3D7_1238300.1	pre-mRNA-splicing factor CWC22 homolog [Abrus precatorius]	1.28196	0.951491	0.479225	0.904226	0.645438	0.541076	0.561405	0.58264	0.321587	1.55195	0.63408	0.221155	1	up	no
MSTRG.3893	PF3D7_1348100	PF3D7_1348100.1		0.669032	1.2733	2.04731	1.32988	0.831578	1.86106	4.55659	2.41641	1.08653	0.550355	-0.861566	0.221285	1	down	no
PF3D7_1335200	RH6	PF3D7_1335200.1		0.084801	0.203511	0.271501	0.186604	0.052179	0.091155	0.163729	0.102354	0.08425	1.82312	0.86641	0.221463	1	up	no
MSTRG.2810	PF3D7_1129700	PF3D7_1129700.1		0.39336	0.43936	0.376525	0.403082	0.32568	0.594335	0.891631	0.603882	0.2008	0.667484	-0.583195	0.221912	1	down	no
MSTRG.2866	CAPD3	PF3D7_1135600.1		0.288191	0.220304	0.083208	0.197234	0.172767	0.106924	0.026349	0.102013	0.095221	1.93342	0.951153	0.222895	1	up	no
MSTRG.4189	EMC2	PF3D7_1410000.1		0.897694	0.9296	1.05459	0.960626	1.45562	1.02225	1.6707	1.38285	0.422228	0.694669	-0.525602	0.223453	1	down	no
MSTRG.2748	PF3D7_1123000	PF3D7_1123000.1		1.20435	1.34174	0.495564	1.01388	0.820434	0.556007	0.584892	0.653778	0.360106	1.55081	0.633021	0.223618	1	up	no
MSTRG.2236	PF3D7_1004400	PF3D7_1004400.1	hypothetical protein CBR_g40433 [Chara braunii]	3.3514	3.28699	1.21093	2.61644	2.37039	1.44069	1.07773	1.6296	0.986836	1.60557	0.683084	0.223787	1	up	no
MSTRG.278	SNRPD2	PF3D7_0218500.1	small nuclear ribonucleoprotein Sm D2-like [Ananas comosus]	6.13095	3.12897	2.85365	4.03786	3.12739	2.42059	2.4778	2.67526	1.3626	1.50933	0.593911	0.223997	1	up	no
MSTRG.4658	PF3D7_1464400	PF3D7_1464400.1	zinc finger C2H2 protein ECU02_0310 [Ananas comosus]	5.09629	4.07436	2.87601	4.01555	2.90678	2.71521	2.5209	2.7143	1.30125	1.47941	0.565019	0.224	1	up	no
MSTRG.3393	FBXO9	PF3D7_1247000.1;PF3D7_1247000.2		1.69903	1.05685	1.58199	1.44596	1.42707	1.81734	3.10187	2.11542	0.669468	0.68353	-0.548923	0.224805	1	down	no
MSTRG.1777	NFS1	PF3D7_0727200.1	cysteine desulfurase, mitochondrial [Citrus sinensis]	0.988235	0.729555	0.877003	0.864931	0.655328	0.537908	0.572015	0.588417	0.276514	1.46993	0.555746	0.224862	1	up	no
MSTRG.1675	PF3D7_0825000	PF3D7_0825000.1		2.42211	1.70409	0.871896	1.66603	1.62169	0.840153	0.671803	1.04455	0.621483	1.59498	0.673536	0.22557	1	up	no
MSTRG.4094	EBL1;FIKK13	PF3D7_1371600.1;PF3D7_1371700.1		1.76294	0.618223	2.37943	1.58686	0.216158	0.448627	2.08527	0.916685	0.670179	1.73109	0.791681	0.226391	1	up	no
MSTRG.3195	PF3D7_1225300	PF3D7_1225300.1		1.59173	1.11211	0.876465	1.19344	0.851189	0.660978	0.890748	0.800972	0.392463	1.48998	0.575297	0.228	1	up	no
MSTRG.4133	RPB4	PF3D7_1404000.1		0.291455	0.832347	1.09007	0.737957	0.316579	0.224193	0.672787	0.40452	0.333437	1.82428	0.867326	0.228053	1	up	no
MSTRG.1269	PF3D7_0620100	PF3D7_0620100.1		0.637441	0.664542	0.936353	0.746112	0.811509	0.815211	2.04213	1.22295	0.476839	0.610091	-0.712902	0.230301	1	down	no
MSTRG.2381	RBM34	PF3D7_1020000.1	PREDICTED: RNA-binding protein 34 [Fragaria vesca subsp. vesca]	2.13523	2.5737	1.43697	2.04863	1.81646	1.02863	1.33376	1.39295	0.655686	1.47072	0.556521	0.230493	1	up	no
MSTRG.1502	ALG13	PF3D7_0806400.1	UDP-N-acetylglucosamine transferase subunit ALG13 homolog [Helianthus annuus]	0.674297	0.23623	0.755476	0.555334	1.13769	0.49478	1.24769	0.960054	0.40472	0.578441	-0.789759	0.230634	1	down	no
MSTRG.1507	PF3D7_0806600	PF3D7_0806600.1	kinesin-like protein KIN-14E [Helianthus annuus]	0.978686	0.673515	0.332021	0.661407	0.525691	0.408378	0.28538	0.406483	0.254924	1.62715	0.702344	0.230964	1	up	no
MSTRG.3718	PF3D7_1319500	PF3D7_1319500.1		1.28842	0.813156	0.654122	0.918567	0.69444	0.470315	0.317318	0.494024	0.424542	1.85936	0.894802	0.230971	1	up	no
MSTRG.271	PF3D7_0218100	PF3D7_0218100.1		1.19957	1.44393	2.69995	1.78115	1.56874	2.56837	4.56393	2.90035	1.1192	0.614117	-0.703415	0.232023	1	down	no
PF3D7_0517600	CPbeta	PF3D7_0517600.1	putative F-actin-capping protein subunit beta [Zostera marina]	0.241068	0.224815	0.070536	0.178806	0.222942	0.156047	0.528568	0.302519	0.123713	0.591058	-0.758628	0.232318	1	down	no
MSTRG.3433	aTrpRS	PF3D7_1251700.1	hypothetical protein CEUSTIGMA_g88.t1 [Chlamydomonas eustigma]	1.41025	1.06403	0.85861	1.11096	1.05677	0.509147	0.657619	0.741179	0.369786	1.49892	0.583919	0.232721	1	up	no
MSTRG.1894	FIKK9.7	PF3D7_0902600.1		1.3252	0.766551	1.02175	1.03783	1.01495	0.559292	0.452122	0.675455	0.362379	1.5365	0.619644	0.232934	1	up	no
MSTRG.4754	FIKK14	PF3D7_1476400.1		0.357818	0.528185	0.858488	0.581497	0.394373	0.176508	0.508812	0.359898	0.221599	1.61573	0.692185	0.233002	1	up	no
MSTRG.4737	PF3D7_1473900	PF3D7_1473900.1		1.25762	0.947276	0.728184	0.977694	0.691302	0.653532	0.644535	0.663123	0.314571	1.47438	0.560107	0.2336	1	up	no
MSTRG.850	UvrD	PF3D7_0514100.1	hypothetical protein TSUD_26730 [Trifolium subterraneum]	2.06957	2.1868	0.926693	1.72769	1.36988	1.14422	0.869401	1.12783	0.599856	1.53187	0.615289	0.234008	1	up	no
MSTRG.1679	KRI1	PF3D7_0825500.1	protein KRI1 homolog [Ziziphus jujuba]	0.529027	0.557021	0.437273	0.507774	0.410468	0.290541	0.288501	0.329837	0.177937	1.53947	0.622434	0.234137	1	up	no
MSTRG.3819	PF3D7_1339700	PF3D7_1339700.1		3.8766	5.93833	1.12337	3.6461	2.85516	1.93499	1.58401	2.12472	1.52138	1.71604	0.779082	0.234203	1	up	no
MSTRG.1309	PF3D7_0624100	PF3D7_0624100.1		2.19902	2.03874	1.749	1.99559	2.69034	2.42986	2.86268	2.66096	0.665371	0.749951	-0.415133	0.234796	1	down	no
MSTRG.852	PF3D7_0514300	PF3D7_0514300.1	aspartate--tRNA ligase 2, cytoplasmic [Brachypodium distachyon]	2.09596	1.26397	0.554171	1.3047	1.31653	0.494674	0.578749	0.796651	0.50805	1.63773	0.7117	0.23494	1	up	no
MSTRG.1692	CRMP2	PF3D7_0718300.1	hypothetical protein CEUSTIGMA_g774.t1 [Chlamydomonas eustigma]	0.094623	0.060457	0.040353	0.0651443	0.072711	0.104972	0.123359	0.100347	0.035203	0.649188	-0.623291	0.235059	1	down	no
MSTRG.940	PF3D7_0605500	PF3D7_0605500.1	hypothetical protein BVRB_017430, partial [Beta vulgaris subsp. vulgaris]	2.72353	1.71929	1.61629	2.0197	1.73331	1.21083	1.18959	1.37791	0.641794	1.46577	0.551662	0.235109	1	up	no
MSTRG.2635	PF3D7_1110400	PF3D7_1110400.1		5.5014	3.99835	1.43168	3.64381	3.36819	1.65756	1.34186	2.12254	1.52127	1.71672	0.779658	0.235541	1	up	no
MSTRG.280	PRP45	PF3D7_0218700.1	PREDICTED: SNW/SKI-interacting protein-like [Ipomoea nil]	1.09906	0.837222	0.508607	0.814965	0.700603	0.391335	0.492781	0.52824	0.286725	1.54279	0.625545	0.235577	1	up	no
MSTRG.3525	PF3D7_1308700	PF3D7_1308700.1		0.727517	0.940817	0.348811	0.672382	0.506568	0.443498	0.314102	0.421389	0.250992	1.59563	0.674127	0.235936	1	up	no
MSTRG.4325	PF3D7_1425800	PF3D7_1425800.1		0.530205	0.565663	0.207256	0.434375	0.335381	0.154245	0.31929	0.269639	0.164736	1.61095	0.687913	0.236503	1	up	no
MSTRG.3134	PF3D7_1217400	PF3D7_1217400.1		1.60583	1.62052	1.19846	1.47494	1.05969	0.908093	1.1202	1.02933	0.445612	1.43292	0.518955	0.236607	1	up	no
MSTRG.1615	PF3D7_0818300	PF3D7_0818300.1		0.51048	0.454438	0.143414	0.369444	0.107661	0.226029	0.237997	0.190562	0.178882	1.9387	0.955093	0.237098	1	up	no
MSTRG.1977	PF3D7_0911800	PF3D7_0911800.1		2.87902	2.27856	2.22474	2.46078	2.30702	1.44519	1.26788	1.67336	0.787413	1.47056	0.556363	0.237188	1	up	no
MSTRG.587	PF3D7_0408200	PF3D7_0408200.1		0.465217	0.574425	0.081023	0.373555	0.248664	0.188202	0.0001	0.145655	0.2279	2.56465	1.35876	0.237788	1	up	no
MSTRG.2947	PF3D7_1145700	PF3D7_1145700.1		1.05563	0.651721	0.315399	0.674249	0.64727	0.284729	0.144088	0.358696	0.315553	1.87972	0.91052	0.238475	1	up	no
MSTRG.3842	CK2beta2	PF3D7_1342400.1	putative casein kinase II subunit beta-4 isoform X2 [Vigna unguiculata]	1.37435	7.86755	4.43333	4.55841	8.15011	6.32173	6.91123	7.12769	2.56928	0.639536	-0.644903	0.238478	1	down	no
MSTRG.281	RPS30	PF3D7_0219200.1	hypothetical protein MNEG_12437 [Monoraphidium neglectum]	2.48866	3.72736	4.52451	3.58018	2.28257	1.78475	3.49577	2.52103	1.05915	1.42012	0.506018	0.239134	1	up	no
MSTRG.3172	GAP45	PF3D7_1222700.1		2.98307	70.6186	3.96128	25.8543	25.5109	1.46347	2.28717	9.75385	16.1005	2.65068	1.40636	0.239166	1	up	no
MSTRG.4609	PF3D7_1458800	PF3D7_1458800.1		0.119618	0.057985	0.034946	0.0708497	0.070931	0.099244	0.189202	0.119792	0.0489427	0.591437	-0.757703	0.239532	1	down	no
MSTRG.2142	MSP1	PF3D7_0930300.1		157.512	228.565	154.936	180.338	99.6686	1.08514	149.89	83.5478	96.7899	2.1585	1.11003	0.239914	1	up	no
MSTRG.1962	SET4	PF3D7_0910000.1		0.3282	0.200792	0.137219	0.22207	0.260079	0.33989	0.375216	0.325062	0.102991	0.683164	-0.549697	0.239995	1	down	no
MSTRG.4354	PF3D7_1429100	PF3D7_1429100.1	hypothetical protein PHYPA_024934 [Physcomitrella patens]	3.18074	2.18625	0.617973	1.99499	2.08028	0.665277	0.712709	1.15275	0.842234	1.73063	0.791295	0.240306	1	up	no
MSTRG.3460	CBP2	PF3D7_1301700.1		0.700505	0.985795	0.879266	0.855189	0.496912	0.3625	0.884907	0.58144	0.273749	1.47081	0.556613	0.241538	1	up	no
MSTRG.2769	ICAP2	PF3D7_1125100.1		2.27289	1.81916	1.1775	1.75652	2.30746	1.99427	2.55897	2.2869	0.530383	0.768078	-0.380676	0.242281	1	down	no
MSTRG.3449	ACS3	PF3D7_1253400.1	long chain acyl-CoA synthetase 4-like isoform X1 [Abrus precatorius]	1.00587	3.08311	2.40521	2.16473	4.06043	2.68745	2.83874	3.19554	1.03081	0.677423	-0.561872	0.242508	1	down	no
MSTRG.3768	PF3D7_1334200	PF3D7_1334200.1	hypothetical protein COLO4_33102 [Corchorus olitorius]	1.55416	0.718076	0.479848	0.91736	0.768971	0.484064	0.460574	0.571203	0.346157	1.60601	0.683484	0.242961	1	up	no
MSTRG.4103	RIF	PF3D7_1400200.1		1.88384	1.70761	0.619873	1.40377	2.32997	1.53479	1.75434	1.87303	0.469261	0.749465	-0.416068	0.243633	1	down	no
MSTRG.1015	MyoE	PF3D7_0613900.1	myosin-2 isoform X1 [Capsella rubella]	7.01987	1.71682	7.91849	5.55173	4.79769	13.1241	10.6732	9.53164	3.97992	0.582452	-0.779789	0.243914	1	down	no
MSTRG.3292	PF3D7_1236300	PF3D7_1236300.1	trafficking protein particle complex subunit 12-like [Physcomitrella patens]	0.994757	0.740081	0.677121	0.803986	0.991473	1.15338	1.10971	1.08485	0.280867	0.741101	-0.432258	0.244157	1	down	no
MSTRG.4481	LSM5	PF3D7_1443300.1	sm-like protein LSM5 [Brachypodium distachyon]	1.00213	1.38342	1.8013	1.39561	0.949745	0.782086	1.04468	0.925503	0.470111	1.50795	0.592591	0.244576	1	up	no
MSTRG.1483	PF3D7_0804000	PF3D7_0804000.1	cactin isoform X1 [Medicago truncatula]	1.82062	1.47888	0.929408	1.40964	1.43328	0.73448	0.630955	0.932905	0.476731	1.51102	0.595521	0.244956	1	up	no
MSTRG.1003	PF3D7_0612400;TMEM234	PF3D7_0612400.1;PF3D7_0612300.1	PREDICTED: transmembrane protein 234 homolog [Daucus carota subsp. sativus]	1.50069	1.21921	0.97557	1.23183	0.257026	0.771525	1.27013	0.766226	0.465599	1.60765	0.684955	0.245957	1	up	no
MSTRG.1115	WDR55	PF3D7_0526300.1		2.07498	2.28348	2.65413	2.33753	2.96431	2.48933	4.5031	3.31891	0.981384	0.704306	-0.505726	0.246018	1	down	no
MSTRG.2413	PF3D7_1023800	PF3D7_1023800.1		0.194402	0.528945	0.2768	0.333382	0.160892	0.277534	0.114137	0.184188	0.149195	1.81001	0.856001	0.24623	1	up	no
PF3D7_0906300	PF3D7_0906300	PF3D7_0906300.1	hypothetical protein MARPO_0003s0236 [Marchantia polymorpha]	0.45753	0.206528	0.123953	0.26267	0.160544	0.099391	0.168247	0.142727	0.119943	1.84036	0.879992	0.247052	1	up	no
MSTRG.1076	RPL17	PF3D7_0522500.1	plastid/chloroplast ribosomal protein L17 [Volvox carteri f. nagariensis]	12.6362	13.2679	14.6719	13.5253	9.66621	7.68167	11.726	9.69129	3.83405	1.39562	0.480904	0.247636	1	up	no
MSTRG.223	PF3D7_0213200	PF3D7_0213200.1		0.278244	0.114692	0.417896	0.270277	0.541559	0.344567	0.61541	0.500512	0.230235	0.540002	-0.888964	0.247879	1	down	no
MSTRG.2145	DGK1	PF3D7_0930500.1	diacylglycerol kinase 2 [Oryza sativa Japonica Group]	0.425264	2.38065	0.691189	1.1657	1.60081	1.93401	1.50502	1.67995	0.514248	0.693891	-0.52722	0.248077	1	down	no
MSTRG.4469	VPS60	PF3D7_1441800.1	PREDICTED: charged multivesicular body protein 5-like [Lupinus angustifolius]	0.775492	0.920445	0.966581	0.887506	1.01402	1.26783	1.52716	1.26967	0.382162	0.699006	-0.516623	0.248629	1	down	no
MSTRG.3719	PF3D7_1319600	PF3D7_1319600.1		0.311475	0.231297	0.122743	0.221838	0.218296	0.107628	0.082311	0.136078	0.08576	1.63023	0.705071	0.248932	1	up	no
MSTRG.2423	PF3D7_1024200	PF3D7_1024200.1	hypothetical protein TanjilG_11906 [Lupinus angustifolius]	2.08726	0.787023	0.851904	1.24206	1.0814	0.449826	0.751298	0.760842	0.481221	1.63248	0.707069	0.250361	1	up	no
PF3D7_1134600	PF3D7_1134600	PF3D7_1134600.1		0.093511	0.125348	0.049566	0.089475	0.054921	0.045193	0.052526	0.05088	0.038595	1.75855	0.814386	0.251069	1	up	no
MSTRG.1093	PF3D7_0524300	PF3D7_0524300.1		0.995903	1.29273	0.508105	0.932245	0.860512	0.581611	0.271728	0.571284	0.360961	1.63184	0.706501	0.251642	1	up	no
MSTRG.763	DDX27	PF3D7_0504200.1	DEAD-box ATP-dependent RNA helicase 13-like [Arachis hypogaea]	3.66254	2.16686	1.05456	2.29465	1.76073	1.46583	1.1862	1.47092	0.823732	1.56001	0.641556	0.252063	1	up	no
MSTRG.3695	ApiAP2	PF3D7_1317200.1		1.01887	0.583429	0.187351	0.596551	0.570084	0.278565	0.207897	0.352182	0.244369	1.69387	0.760324	0.252903	1	up	no
MSTRG.1177	RIF	PF3D7_0532900.1		2.62589	2.16605	2.80457	2.53217	2.27828	1.61893	1.4035	1.7669	0.765269	1.43311	0.519153	0.253576	1	up	no
MSTRG.244	PF3D7_0215500	PF3D7_0215500.1		2.04863	1.58196	0.963778	1.53146	0.794292	0.51148	1.72249	1.00942	0.522034	1.51716	0.601375	0.253598	1	up	no
MSTRG.3880	PF3D7_1346500	PF3D7_1346500.1		1.13547	1.11066	0.355437	0.867189	0.47225	0.475484	0.687431	0.545055	0.322134	1.59101	0.669944	0.255013	1	up	no
MSTRG.4123	PF3D7_1402900	PF3D7_1402900.1		0.909092	0.70011	0.273589	0.627597	0.983941	1.10235	0.429676	0.838657	0.21106	0.748336	-0.418242	0.255312	1	down	no
MSTRG.4185	PF3D7_1409700	PF3D7_1409700.1		0.213197	0.198146	0.073311	0.161551	0.063078	0.105861	0.090254	0.0863977	0.0751537	1.86986	0.902928	0.255336	1	up	no
MSTRG.585	SIAP1	PF3D7_0408600.1		1.02747	1.16988	1.18137	1.12624	0.86149	1.61854	2.2909	1.59031	0.464071	0.708189	-0.497794	0.255424	1	down	no
MSTRG.3938	LysTrpA	PF3D7_1353000.1		14.6315	17.0985	6.42334	12.7178	10.1108	8.26342	5.28951	7.88793	4.82986	1.61231	0.689129	0.25553	1	up	no
MSTRG.1824	RACK1	PF3D7_0826700.1	WD40 repeat-like protein [Coccomyxa subellipsoidea C-169]	31.9904	5.75809	27.1638	21.6374	34.2596	33.8301	38.512	35.5339	13.8965	0.608923	-0.715669	0.256032	1	down	no
MSTRG.4408	PF3D7_1435200	PF3D7_1435200.1		1.79601	3.02082	1.20078	2.00587	1.48473	1.51213	0.96062	1.31916	0.686709	1.52056	0.604607	0.257082	1	up	no
MSTRG.578	PF3D7_0407100	PF3D7_0407100.1		0.309762	0.201876	0.287137	0.266258	0.146762	0.162549	0.161065	0.156792	0.109466	1.69816	0.763975	0.257085	1	up	no
MSTRG.550	PF3D7_0404300	PF3D7_0404300.1		2.35611	3.1852	1.86765	2.46965	1.80388	1.8738	1.41747	1.69839	0.771266	1.45412	0.540144	0.257145	1	up	no
MSTRG.46	PF3D7_0106000	PF3D7_0106000.1		14.7143	2.15053	4.29187	7.05225	13.5981	6.59436	12.2551	10.8158	3.7636	0.652029	-0.616991	0.257212	1	down	no
MSTRG.3201	PF3D7_1226000	PF3D7_1226000.1		0.331709	0.28904	0.164644	0.261798	0.091975	0.151824	0.218593	0.154131	0.107667	1.69854	0.764298	0.257674	1	up	no
MSTRG.953	PF3D7_0607000	PF3D7_0607000.1	Eukaryotic translation initiation factor 5B [Chlorella sorokiniana]	3.13729	3.15978	1.50974	2.60227	0.334357	1.87094	2.36956	1.52495	1.07732	1.70646	0.771007	0.258283	1	up	no
MSTRG.2956	PF3D7_1146900	PF3D7_1146900.1		0.382637	0.549186	0.48088	0.470901	0.566906	0.789391	0.742561	0.699619	0.228718	0.673082	-0.571146	0.25845	1	down	no
MSTRG.4589	PF3D7_1456600	PF3D7_1456600.1		0.801883	1.14714	2.50019	1.48307	0.86426	0.715519	1.35619	0.978657	0.504413	1.51541	0.599711	0.258698	1	up	no
MSTRG.2828	PF3D7_1131200	PF3D7_1131200.1		1.35748	1.12605	1.16202	1.21518	0.573511	0.745652	1.1782	0.832454	0.382731	1.45976	0.545734	0.258806	1	up	no
MSTRG.2075	PF3D7_0922300	PF3D7_0922300.1		0.49082	0.847607	0.423828	0.587418	0.455731	0.212042	0.338312	0.335362	0.252056	1.7516	0.80867	0.259332	1	up	no
MSTRG.4679	PF3D7_1467600	PF3D7_1467600.1		0.181741	0.191889	0.059751	0.14446	0.140903	0.062955	0.039455	0.0811043	0.063356	1.78117	0.832823	0.259758	1	up	no
MSTRG.2808	PF3D7_1129500	PF3D7_1129500.1	adenine DNA glycosylase [Cucurbita pepo subsp. pepo]	1.55762	1.4513	1.45916	1.48936	1.19364	0.99595	1.00181	1.0638	0.425557	1.40003	0.485463	0.260114	1	up	no
MSTRG.4362	ATG5	PF3D7_1430400.1		1.8694	0.786269	0.336422	0.997364	0.844465	0.60679	0.276922	0.576059	0.421305	1.73136	0.791904	0.260181	1	up	no
MSTRG.3351	rabGDI	PF3D7_1242800.1	PREDICTED: guanosine nucleotide diphosphate dissociation inhibitor At5g09550 isoform X2 [Gossypium raimondii]	25.6614	24.0526	12.143	20.619	24.2701	25.2421	35.3786	28.2969	7.67795	0.728665	-0.456672	0.260305	1	down	no
MSTRG.4513	PF3D7_1447100	PF3D7_1447100.1		1.69163	1.4873	2.35234	1.84376	1.51211	1.36968	0.941524	1.27444	0.56932	1.44672	0.532788	0.261081	1	up	no
MSTRG.4475	KIC9	PF3D7_1442400.1		2.01215	1.40904	0.629085	1.35009	1.19757	0.894161	0.44071	0.844148	0.505944	1.59936	0.67749	0.261592	1	up	no
MSTRG.534	PF3D7_0402000	PF3D7_0402000.1		4.306	2.59465	1.48658	2.79574	2.59713	1.73917	1.01179	1.7827	1.01305	1.56827	0.649171	0.261696	1	up	no
MSTRG.3035	PF3D7_1206300	PF3D7_1206300.1		1.07868	1.81122	0.400696	1.09686	0.707379	0.858993	0.436992	0.667788	0.429076	1.64253	0.715922	0.261754	1	up	no
PF3D7_0906400	PF3D7_0906400	PF3D7_0906400.1		0.151319	0.05839	0.016567	0.0754253	0.112172	0.14802	0.107134	0.122442	0.0470167	0.616009	-0.698977	0.26189	1	down	no
MSTRG.3483	CAPH	PF3D7_1304000.1	condensin complex subunit 2-like [Cynara cardunculus var. scolymus]	2.64093	4.39923	1.4238	2.82132	2.51311	1.53042	1.48517	1.8429	0.978418	1.53091	0.614391	0.262097	1	up	no
MSTRG.1001	LRR6	PF3D7_0612200.1		3.86147	3.77178	1.70581	3.11302	2.47645	1.79483	1.91785	2.06304	1.04998	1.50895	0.593542	0.262911	1	up	no
MSTRG.3713	PF3D7_1319000	PF3D7_1319000.1		0.871379	0.811353	0.257073	0.646602	0.559057	0.389604	0.255309	0.401323	0.245278	1.61117	0.688112	0.26296	1	up	no
MSTRG.993	ApiAP2	PF3D7_0611200.1		0.983352	1.29314	1.70594	1.32748	1.32861	0.454215	0.962346	0.915057	0.412419	1.4507	0.536752	0.263127	1	up	no
MSTRG.2437	PF3D7_1025700	PF3D7_1025700.1		1.85833	2.06168	2.38715	2.10239	1.69143	1.45596	1.25132	1.46624	0.63615	1.43387	0.519909	0.263275	1	up	no
MSTRG.2451	nPrx	PF3D7_1027300.1	hypothetical protein CEUSTIGMA_g501.t1 [Chlamydomonas eustigma]	32.6668	29.0953	25.5863	29.1161	13.6627	26.3857	15.2487	18.4324	10.6838	1.57962	0.659578	0.263286	1	up	no
MSTRG.154	PF3D7_0205600	PF3D7_0205600.1		1.00536	2.04408	1.44146	1.49696	2.44751	2.03806	1.65804	2.04787	0.550906	0.730986	-0.452085	0.263415	1	down	no
MSTRG.4675	WDR79	PF3D7_1467200.1		0.423206	0.206292	0.272018	0.300505	0.151095	0.21117	0.155532	0.172599	0.127906	1.74106	0.799966	0.263507	1	up	no
MSTRG.4382	PF3D7_1432500	PF3D7_1432500.1	hypothetical protein AXF42_Ash000187 [Apostasia shenzhenica]	0.43322	0.61488	0.718335	0.588812	0.412752	0.2228	0.518381	0.384644	0.204167	1.5308	0.614281	0.26378	1	up	no
MSTRG.136	PF3D7_0203400	PF3D7_0203400.1		19.4385	13.2678	13.9795	15.5619	14.498	8.1542	8.66685	10.4397	5.12224	1.49065	0.575943	0.263998	1	up	no
MSTRG.1788	PF3D7_0728300	PF3D7_0728300.1		1.75997	1.57341	2.11857	1.81732	1.75363	0.897843	1.143	1.26483	0.55249	1.43681	0.522871	0.264475	1	up	no
MSTRG.485	EF-1delta	PF3D7_0319600.1	PREDICTED: elongation factor 1-delta 1-like [Raphanus sativus]	3.47095	3.4572	4.06588	3.66468	4.13807	4.53655	6.5011	5.05857	1.39389	0.724449	-0.465044	0.265142	1	down	no
MSTRG.1173	PF3D7_0532500	PF3D7_0532500.1		2.0215	2.99914	4.43337	3.15134	1.11952	2.68131	2.42027	2.0737	1.07763	1.51967	0.603754	0.266039	1	up	no
MSTRG.3734	PF3D7_1321100	PF3D7_1321100.1		3.17824	2.47912	1.56697	2.40811	2.53029	3.60487	3.59128	3.24214	0.834031	0.742753	-0.429045	0.266101	1	down	no
MSTRG.3023	PF3D7_1204600	PF3D7_1204600.1	probable inactive tRNA-specific adenosine deaminase-like protein 3 [Lactuca sativa]	0.591207	0.607937	0.420988	0.540044	0.624845	0.631648	1.12196	0.792816	0.252772	0.681172	-0.553909	0.266181	1	down	no
MSTRG.1568	PF3D7_0812900	PF3D7_0812900.1		0.161883	0.208627	0.307997	0.226169	0.138468	0.133236	0.188215	0.153306	0.0728627	1.47527	0.560984	0.266353	1	up	no
MSTRG.1787	ALP3	PF3D7_0728200.1		0.858813	0.928087	0.467016	0.751305	1.16954	0.915116	0.857749	0.980801	0.229495	0.766012	-0.384561	0.266926	1	down	no
MSTRG.1556	PF3D7_0811600	PF3D7_0811600.1		17.9789	20.4556	19.6116	19.3487	6.41295	18.747	11.3622	12.1741	7.17464	1.58934	0.668427	0.267339	1	up	no
MSTRG.3135	PF3D7_1217500	PF3D7_1217500.1		0.268952	0.549821	0.494676	0.437816	0.198683	0.254989	0.417546	0.290406	0.14741	1.5076	0.592255	0.268345	1	up	no
MSTRG.3482	PF3D7_1303900	PF3D7_1303900.1		1.27381	0.698516	0.394863	0.789064	0.361881	0.665792	0.146989	0.391554	0.39751	2.01521	1.01093	0.268405	1	up	no
MSTRG.1187	NAPRT;GNA1	PF3D7_0629100.1;PF3D7_0629000.1	hypothetical protein AALP_AA7G245800 [Arabis alpina]	1.79975	1.0481	1.1848	1.34422	1.91081	1.60165	1.81491	1.77579	0.431575	0.756967	-0.401697	0.268548	1	down	no
PF3D7_1310000	OSCP	PF3D7_1310000.1	PREDICTED: ATP synthase subunit O, mitochondrial [Cucumis melo]	0.39417	0.639231	0.248115	0.427172	0.171138	0.302588	0.220053	0.23126	0.195912	1.84715	0.885303	0.269153	1	up	no
MSTRG.1285	PF3D7_0621700	PF3D7_0621700.1		0.316401	0.228532	0.13659	0.227174	0.223273	0.092722	0.10372	0.139905	0.0872693	1.62378	0.699352	0.269195	1	up	no
MSTRG.2459	PPO	PF3D7_1028100.1		0.052501	0.103389	0.098921	0.084937	0.050255	0.203238	0.228732	0.160742	0.0758047	0.528407	-0.920279	0.269946	1	down	no
MSTRG.3517	PF3D7_1308000	PF3D7_1308000.1		1.81217	3.56169	1.35097	2.24161	1.18608	1.29989	2.04275	1.50957	0.732035	1.48493	0.570393	0.270079	1	up	no
MSTRG.725	RIF	PF3D7_0425900.1		1.17565	1.27287	1.13331	1.19394	1.46882	1.21349	2.21686	1.63306	0.439117	0.731108	-0.451844	0.270158	1	down	no
MSTRG.1609	HINT1	PF3D7_0817500.1	14 kDa zinc-binding protein isoform X1 [Manihot esculenta]	10.9831	11.7331	10.6348	11.117	8.789	6.76804	8.0393	7.86545	3.25156	1.4134	0.499168	0.270272	1	up	no
PF3D7_0315600	PF3D7_0315600	PF3D7_0315600.1		0.579994	0.352	0.081428	0.337807	0.263412	0.188368	0.023336	0.158372	0.179435	2.133	1.09288	0.270292	1	up	no
MSTRG.260	PF3D7_0217000	PF3D7_0217000.1		0.238792	0.183098	0.184846	0.202245	0.363847	0.390979	0.158405	0.30441	0.102165	0.664384	-0.589911	0.270373	1	down	no
MSTRG.1176	PF3D7_0532800	PF3D7_0532800.1		0.426006	0.384186	0.314903	0.375032	0.275116	0.576769	1.02159	0.624492	0.24946	0.600539	-0.735671	0.270386	1	down	no
MSTRG.3349	PF3D7_1243100	PF3D7_1243100.1	hypothetical protein COCSUDRAFT_61191 [Coccomyxa subellipsoidea C-169]	2.4755	2.88012	1.86761	2.40774	2.1732	1.1148	1.73805	1.67535	0.73239	1.43716	0.523216	0.270474	1	up	no
PF3D7_1449500	ApiAP2	PF3D7_1449500.1		0.825441	0.744017	0.362491	0.643983	0.555289	0.408356	0.326888	0.430178	0.213805	1.49702	0.58209	0.271891	1	up	no
MSTRG.3014	SRP14	PF3D7_1203200.1		0.985874	1.65162	1.32634	1.32128	0.738199	0.324134	1.3832	0.815176	0.506103	1.62085	0.696752	0.272431	1	up	no
MSTRG.3414	PF3D7_1249400	PF3D7_1249400.1		4.20606	4.77482	5.63061	4.8705	4.36306	2.7146	3.57738	3.55168	1.31882	1.37132	0.455569	0.272844	1	up	no
MSTRG.1926	PF3D7_0905800	PF3D7_0905800.1		0.872371	0.642889	0.32666	0.613973	0.6056	0.32608	0.26622	0.3993	0.214673	1.53762	0.620703	0.27307	1	up	no
MSTRG.776	MSH6	PF3D7_0505500.1	DNA mismatch repair protein MSH6 [Ziziphus jujuba]	6.27035	4.48884	2.42358	4.39425	6.12314	6.16697	5.09645	5.79552	1.40127	0.758215	-0.39932	0.273779	1	down	no
MSTRG.873	MB2	PF3D7_0516600.1	unnamed protein product [Coffea canephora]	2.25434	1.44054	0.476852	1.39058	1.40097	0.658735	0.465381	0.841696	0.54888	1.65211	0.724311	0.273796	1	up	no
MSTRG.3616	PF3D7_1330500	PF3D7_1330500.1	macrophage erythroblast attacher isoform X2 [Amborella trichopoda]	1.89557	1.60172	0.940421	1.47924	1.31585	0.955551	0.758062	1.00982	0.469414	1.46485	0.550751	0.27426	1	up	no
MSTRG.2442	PF3D7_1026100	PF3D7_1026100.1		0.270544	0.118975	0.058723	0.149414	0.191398	0.14544	0.394769	0.243869	0.094455	0.612681	-0.706791	0.27498	1	down	no
MSTRG.979	PF3D7_0609300	PF3D7_0609300.1		0.786466	0.58989	0.40961	0.595322	0.478551	0.398347	0.311179	0.396026	0.199296	1.50324	0.588076	0.275105	1	up	no
MSTRG.4664	MED4	PF3D7_1465200.1		0.54884	0.493699	0.404278	0.482272	0.423073	0.216556	0.260105	0.299911	0.182361	1.60805	0.685312	0.275653	1	up	no
MSTRG.2275	DPH5	PF3D7_1009000.1	Diphthine synthase [Chlorella sorokiniana]	1.94667	0.958399	0.781898	1.22899	1.39422	1.5807	1.87331	1.61608	0.38709	0.760476	-0.395025	0.275656	1	down	no
MSTRG.4606	SAS4	PF3D7_1458500.1		1.48342	1.35963	0.669719	1.17092	1.18421	0.643017	0.510016	0.779081	0.391841	1.50295	0.5878	0.276675	1	up	no
MSTRG.1699	PF3D7_0719000	PF3D7_0719000.1		0.571698	1.11459	0.59543	0.760571	0.327706	0.380092	0.73817	0.481989	0.278582	1.57798	0.658082	0.277201	1	up	no
PF3D7_1201100	PF3D7_1201100	PF3D7_1201100.1	PREDICTED: chaperone protein dnaJ 10-like [Pyrus x bretschneideri]	0.335246	0.135979	0.323266	0.26483	0.186887	0.108686	0.206297	0.16729	0.0975403	1.58306	0.662717	0.277622	1	up	no
MSTRG.1394	RPL34	PF3D7_0710600.1	unknown [Lotus japonicus]	5.78793	7.19674	6.68509	6.55659	5.66098	4.217	4.36018	4.74605	1.81053	1.38148	0.466217	0.278161	1	up	no
MSTRG.4117	PF3D7_1402100	PF3D7_1402100.1	hypothetical protein BRARA_G01103 [Brassica rapa]	0.281264	0.128157	0.104421	0.171281	0.333989	0.163439	0.278108	0.258512	0.0872313	0.662564	-0.593869	0.278167	1	down	no
MSTRG.2766	RRS1	PF3D7_1124800.1		3.08201	2.91952	2.58149	2.86101	2.84355	1.88581	1.22127	1.98354	0.877467	1.44237	0.528445	0.278221	1	up	no
MSTRG.3657	PF3D7_1313400	PF3D7_1313400.1		0.670474	0.623618	0.374717	0.55627	0.404533	0.416978	0.283293	0.368268	0.188002	1.5105	0.595028	0.279443	1	up	no
MSTRG.3158	PF3D7_1221100	PF3D7_1221100.1		0.605313	0.683597	0.209468	0.499459	0.42881	0.239194	0.15246	0.273488	0.225971	1.82626	0.86889	0.279545	1	up	no
MSTRG.523	SART1	PF3D7_0323700.1	hypothetical protein CDL15_Pgr007897 [Punica granatum]	1.64024	1.59038	0.916108	1.38224	1.13824	0.920541	0.827952	0.962243	0.419998	1.43648	0.522536	0.279594	1	up	no
MSTRG.597	DnaJ	PF3D7_0409400.1	chaperone protein dnaJ GFA2, mitochondrial [Arachis duranensis]	1.88293	1.3176	0.963877	1.38813	1.17663	0.855509	0.854737	0.962293	0.425841	1.44253	0.528599	0.28045	1	up	no
MSTRG.3982	PF3D7_1358000	PF3D7_1358000.1	Os07g0520900 [Oryza sativa Japonica Group]	1.40545	1.00404	0.319211	0.909568	0.967347	0.412134	0.266999	0.548827	0.360741	1.65729	0.72883	0.280635	1	up	no
MSTRG.2843	PF3D7_1133100	PF3D7_1133100.1		0.610468	0.639317	0.308573	0.519453	0.427321	0.369794	0.230766	0.342627	0.176826	1.51609	0.600353	0.280724	1	up	no
PF3D7_1009300	PF3D7_1009300	PF3D7_1009300.1		0.594638	0.470505	0.705913	0.590352	0.333946	0.319928	0.551581	0.401818	0.188534	1.4692	0.555032	0.281313	1	up	no
MSTRG.4096	HRPIII	PF3D7_1372200.1		4.57182	2.70633	6.85636	4.7115	2.43308	1.72815	5.77453	3.31192	1.39958	1.42259	0.508519	0.28178	1	up	no
MSTRG.2377	PF3D7_1019700	PF3D7_1019700.1		2.62162	2.23577	1.04144	1.96628	1.69976	1.14155	1.15173	1.33101	0.635263	1.47728	0.562941	0.281903	1	up	no
PF3D7_1346700	P48/45	PF3D7_1346700.1		0.213619	0.264626	0.41211	0.296785	0.355467	0.321633	0.759115	0.478738	0.181953	0.619932	-0.689819	0.28197	1	down	no
MSTRG.3427	PF3D7_1250800	PF3D7_1250800.1	DNA repair protein RAD16-like [Solanum lycopersicum]	2.49141	1.81483	0.652938	1.65306	1.37464	1.00555	0.812187	1.06413	0.588932	1.55344	0.635468	0.282138	1	up	no
MSTRG.886	PF3D7_0517900	PF3D7_0517900.1	CONSTANS-like zinc finger protein [Betula luminifera]	12.019	11.2642	8.45267	10.5786	13.6336	13.5073	15.3741	14.1717	3.59306	0.746462	-0.421859	0.282231	1	down	no
MSTRG.1273	PF3D7_0620500	PF3D7_0620500.1		0.918158	1.15037	0.699964	0.922831	1.10289	1.24701	1.18141	1.17711	0.254274	0.783983	-0.351105	0.282716	1	down	no
MSTRG.627	PF3D7_0413000	PF3D7_0413000.1		0.435904	2.43194	33.0783	11.982	1.49388	0.702831	15.9538	6.05015	5.93188	1.98045	0.985829	0.283054	1	up	no
MSTRG.2151	PF3D7_0931700	PF3D7_0931700.1	predicted protein [Micromonas pusilla CCMP1545]	0.39693	0.494632	0.335986	0.409183	0.428634	0.188955	0.097696	0.238428	0.170754	1.71617	0.779189	0.283433	1	up	no
PF3D7_1334300	MSRP5	PF3D7_1334300.1		0.68756	0.58424	0.477573	0.583124	0.518639	0.362668	0.233972	0.37176	0.211365	1.56855	0.649433	0.283674	1	up	no
MSTRG.3271	PF3D7_1234000	PF3D7_1234000.1		1.07483	0.739669	0.609131	0.807877	0.389578	0.603985	0.582639	0.525401	0.282476	1.53764	0.620717	0.284463	1	up	no
PF3D7_0819400	PLP4	PF3D7_0819400.1		0.247297	0.039476	0.192545	0.159773	0.212103	0.344312	0.271571	0.275995	0.116223	0.578896	-0.788623	0.284542	1	down	no
MSTRG.904	RIF	PF3D7_0600500.1		1.87702	1.20515	0.822665	1.30161	1.0266	0.892708	0.662271	0.860528	0.441085	1.51257	0.597006	0.285183	1	up	no
MSTRG.1753	PAM18	PF3D7_0724400.1	hypothetical protein F511_25958 [Dorcoceras hygrometricum]	1.42137	1.9823	2.74239	2.04869	0.892972	1.12302	2.26637	1.42746	0.621232	1.4352	0.521254	0.285266	1	up	no
MSTRG.3701	RPS19	PF3D7_1317800.1	PREDICTED: 40S ribosomal protein S15 [Elaeis guineensis]	22.4923	27.0187	29.3735	26.2948	19.557	15.1129	20.6507	18.4402	7.85465	1.42595	0.511926	0.286699	1	up	no
MSTRG.2598	CEN4	PF3D7_1105500.1	hypothetical protein H632_c654p0 [Helicosporidium sp. ATCC 50920]	3.41974	5.19168	4.56216	4.39119	3.5389	3.36913	2.49839	3.13547	1.25572	1.40049	0.48593	0.286794	1	up	no
PF3D7_1226100	HAD3	PF3D7_1226100.1	PREDICTED: uncharacterized protein LOC103864697 [Brassica rapa]	0.305874	0.590035	0.710668	0.535526	0.308412	0.290169	0.476414	0.358332	0.177194	1.4945	0.57966	0.287475	1	up	no
MSTRG.4744	PF3D7_1474800	PF3D7_1474800.1	hypothetical protein CEUSTIGMA_g2452.t1 [Chlamydomonas eustigma]	9.16352	9.3823	7.96776	8.83786	10.9486	9.50333	15.2516	11.9012	3.0633	0.742605	-0.429334	0.288253	1	down	no
MSTRG.3583	PF3D7_1326300	PF3D7_1326300.1		3.88349	3.21244	1.37298	2.82297	2.62328	1.66333	1.31753	1.86805	0.954925	1.51119	0.595684	0.288876	1	up	no
MSTRG.2617	PF3D7_1108100	PF3D7_1108100.1		2.24474	3.86374	1.19231	2.4336	3.48816	4.18374	1.85297	3.17496	0.741363	0.766497	-0.383648	0.289668	1	down	no
MSTRG.1743	PF3D7_0723400	PF3D7_0723400.1		2.02571	1.34003	0.687249	1.351	1.33802	0.704892	0.641216	0.89471	0.456286	1.50998	0.594532	0.291114	1	up	no
MSTRG.1221	PF3D7_0702600	PF3D7_0702600.1		0.750601	2.22428	2.67001	1.88163	0.406169	0.425147	2.36366	1.06499	0.816638	1.7668	0.82114	0.291543	1	up	no
MSTRG.3787	PF3D7_1336000	PF3D7_1336000.1		0.79486	0.873679	1.26638	0.978307	0.589045	0.468155	1.03234	0.696513	0.281794	1.40458	0.490136	0.291581	1	up	no
MSTRG.4472	RPA3	PF3D7_1442100.1		4.8219	5.68905	6.58645	5.69913	3.53419	2.86696	6.09148	4.16421	1.53492	1.3686	0.452699	0.292244	1	up	no
MSTRG.2730	PF3D7_1120700	PF3D7_1120700.1		0.30967	0.175034	0.117369	0.200691	0.213789	0.064393	0.073476	0.117219	0.0834717	1.7121	0.775765	0.292281	1	up	no
MSTRG.2905	PF3D7_1140200	PF3D7_1140200.1		1.13442	2.35676	1.20649	1.56589	1.50093	0.946766	0.776389	1.07469	0.491192	1.45705	0.543054	0.292875	1	up	no
MSTRG.4089	PF3D7_1370800	PF3D7_1370800.1		1.03709	0.967925	0.472535	0.825849	0.961327	0.910987	1.52645	1.13292	0.307071	0.728956	-0.456096	0.293261	1	down	no
MSTRG.144	PF3D7_0204300	PF3D7_0204300.1		0.754302	0.826602	0.14996	0.576955	0.575559	0.18028	0.237464	0.331101	0.245854	1.74253	0.801187	0.293293	1	up	no
MSTRG.3275	TOC75	PF3D7_1234600.1		2.82787	2.34971	0.783257	1.98694	2.03897	1.03389	0.680892	1.25125	0.735693	1.58797	0.667181	0.294271	1	up	no
MSTRG.469	PF3D7_0317900	PF3D7_0317900.1		0.633237	0.419978	0.396167	0.483127	0.654975	0.49055	0.791107	0.645544	0.162417	0.748403	-0.418112	0.294607	1	down	no
MSTRG.962	PF3D7_0607900	PF3D7_0607900.1		0.436725	0.361671	0.138132	0.312176	0.512474	0.627587	0.155777	0.431946	0.11977	0.72272	-0.468491	0.294706	1	down	no
MSTRG.3006	TGS1	PF3D7_1202500.1		0.363942	0.297691	0.222052	0.294562	0.169436	0.133277	0.27865	0.193788	0.100774	1.52002	0.604093	0.294865	1	up	no
MSTRG.1283	RPP1	PF3D7_0621500.1		1.05141	0.570414	1.34041	0.987409	0.854374	0.605101	0.538994	0.666156	0.321253	1.48225	0.567787	0.294878	1	up	no
MSTRG.4059	RHOP148	PF3D7_1366400.1		2.72768	1.97149	0.565557	1.75491	1.73004	0.939544	0.557921	1.07584	0.679073	1.63121	0.705938	0.295731	1	up	no
MSTRG.1993	PF3D7_0913800	PF3D7_0913800.1		2.74433	16.9321	5.66809	8.44817	2.14363	8.55814	3.95232	4.8847	3.56347	1.72952	0.790369	0.295886	1	up	no
MSTRG.1021	CWF7	PF3D7_0614400.1	pre-mRNA-splicing factor SPF27-like protein isoform B [Chlorella sorokiniana]	0.358334	1.05475	0.459801	0.624293	0.528555	0.425131	0.282016	0.411901	0.212393	1.51564	0.599928	0.296369	1	up	no
MSTRG.3782	COG3	PF3D7_1335700.1		1.61436	1.23494	0.462282	1.10386	0.976009	0.659892	0.52858	0.721494	0.38237	1.52997	0.613503	0.296716	1	up	no
MSTRG.2577	PF3D7_1104000	PF3D7_1104000.1	predicted protein [Hordeum vulgare subsp. vulgare]	1.87671	1.69734	1.7191	1.76438	1.98791	2.33942	2.57562	2.30098	0.5366	0.766796	-0.383086	0.296764	1	down	no
MSTRG.974	PF3D7_0609200	PF3D7_0609200.1		0.308584	0.245147	0.264146	0.272626	0.154922	0.238053	0.0001	0.131025	0.141601	2.08071	1.05708	0.297966	1	up	no
MSTRG.1356	PF3D7_0705800	PF3D7_0705800.1		1.68227	1.00453	0.576823	1.08787	1.42619	2.23936	0.953414	1.53966	0.451782	0.70657	-0.501096	0.298507	1	down	no
MSTRG.2686	SEC12	PF3D7_1116400.1		0.272075	6.53731	4.32292	3.71077	5.98258	6.0918	7.02488	6.36642	2.65565	0.582866	-0.778763	0.298694	1	down	no
MSTRG.3976	PF3D7_1357400	PF3D7_1357400.1		0.797725	0.957245	0.406811	0.720594	0.533809	0.575816	0.339173	0.482933	0.237661	1.49212	0.577364	0.29877	1	up	no
MSTRG.4352	PF3D7_1428800	PF3D7_1428800.2;PF3D7_1428800.1		0.637874	0.921372	0.795497	0.784914	0.82822	1.19827	1.11806	1.04818	0.263268	0.748834	-0.417283	0.299023	1	down	no
MSTRG.2773	PF3D7_1125900	PF3D7_1125900.1		0.113801	0.651954	0.713472	0.493076	0.123225	0.342864	0.403808	0.289966	0.20311	1.70046	0.765927	0.299196	1	up	no
PF3D7_1230500	PF3D7_1230500	PF3D7_1230500.1		0.265259	0.291034	0.478712	0.345002	0.232493	0.113942	0.331642	0.226026	0.118976	1.52638	0.610117	0.299198	1	up	no
MSTRG.758	ADF1	PF3D7_0503400.1	hypothetical protein PHAVU_007G070500g [Phaseolus vulgaris]	19.4457	24.2399	24.6672	22.7843	11.8988	48.0061	41.9293	33.9447	11.1605	0.671217	-0.575149	0.299251	1	down	no
MSTRG.2417	ZIPCO	PF3D7_1022300.1		0.12592	0.009448	0.080283	0.0718837	0.062589	0.117974	0.229813	0.136792	0.0649083	0.525496	-0.928248	0.299719	1	down	no
MSTRG.1157	PF3D7_0530400	PF3D7_0530400.1		0.144937	0.118778	0.055912	0.106542	0.092756	0.042899	0.051474	0.0623763	0.044166	1.70806	0.772356	0.300011	1	up	no
MSTRG.4834	RNA6	PF3D7_MIT02800.1		104.717	186.724	397.246	229.562	132.716	76.9728	275.737	161.809	67.7534	1.41873	0.504595	0.300024	1	up	no
MSTRG.4164	PRP38B	PF3D7_1407300.1	pre-mRNA splicing factor SR-like 1 isoform X1 [Jatropha curcas]	6.24479	5.62081	2.19887	4.68815	3.7747	3.12684	2.47555	3.1257	1.56246	1.49988	0.584843	0.300261	1	up	no
MSTRG.2076	pBAS	PF3D7_0922400.1	Para-aminobenzoate synthase [Cajanus cajan]	0.466025	0.202018	0.130041	0.266028	0.362809	0.422573	0.300979	0.36212	0.0960923	0.73464	-0.444891	0.300277	1	down	no
MSTRG.1857	ETRAMP8	PF3D7_0829600.1		0.613108	0.895398	0.958512	0.822339	1.01084	1.10226	1.34095	1.15135	0.329013	0.714238	-0.485524	0.301009	1	down	no
MSTRG.4407	PF3D7_1435100	PF3D7_1435100.1		1.03354	0.714931	0.533978	0.760816	0.623966	0.579579	0.158849	0.454131	0.306684	1.67532	0.744437	0.301775	1	up	no
PF3D7_1134200	PF3D7_1134200	PF3D7_1134200.1		0.506202	0.419327	0.317702	0.41441	0.319729	0.279686	0.284197	0.294537	0.119873	1.40699	0.492609	0.302	1	up	no
MSTRG.1420	PF3D7_0714600	PF3D7_0714600.1		0.922249	1.08621	0.722767	0.91041	0.89169	0.49944	0.526996	0.639375	0.271035	1.42391	0.509853	0.302114	1	up	no
MSTRG.3485	MIT2	PF3D7_1304200.2;PF3D7_1304200.1	PREDICTED: magnesium transporter MRS2-11, chloroplastic [Daucus carota subsp. sativus]	2.53696	7.41094	3.81762	4.58851	1.44343	7.24168	12.2681	6.98442	2.39591	0.656963	-0.606115	0.302468	1	down	no
MSTRG.4537	RRP6	PF3D7_1449700.1		0.690447	0.524073	0.285183	0.499901	0.456183	0.315843	0.235294	0.335773	0.164128	1.4888	0.574155	0.30314	1	up	no
MSTRG.4034	PF3D7_1364000	PF3D7_1364000.1		3.11826	2.88165	2.40728	2.8024	0.388661	1.94538	3.05338	1.79581	1.00659	1.56052	0.642027	0.303288	1	up	no
MSTRG.2130	PF3D7_0928800	PF3D7_0928800.1		0.547172	0.331569	0.203573	0.360771	0.331985	0.150833	0.203816	0.228878	0.131893	1.57626	0.656506	0.303807	1	up	no
MSTRG.1583	PF3D7_0814300	PF3D7_0814300.1	cell division control protein 48 homolog D-like [Brassica napus]	0.508983	0.34826	0.393616	0.416953	0.637646	0.406105	0.623789	0.555847	0.138894	0.750122	-0.414802	0.303866	1	down	no
MSTRG.3634	PF3D7_1311200	PF3D7_1311200.1	Suppressor of mec-8 and unc-52 protein homolog 1 [Zea mays]	0.872995	0.618782	0.646263	0.71268	0.942638	0.791014	1.07345	0.935701	0.223021	0.761653	-0.392794	0.304012	1	down	no
MSTRG.14	PF3D7_0102800	PF3D7_0102800.1		0.478327	0.382905	0.299045	0.386759	0.421967	0.171941	0.095365	0.229758	0.157001	1.68333	0.751322	0.30435	1	up	no
MSTRG.39	PF3D7_0105200	PF3D7_0105200.1		1.37606	1.77842	1.24635	1.46695	1.90268	1.88911	1.79482	1.8622	0.395258	0.787747	-0.344196	0.304421	1	down	no
MSTRG.2742	JmjC3;GPI16	PF3D7_1122200.1;PF3D7_1122100.1	hypothetical protein CEUSTIGMA_g3762.t1 [Chlamydomonas eustigma]	1.4336	1.02982	0.474993	0.979471	1.14963	1.15694	1.33201	1.21286	0.233389	0.807571	-0.308338	0.30498	1	down	no
MSTRG.2242	AAC2	PF3D7_1004800.1		6.18542	6.09959	5.97433	6.08645	6.76264	8.37994	8.56966	7.90408	1.81763	0.770039	-0.376997	0.304995	1	down	no
MSTRG.165	MSP5	PF3D7_0206900.2;PF3D7_0206900.1		4.91495	15.9416	10.5902	10.4822	4.84117	7.96311	8.56127	7.12185	3.3604	1.47184	0.557624	0.305063	1	up	no
MSTRG.2771	TIM44	PF3D7_1125400.1	mitochondrial import inner membrane translocase subunit TIM44-2 isoform X1 [Morus notabilis]	0.48031	0.316065	0.55319	0.449855	0.318705	0.302798	0.32379	0.315098	0.134757	1.42767	0.513661	0.305405	1	up	no
MSTRG.819	PF3D7_0509900	PF3D7_0509900.1		0.327734	0.294023	0.547092	0.389616	0.399666	0.373255	1.17716	0.650026	0.26041	0.599386	-0.738443	0.305457	1	down	no
MSTRG.3784	TRAP	PF3D7_1335900.1		0.968253	0.773083	0.27265	0.671329	1.08677	0.635231	0.926445	0.882815	0.211486	0.760441	-0.395092	0.305623	1	down	no
MSTRG.685	RIO2	PF3D7_0420100.1	serine/threonine-protein kinase rio2 [Asparagus officinalis]	1.62394	1.58068	1.17977	1.46146	1.14791	0.984368	1.06048	1.06425	0.39721	1.37323	0.457571	0.305781	1	up	no
MSTRG.296	PF3D7_0221200	PF3D7_0221200.1		0.531262	0.347243	0.494765	0.457757	0.243756	0.164072	0.507721	0.305183	0.152574	1.49994	0.584906	0.305946	1	up	no
PF3D7_1107900	MSCS	PF3D7_1107900.1	hypothetical protein SELMODRAFT_129656 [Selaginella moellendorffii]	0.578648	0.435588	0.435894	0.483377	0.329131	0.317562	0.401095	0.349263	0.134114	1.38399	0.468835	0.306457	1	up	no
MSTRG.1362	RPL37	PF3D7_0706400.1	60S ribosomal protein L37 [Bathycoccus prasinos]	2.68679	2.08989	2.3467	2.37446	2.35429	1.66197	1.08394	1.70007	0.674394	1.39669	0.482008	0.306703	1	up	no
MSTRG.394	YTH2	PF3D7_0309800.1	hypothetical protein TanjilG_32240 [Lupinus angustifolius]	3.87507	2.22152	1.56787	2.55482	2.14607	1.50774	1.65939	1.77107	0.783754	1.44253	0.528604	0.306949	1	up	no
PF3D7_1218800	PSOP17	PF3D7_1218800.1		0.148641	0.32374	0.115843	0.196075	0.22638	0.142446	0.592076	0.320301	0.124226	0.612158	-0.708024	0.307148	1	down	no
MSTRG.187	PF3D7_0209400	PF3D7_0209400.1	fructose-1,6-bisphosphatase [Bathycoccus prasinos]	1.36531	1.74155	1.83324	1.6467	1.76248	1.89681	3.0293	2.22953	0.582829	0.738587	-0.437161	0.3073	1	down	no
MSTRG.4159	VPS29	PF3D7_1406700.1	vacuolar protein sorting-associated protein 29 [Cucurbita moschata]	0.502777	3.66794	4.65574	2.94215	4.42169	3.94219	6.3564	4.90676	1.96461	0.599612	-0.737898	0.307438	1	down	no
MSTRG.2948	PF3D7_1145800	PF3D7_1145800.1		0.584474	0.387791	0.279273	0.417179	0.399548	0.240217	0.166013	0.268593	0.148587	1.5532	0.635248	0.308363	1	up	no
MSTRG.2634	PF3D7_1110300	PF3D7_1110300.1		0.465902	0.524802	0.332227	0.440977	0.339522	0.264931	0.25273	0.285728	0.15525	1.54335	0.626064	0.308425	1	up	no
MSTRG.831	ARNP	PF3D7_0511600.1		0.588244	1.80231	1.61733	1.33596	0.379236	0.488415	1.74981	0.872489	0.46347	1.5312	0.614667	0.308541	1	up	no
MSTRG.2385	RCM1	PF3D7_1020400.1		0.855071	0.371268	0.36318	0.52984	0.607767	0.159019	0.209754	0.325513	0.204326	1.6277	0.702839	0.308874	1	up	no
MSTRG.4151	PF3D7_1405900	PF3D7_1405900.1		0.380043	0.464723	0.214435	0.353067	0.169805	0.262884	0.266106	0.232932	0.120135	1.51575	0.600035	0.30939	1	up	no
MSTRG.2643	PF3D7_1111000	PF3D7_1111000.1	hypothetical protein CEUSTIGMA_g2151.t1 [Chlamydomonas eustigma]	0.163478	0.211405	0.21592	0.196934	0.293483	0.215632	0.404431	0.304515	0.107581	0.646714	-0.6288	0.310506	1	down	no
MSTRG.2146	CYP72	PF3D7_0930600.1	peptidyl-prolyl cis-trans isomerase CYP65 [Prunus yedoensis var. nudiflora]	0.61821	0.463204	0.26384	0.448418	0.345695	0.301179	0.2227	0.289858	0.15856	1.54703	0.629498	0.31066	1	up	no
MSTRG.1722	DDX31	PF3D7_0721300.1	DEAD-box ATP-dependent RNA helicase 17 [Dendrobium catenatum]	1.56272	0.873484	0.372439	0.936214	0.785423	0.552711	0.490867	0.609667	0.326547	1.53562	0.618817	0.310706	1	up	no
MSTRG.3508	UTP6	PF3D7_1307100.1	U3 small nucleolar RNA-associated protein 6 homolog [Asparagus officinalis]	0.325625	0.47305	0.169989	0.322888	0.268998	0.177618	0.18041	0.209009	0.113879	1.54485	0.627471	0.311028	1	up	no
PF3D7_0831300	GEXP13	PF3D7_0831300.1		0.249063	0.508435	0.137081	0.298193	0.24245	0.139002	0.181049	0.1875	0.110693	1.59036	0.669353	0.311066	1	up	no
MSTRG.2704	HAD4	PF3D7_1118400.1		4.2053	3.91893	3.73257	3.95227	4.6296	4.10256	6.85062	5.19426	1.24199	0.760891	-0.394238	0.311553	1	down	no
MSTRG.668	PF3D7_0418300	PF3D7_0418300.1		26.7519	24.255	7.63091	19.5459	17.1129	11.5719	6.95533	11.88	7.66589	1.64527	0.718329	0.311699	1	up	no
MSTRG.4607	PF3D7_1458600	PF3D7_1458600.1		1.40668	1.05242	0.559466	1.00619	1.4658	1.07459	1.20156	1.24732	0.24113	0.806682	-0.309929	0.31181	1	down	no
MSTRG.4205	PF3D7_1411700	PF3D7_1411700.1	hypothetical protein BHE74_00007146 [Ensete ventricosum]	0.77631	0.518188	0.556907	0.617135	0.664285	0.375274	0.151712	0.39709	0.220045	1.55414	0.636119	0.312278	1	up	no
MSTRG.4195	PF3D7_1410700	PF3D7_1410700.1		3.87368	5.43643	3.18398	4.1647	3.46973	4.49453	8.5113	5.49185	1.32716	0.758341	-0.399081	0.312736	1	down	no
MSTRG.1651	PF3D7_0822000	PF3D7_0822000.1		0.738821	0.783228	0.535115	0.685721	1.10167	0.821599	0.731615	0.884962	0.199241	0.77486	-0.367993	0.312872	1	down	no
MSTRG.836	GS	PF3D7_0512200.1	glutathione synthetase, chloroplastic [Prunus persica]	0.422705	0.485432	0.376016	0.428051	0.55725	0.900196	0.296095	0.584514	0.156463	0.73232	-0.449454	0.312894	1	down	no
MSTRG.3055	TIM10	PF3D7_1208600.1	mitochondrial import inner membrane translocase subunit TIM10 isoform X1 [Populus trichocarpa]	1.07424	0.927119	1.27237	1.09124	0.887487	0.769787	0.516658	0.724644	0.366598	1.5059	0.590626	0.312977	1	up	no
MSTRG.291	PF3D7_0220200	PF3D7_0220200.1		2.68132	3.89942	3.6613	3.41401	2.30278	2.30848	2.95035	2.52053	0.893477	1.35448	0.437738	0.314169	1	up	no
MSTRG.1429	PF3D7_0715700	PF3D7_0715700.1		0.651652	0.741467	0.490095	0.627738	0.650356	0.755209	1.2957	0.900422	0.272684	0.69716	-0.520439	0.314263	1	down	no
MSTRG.860	PF3D7_0515200	PF3D7_0515200.1		6.73758	3.24563	3.91439	4.63253	4.64314	2.1289	2.81553	3.19585	1.43668	1.44954	0.5356	0.314754	1	up	no
MSTRG.1451	VAR	PF3D7_0800300.1		0.163374	0.272759	0.100265	0.178799	0.196784	0.246157	0.236565	0.226502	0.0477027	0.789394	-0.341182	0.314915	1	down	no
PF3D7_1117200	PF3D7_1117200	PF3D7_1117200.1		0.104034	0.066509	0.139554	0.103366	0.140354	0.119091	0.233774	0.164406	0.0610407	0.628721	-0.669509	0.315089	1	down	no
MSTRG.110	PF3D7_0112900	PF3D7_0112900.1		0.0001	0.176091	0.112809	0.0963333	0.025209	0.282202	0.320864	0.209425	0.113092	0.45999	-1.12033	0.315435	1	down	no
MSTRG.3267	PF3D7_1233700	PF3D7_1233700.1		0.317792	0.398596	0.289276	0.335221	0.441936	0.297527	0.69063	0.476698	0.141476	0.703216	-0.507961	0.315903	1	down	no
MSTRG.3143	AP2-MU	PF3D7_1218300.1	PREDICTED: AP-2 complex subunit mu isoform X1 [Capsicum annuum]	1.6455	1.30405	1.10965	1.35307	0.333838	1.52911	4.28926	2.05073	0.697665	0.659797	-0.599905	0.316084	1	down	no
MSTRG.629	VAR	PF3D7_0413400.1		1.11103	0.994301	1.20853	1.10462	0.966319	1.04287	2.74986	1.58635	0.481731	0.696328	-0.522161	0.316125	1	down	no
MSTRG.3280	PF3D7_1235100	PF3D7_1235100.1		0.205754	0.53056	0.745978	0.494097	0.353305	0.375591	0.138757	0.289218	0.20488	1.70839	0.77264	0.316315	1	up	no
MSTRG.2734	TKL2	PF3D7_1121300.1	probable receptor-like protein kinase At5g24010 [Quercus suber]	2.71754	2.51794	1.21482	2.1501	1.28843	1.36272	1.85248	1.50121	0.648887	1.43224	0.518275	0.316544	1	up	no
PF3D7_1231000	PF3D7_1231000	PF3D7_1231000.1		0.664017	0.591798	0.301303	0.519039	0.383498	0.309053	0.371203	0.354585	0.164455	1.4638	0.549714	0.31698	1	up	no
MSTRG.2485	P28	PF3D7_1030900.1		6.40627	6.41654	3.40981	5.41087	6.41164	7.2498	6.26849	6.64331	1.23244	0.814484	-0.296041	0.317078	1	down	no
MSTRG.2729	PF3D7_1120600	PF3D7_1120600.1	PREDICTED: DDRGK domain-containing protein 1 [Vigna angularis]	0.697145	0.424393	0.190877	0.437472	0.493026	0.22155	0.067616	0.260731	0.176741	1.67787	0.746629	0.317227	1	up	no
MSTRG.2007	PF3D7_0915200	PF3D7_0915200.1		0.1178	0.321507	0.119188	0.186165	0.434361	0.153781	0.291519	0.29322	0.107055	0.634898	-0.655403	0.317564	1	down	no
MSTRG.4649	PF3D7_1463500	PF3D7_1463500.1		0.949902	0.996372	1.1444	1.03022	0.981093	1.16212	2.06771	1.40364	0.373415	0.733966	-0.446215	0.317933	1	down	no
MSTRG.2167	PF3D7_0933400	PF3D7_0933400.1		0.453465	0.624318	0.769944	0.615909	0.446481	0.444355	0.300413	0.397083	0.218826	1.55108	0.633277	0.318146	1	up	no
MSTRG.37	PF3D7_0105000	PF3D7_0105000.1		1.70068	1.62478	1.79084	1.70543	0.475585	0.709238	1.94721	1.04401	0.661423	1.63354	0.708003	0.318301	1	up	no
MSTRG.3237	ClpQ	PF3D7_1230400.1	hypothetical protein CBR_g24408 [Chara braunii]	5.70201	6.31304	6.07844	6.03116	6.61221	7.0183	9.93362	7.85471	1.82355	0.76784	-0.381122	0.3185	1	down	no
MSTRG.2575	CK2beta1	PF3D7_1103700.1	putative casein kinase II, regulatory subunit [Rosa chinensis]	0.845961	0.88081	7.78257	3.16978	10.5816	6.98412	1.85308	6.47292	3.30314	0.489698	-1.03003	0.318605	1	down	no
MSTRG.4680	PF3D7_1467700	PF3D7_1467700.1		0.540283	0.506536	1.50399	0.850271	0.235327	0.226321	1.15188	0.537844	0.312428	1.58089	0.660736	0.318605	1	up	no
MSTRG.2253	GBP2	PF3D7_1006800.1	uncharacterized RNA-binding protein C328.05-like [Quercus suber]	4.06786	5.76567	4.67274	4.83542	4.36348	2.76764	3.53419	3.5551	1.28032	1.36014	0.44375	0.319445	1	up	no
MSTRG.4691	IF1	PF3D7_1469000.1	translation initiation factor 1 (chloroplast) [Pleurastrum terricola]	0.97948	1.68427	1.35668	1.34014	1.05746	1.4103	3.17488	1.88088	0.54074	0.712508	-0.489023	0.319543	1	down	no
MSTRG.141	CAPH2	PF3D7_0204000.1		0.231887	0.206091	0.183438	0.207139	0.235541	0.079149	0.0001	0.10493	0.102209	1.97407	0.98117	0.319565	1	up	no
MSTRG.3599	PF3D7_1328400	PF3D7_1328400.1		0.275684	0.222226	0.084672	0.194194	0.120969	0.136954	0.073554	0.110492	0.0837017	1.75753	0.813552	0.32191	1	up	no
MSTRG.23	PSTK	PF3D7_0103700.1		0.883989	0.732314	0.65814	0.758148	0.552639	0.436457	0.565985	0.51836	0.239787	1.46259	0.548524	0.322199	1	up	no
MSTRG.2401	OMPDC	PF3D7_1023200.1		1.00979	0.977773	0.757879	0.915149	1.351	0.936442	1.25941	1.18228	0.267135	0.774052	-0.369498	0.322851	1	down	no
MSTRG.1745	PF3D7_0723600	PF3D7_0723600.1		0.493085	0.424524	0.542742	0.486784	0.5974	0.615299	0.949057	0.720585	0.233802	0.675539	-0.565889	0.323325	1	down	no
MSTRG.2491	OTU	PF3D7_1031400.1;PF3D7_1031400.2	putative OTU domain, SEC-C motif, NTF2-like domain protein [Helianthus annuus]	1.57416	2.25322	1.33853	1.72197	1.48869	1.29514	0.908	1.23061	0.491362	1.39928	0.484689	0.323482	1	up	no
MSTRG.4129	PF3D7_1403400	PF3D7_1403400.1		1.88864	2.17253	3.33391	2.46503	1.29407	1.52832	2.68221	1.83487	0.630161	1.34344	0.425929	0.323541	1	up	no
MSTRG.675	PF3D7_0419100	PF3D7_0419100.1		0.292192	0.316118	0.292144	0.300151	0.394143	0.389556	0.53119	0.438296	0.138145	0.684814	-0.546217	0.324495	1	down	no
PF3D7_1425600	PF3D7_1425600	PF3D7_1425600.1		0.086843	0.100354	0.060294	0.082497	0.073465	0.043596	0.02868	0.0485803	0.0339167	1.69816	0.763969	0.324813	1	up	no
MSTRG.858	CWC2	PF3D7_0515000.1		6.45973	4.02045	1.24945	3.90988	3.74492	2.02293	1.63589	2.46791	1.44197	1.58429	0.663832	0.325215	1	up	no
MSTRG.1100	TYW1	PF3D7_0524900.1	PREDICTED: S-adenosyl-L-methionine-dependent tRNA 4-demethylwyosine synthase-like [Pyrus x bretschneideri]	0.84845	0.719908	0.318929	0.629096	0.560692	0.417871	0.299729	0.426097	0.202998	1.47641	0.562096	0.325552	1	up	no
MSTRG.3746	PF3D7_1331800	PF3D7_1331800.1	ribosomal protein L14b/L23e [Coccomyxa subellipsoidea C-169]	4.60915	4.83791	6.06707	5.17138	3.97392	2.82777	4.8998	3.9005	1.27088	1.32583	0.406891	0.325924	1	up	no
MSTRG.1256	PF3D7_0618800	PF3D7_0618800.1		0.270307	0.173576	0.169692	0.204525	0.094111	0.14326	0.154631	0.130667	0.0738577	1.56523	0.646379	0.3262	1	up	no
MSTRG.4740	PF3D7_1474200	PF3D7_1474200.1		0.041599	0.044303	0.0001	0.0286673	0.048665	0.043331	0.046465	0.0461537	0.0174863	0.621128	-0.687038	0.326409	1	down	no
MSTRG.2739	PF3D7_1122300	PF3D7_1122300.1		0.414005	0.427375	0.863784	0.568388	0.538971	0.972622	1.22647	0.912687	0.344299	0.622764	-0.683244	0.326892	1	down	no
PF3D7_1442600	TREP	PF3D7_1442600.1		0.189343	0.101218	0.098947	0.129836	0.153069	0.049469	0.048213	0.0835837	0.0462523	1.55337	0.635398	0.327337	1	up	no
MSTRG.2731	DHHC3	PF3D7_1121000.1	hypothetical protein CDL15_Pgr027819 [Punica granatum]	3.52201	4.04929	5.36817	4.31316	3.70429	5.27619	9.12241	6.0343	1.72114	0.714774	-0.484441	0.327457	1	down	no
MSTRG.3524	PF3D7_1308600	PF3D7_1308600.1		0.095579	0.09986	0.060373	0.0852707	0.064534	0.063263	0.01325	0.0470157	0.038255	1.81366	0.858908	0.327729	1	up	no
MSTRG.2584	H4	PF3D7_1105000.1	unknown [Picea sitchensis]	180.78	234.397	545.667	320.281	310.607	178.601	186.673	225.293	94.9877	1.42162	0.507534	0.327741	1	up	no
PF3D7_1417000	IMC1l	PF3D7_1417000.1		0.718329	0.132904	0.118573	0.323269	0.448452	0.538916	0.489282	0.492217	0.168948	0.656761	-0.60656	0.328038	1	down	no
MSTRG.3062	TRZ	PF3D7_1209300.1		5.37355	7.54743	2.28992	5.0703	4.20466	3.37016	2.39941	3.32474	1.74556	1.52502	0.608829	0.328553	1	up	no
MSTRG.2615	PF3D7_1107200	PF3D7_1107200.1		1.17146	1.1606	0.951786	1.09462	1.31643	1.38489	1.4158	1.37237	0.277757	0.797609	-0.326247	0.328574	1	down	no
PF3D7_0416900	PF3D7_0416900	PF3D7_0416900.1		0.435508	0.389768	0.142275	0.322517	0.519719	0.358226	0.318402	0.398782	0.0762653	0.808754	-0.306226	0.32935	1	down	no
MSTRG.2490	PF3D7_1031300	PF3D7_1031300.1		1.4435	1.22127	0.692255	1.11901	0.894477	0.760725	0.732294	0.795832	0.323178	1.40609	0.491687	0.329839	1	up	no
MSTRG.2444	PF3D7_1026300	PF3D7_1026300.1		0.762264	0.634429	0.368465	0.588386	0.65876	0.296822	0.230529	0.39537	0.193016	1.48819	0.573558	0.330033	1	up	no
MSTRG.3983	PF3D7_1358100	PF3D7_1358100.1		1.28581	0.86936	0.481378	0.878851	0.973782	0.492101	0.24141	0.569098	0.309753	1.54429	0.626942	0.330051	1	up	no
MSTRG.3461	SURF13.1	PF3D7_1301800.1		0.187587	0.071658	0.157005	0.13875	0.270477	0.064568	0.319688	0.218244	0.0794943	0.635755	-0.653456	0.330504	1	down	no
PF3D7_1226700	RRP9	PF3D7_1226700.1		0.8711	0.511229	0.478602	0.62031	0.50051	0.423093	0.390718	0.438107	0.182203	1.41589	0.501707	0.330732	1	up	no
MSTRG.4075	PF3D7_1368300	PF3D7_1368300.1		5.69054	4.00463	3.26723	4.3208	3.03967	2.80758	3.54852	3.13192	1.18888	1.3796	0.46425	0.330979	1	up	no
MSTRG.4579	PF3D7_1455300	PF3D7_1455300.1		7.00286	24.4797	15.0124	15.4983	6.19316	17.5476	4.84238	9.52771	5.97062	1.62666	0.701911	0.331181	1	up	no
PF3D7_0412400	VAR	PF3D7_0412400.1		0.19329	0.069444	0.084312	0.115682	0.085608	0.075619	0.053602	0.0716097	0.0440723	1.61545	0.691938	0.33123	1	up	no
MSTRG.1022	RPL19	PF3D7_0614500.1	Ribosomal protein L19/L19e domain [Ostreococcus tauri]	7.59833	7.82898	5.43691	6.95474	7.48147	3.81881	3.4568	4.91903	2.03571	1.41384	0.499624	0.331525	1	up	no
MSTRG.1954	ARP	PF3D7_0909300.1	PREDICTED: DNA-binding protein DDB_G0278111 [Erythranthe guttata]	1.63943	2.13316	2.28523	2.01927	1.9544	1.27745	1.25507	1.49564	0.523632	1.35011	0.433073	0.331695	1	up	no
MSTRG.3432	PF3D7_1251600	PF3D7_1251600.1		0.652906	0.285598	0.146016	0.361507	0.324899	0.202226	0.096176	0.207767	0.15374	1.73996	0.799056	0.331756	1	up	no
PF3D7_1204100	PF3D7_1204100	PF3D7_1204100.1		0.241643	0.139854	0.065207	0.148901	0.145356	0.074843	0.016431	0.0788767	0.0700247	1.88777	0.916686	0.331876	1	up	no
MSTRG.114	CBP1	PF3D7_0113900.1		3.78809	3.22808	6.53693	4.5177	3.88468	4.58631	11.8156	6.76219	2.24449	0.668083	-0.581902	0.332409	1	down	no
MSTRG.1331	FabB/FabF	PF3D7_0626300.1	3-oxoacyl, partial [Dorcoceras hygrometricum]	1.76028	1.97174	1.13781	1.62328	2.17176	1.40493	2.59717	2.05795	0.434675	0.788783	-0.3423	0.333045	1	down	no
MSTRG.3965	PF3D7_1356400	PF3D7_1356400.1	hypothetical protein CBR_g22338 [Chara braunii]	1.29204	1.19003	0.526248	1.00277	1.34043	1.21995	1.09116	1.21718	0.21441	0.823847	-0.279551	0.334196	1	down	no
MSTRG.2190	PF3D7_0935700	PF3D7_0935700.1		0.711367	1.03415	0.549581	0.765032	0.333028	0.515474	0.712163	0.520222	0.24481	1.47059	0.556394	0.334518	1	up	no
MSTRG.987	SLU7	PF3D7_0610100.1	hypothetical protein CUMW_051100 [Citrus unshiu]	1.47034	1.85692	1.02774	1.45167	1.58974	0.650523	0.823407	1.02122	0.430445	1.4215	0.507414	0.33471	1	up	no
MSTRG.1749	PF3D7_0724000	PF3D7_0724000.1		0.536485	0.328074	0.345073	0.403211	0.343258	0.333029	0.168308	0.281532	0.121679	1.4322	0.518237	0.335027	1	up	no
MSTRG.3263	PF3D7_1233200	PF3D7_1233200.2;PF3D7_1233200.1		0.592362	0.372913	0.139078	0.368118	0.320773	0.237462	0.165393	0.241209	0.126909	1.52614	0.609883	0.33529	1	up	no
MSTRG.3371	PF3D7_1244900	PF3D7_1244900.1		0.46307	0.212422	0.308122	0.327872	0.29048	0.156742	0.231364	0.226195	0.101676	1.44951	0.535561	0.335324	1	up	no
MSTRG.4327	RPL21	PF3D7_1426000.1	60S ribosomal protein L21-1-like [Cicer arietinum]	25.2021	22.5938	23.2196	23.6718	21.7934	13.4486	15.5661	16.936	6.7358	1.39772	0.483075	0.335539	1	up	no
PF3D7_1475100	PF3D7_1475100	PF3D7_1475100.1		0.429378	0.236891	0.19531	0.287193	0.252783	0.182071	0.146063	0.193639	0.093554	1.48314	0.568651	0.336253	1	up	no
MSTRG.4367	GDH2	PF3D7_1430700.1	RecName: Full=NADP-specific glutamate dehydrogenase; Short=NADP-GDH	1.66081	1.32364	0.744248	1.2429	1.58952	1.64021	1.325	1.51824	0.27534	0.818645	-0.288689	0.336256	1	down	no
MSTRG.963	DPH7	PF3D7_0608000.1	PREDICTED: diphthine methyltransferase homolog [Nelumbo nucifera]	3.24313	2.49519	2.82785	2.85539	3.33032	3.76063	3.84132	3.64409	0.7887	0.783567	-0.351871	0.336457	1	down	no
MSTRG.2974	Pf332	PF3D7_1149000.1		2.82164	2.3251	0.836575	1.99444	1.94104	1.10512	0.757429	1.26786	0.726578	1.57307	0.653587	0.336981	1	up	no
MSTRG.3907	PF3D7_1349700	PF3D7_1349700.1	uncharacterized protein LOC9648826 [Selaginella moellendorffii]	6.87568	6.57897	2.86086	5.4385	7.47504	6.1994	6.15669	6.61038	1.17187	0.822722	-0.281522	0.337093	1	down	no
MSTRG.808	PF3D7_0508900	PF3D7_0508900.1		4.41201	3.9975	1.44498	3.28483	2.86415	1.82138	1.80191	2.16248	1.12235	1.51901	0.603133	0.337094	1	up	no
MSTRG.4759	Pfg14-748	PF3D7_1477700.1		0.137279	0.231343	0.078894	0.149172	0.191761	0.0001	0.0001	0.063987	0.085185	2.33129	1.22113	0.338308	1	up	no
MSTRG.674	PF3D7_0419000	PF3D7_0419000.1		0.62238	0.855572	0.714246	0.730733	0.555121	0.527886	0.356138	0.479715	0.251018	1.52326	0.607166	0.338371	1	up	no
MSTRG.3428	PF3D7_1250900	PF3D7_1250900.1		0.895988	1.33029	1.32756	1.18461	1.50711	1.4272	1.86831	1.60087	0.416259	0.73998	-0.434442	0.339559	1	down	no
MSTRG.4689	U2AF2	PF3D7_1468800.1	unknown [Lotus japonicus]	1.56955	2.06452	1.0642	1.56609	1.38651	0.929126	1.09099	1.13554	0.430548	1.37916	0.463786	0.339559	1	up	no
MSTRG.2243	UPF1	PF3D7_1005500.1	PREDICTED: regulator of nonsense transcripts 1 homolog isoform X1 [Prunus mume]	6.04147	0.656917	2.55688	3.08509	5.63947	4.26835	3.54481	4.48421	1.39912	0.687989	-0.539543	0.339876	1	down	no
MSTRG.2522	PF3D7_1034700	PF3D7_1034700.1	PREDICTED: ADP-ribosylation factor 1 [Beta vulgaris subsp. vulgaris]	6.61878	6.16491	5.15239	5.9787	6.54505	6.97689	9.07353	7.53182	1.55313	0.793791	-0.333168	0.340095	1	down	no
MSTRG.2104	PF3D7_0926000	PF3D7_0926000.1		0.977267	0.604006	0.31974	0.633671	0.602267	0.37043	0.314777	0.429158	0.204513	1.47654	0.562225	0.340642	1	up	no
MSTRG.1039	PDXK	PF3D7_0616000.1	pyridoxal kinase [Brachypodium distachyon]	2.76378	0.045522	1.32007	1.37646	2.38218	2.48654	1.90708	2.2586	0.882144	0.609429	-0.71447	0.341009	1	down	no
MSTRG.1550	PF3D7_0810900	PF3D7_0810900.2;PF3D7_0810900.1		2.99168	2.67451	1.37646	2.34755	1.43962	1.45119	2.13998	1.67693	0.67062	1.39991	0.485333	0.34229	1	up	no
MSTRG.2596	PF3D7_1108000	PF3D7_1108000.1	hypothetical protein CEY00_Acc11338 [Actinidia chinensis var. chinensis]	2.47971	3.4775	1.96349	2.64023	1.86629	2.05738	1.83194	1.91854	0.721696	1.37617	0.460658	0.342362	1	up	no
MSTRG.3528	PF3D7_1309100	PF3D7_1309100.1	Ribosomal protein L24e-related [Ostreococcus tauri]	10.0612	16.2665	12.707	13.0116	10.5445	8.90631	8.98807	9.47961	3.53197	1.37259	0.456897	0.342459	1	up	no
MSTRG.2122	PF3D7_0928100	PF3D7_0928100.1		0.054491	0.216862	0.364296	0.211883	0.023089	0.119482	0.231436	0.124669	0.087214	1.69956	0.765165	0.342758	1	up	no
MSTRG.1518	DegP	PF3D7_0807700.1	protease Do-like 10, mitochondrial [Arabidopsis lyrata subsp. lyrata]	1.80541	2.41755	0.655443	1.62613	1.2629	1.30006	0.636552	1.0665	0.55963	1.52473	0.608557	0.343354	1	up	no
MSTRG.1038	PF3D7_0615900	PF3D7_0615900.1		0.638476	0.533566	0.162409	0.444817	0.488393	0.150571	0.222656	0.287207	0.15761	1.54877	0.631123	0.343787	1	up	no
MSTRG.3047	PF3D7_1207700	PF3D7_1207700.1		0.408971	0.46196	0.167328	0.346086	0.216713	0.120898	0.265015	0.200875	0.145211	1.72289	0.784832	0.344196	1	up	no
MSTRG.3394	PF3D7_1247100	PF3D7_1247100.1		0.772275	0.619305	0.70669	0.699423	0.831924	0.863931	1.05762	0.917826	0.218403	0.762043	-0.392055	0.344223	1	down	no
MSTRG.2892	PPM2	PF3D7_1138500.1	probable protein phosphatase 2C 70 isoform X1 [Aegilops tauschii subsp. tauschii]	12.5274	11.5337	6.5063	10.1891	8.95014	8.02391	3.0735	6.68252	3.50661	1.52474	0.608567	0.344371	1	up	no
MSTRG.4340	MIT3	PF3D7_1427600.1	magnesium transporter [Bathycoccus prasinos]	0.885202	0.860042	0.561658	0.768967	1.0811	0.818262	0.965121	0.954827	0.18586	0.805347	-0.312317	0.344432	1	down	no
MSTRG.3841	PF3D7_1342300	PF3D7_1342300.1		1.59317	1.50964	2.03906	1.71396	1.78993	1.93637	3.21336	2.31322	0.599263	0.74094	-0.432571	0.344953	1	down	no
MSTRG.1847	OXA1	PF3D7_0828400.1	hypothetical protein CBR_g20997 [Chara braunii]	1.31274	0.665695	0.642667	0.873702	1.40651	0.800882	1.13511	1.11417	0.240465	0.784175	-0.350753	0.345408	1	down	no
MSTRG.2116	PF3D7_0927400	PF3D7_0927400.1		0.373515	0.227386	0.174416	0.258439	0.199741	0.102596	0.183726	0.162021	0.096418	1.5951	0.673643	0.345647	1	up	no
MSTRG.743	FIRA	PF3D7_0501400.1		5.46393	4.58497	1.90437	3.98442	3.90951	1.91361	2.13339	2.65217	1.33226	1.50233	0.587199	0.346164	1	up	no
MSTRG.4182	DDI1	PF3D7_1409300.1	DNA damage-inducible protein 1 isoform X2 [Cucurbita moschata]	5.21745	4.93061	3.94991	4.69933	4.67318	5.54417	7.49175	5.90303	1.20371	0.796086	-0.329003	0.34712	1	down	no
MSTRG.439	PF3D7_0314900	PF3D7_0314900.1		2.01652	1.8914	0.475671	1.4612	2.11907	2.13479	1.12594	1.79327	0.332067	0.814826	-0.295437	0.347335	1	down	no
MSTRG.906	PF3D7_0601600	PF3D7_0601600.1		1.08882	1.11806	1.30716	1.17134	0.991244	1.13814	2.71953	1.61631	0.444961	0.724705	-0.464534	0.347409	1	down	no
MSTRG.115	PF3D7_0115050	PF3D7_0115050.1		0.0001	4.64445	11.0797	5.24143	0.540558	0.349847	6.92708	2.60583	2.6356	2.01142	1.00822	0.347579	1	up	no
MSTRG.954	UROD	PF3D7_0607300.1	uroporphyrinogen decarboxylase-like [Quercus suber]	0.329325	0.278685	0.063284	0.223765	0.33684	0.219783	0.382914	0.313179	0.0894143	0.714494	-0.485005	0.347666	1	down	no
MSTRG.3013	PF3D7_1203100	PF3D7_1203100.1		0.771887	0.72479	0.301044	0.59924	0.821127	0.881846	0.683068	0.795347	0.196107	0.753433	-0.40845	0.347923	1	down	no
MSTRG.2553	PF3D7_1037900	PF3D7_1037900.1		0.192139	0.210441	0.346878	0.249819	0.355235	0.336205	0.485425	0.392288	0.142469	0.636826	-0.651029	0.348635	1	down	no
MSTRG.1572	PF3D7_0813300	PF3D7_0813300.1		1.85658	2.35529	2.3712	2.19436	1.71858	1.06457	2.21151	1.66488	0.52947	1.31802	0.398375	0.348742	1	up	no
MSTRG.1710	ESF2	PF3D7_0720100.1	Pre-rRNA-processing protein ESF2 [Triticum urartu]	0.993327	0.592025	0.272724	0.619359	0.51297	0.353297	0.251463	0.372577	0.246782	1.66237	0.733238	0.348939	1	up	no
MSTRG.3092	EIF3A	PF3D7_1212700.1	hypothetical protein CDL15_Pgr018331 [Punica granatum]	4.95951	4.63859	2.11306	3.90372	3.47878	2.18546	2.32626	2.6635	1.24022	1.46564	0.551526	0.349336	1	up	no
MSTRG.1241	RF2	PF3D7_0704900.1	putative Peptide chain release factor [Zostera marina]	3.04882	2.98551	4.03177	3.35537	2.23791	1.75729	3.65185	2.54902	0.806352	1.31634	0.39653	0.349352	1	up	no
MSTRG.4201	PF3D7_1411100	PF3D7_1411100.1		0.36474	1.04364	1.01194	0.806773	0.501077	1.14227	1.89789	1.18041	0.37364	0.683467	-0.549057	0.349402	1	down	no
MSTRG.4551	eEF2	PF3D7_1451100.1	predicted protein [Hordeum vulgare subsp. vulgare]	27.5992	26.6065	20.5042	24.9033	33.1045	31.0931	33.6742	32.6239	7.72063	0.763345	-0.389594	0.349626	1	down	no
MSTRG.1307	PF3D7_0623900	PF3D7_0623900.1	ribonuclease H2 subunit A [Cicer arietinum]	3.25488	2.92467	3.02354	3.0677	3.68498	3.64605	4.3213	3.88411	0.816416	0.789806	-0.340429	0.349635	1	down	no
MSTRG.2125	PF3D7_0928300	PF3D7_0928300.1		1.48674	0.882572	1.44244	1.27058	1.01482	0.644864	1.15462	0.938104	0.332478	1.35441	0.43767	0.349654	1	up	no
MSTRG.1336	PF3D7_0626700	PF3D7_0626700.1	hypothetical protein CBR_g22390 [Chara braunii]	2.8161	2.81853	3.04634	2.89366	3.09397	3.02177	5.18577	3.76717	0.873512	0.768125	-0.380587	0.349935	1	down	no
MSTRG.3074	PF3D7_1210700	PF3D7_1210700.1		0.74764	0.946658	0.798014	0.830771	0.941297	0.626232	1.76266	1.11006	0.279293	0.748399	-0.41812	0.35037	1	down	no
MSTRG.3984	PF3D7_1358400	PF3D7_1358400.1		0.492337	1.42123	2.36766	1.42708	1.20588	1.45375	4.34247	2.33403	0.906958	0.61142	-0.709764	0.350405	1	down	no
MSTRG.1845	PF3D7_0828200	PF3D7_0828200.1	tRNA synthetase class I (I, L, M and V) family protein [Arabidopsis thaliana]	2.94797	2.20373	0.984478	2.04539	1.8313	1.23241	1.20217	1.42196	0.623431	1.43843	0.524496	0.350932	1	up	no
MSTRG.4578	PTP1	PF3D7_1455100.1	protein-tyrosine-phosphatase MKP1 [Sesamum indicum]	4.56674	7.40589	10.442	7.47154	3.73383	4.20102	8.88526	5.6067	1.86484	1.33261	0.414253	0.351767	1	up	no
MSTRG.1635	PF3D7_0820300	PF3D7_0820300.1		2.52453	2.19331	1.02525	1.91436	1.5127	1.41203	1.12025	1.34833	0.566037	1.41981	0.505694	0.352402	1	up	no
MSTRG.2165	PF3D7_0933200	PF3D7_0933200.1	PREDICTED: protein SGT1 homolog B [Beta vulgaris subsp. vulgaris]	7.72508	7.58544	11.334	8.88151	7.00913	4.81568	8.61693	6.81391	2.0676	1.30344	0.382321	0.352646	1	up	no
MSTRG.2251	PhLP3	PF3D7_1006600.1	thioredoxin domain-containing protein 9 homolog [Ricinus communis]	0.913569	1.03676	1.29819	1.08284	1.12903	1.69663	1.59279	1.47282	0.389977	0.735217	-0.443757	0.352798	1	down	no
MSTRG.602	RRP4	PF3D7_0410400.1	hypothetical protein CEUSTIGMA_g5280.t1 [Chlamydomonas eustigma]	1.29864	0.944135	1.36919	1.20399	1.75183	1.09851	2.00813	1.61949	0.415504	0.743436	-0.42772	0.353048	1	down	no
MSTRG.2366	RDS3	PF3D7_1018500.1	hypothetical protein CHLNCDRAFT_49281 [Chlorella variabilis]	3.2141	2.14014	1.38025	2.24483	1.87484	1.4981	1.41406	1.59567	0.649159	1.40683	0.492444	0.353262	1	up	no
MSTRG.2335	METAP1b	PF3D7_1015300.1	methionine aminopeptidase 1A [Cajanus cajan]	0.474545	0.613163	0.536129	0.541279	0.651489	0.47675	1.03312	0.720453	0.179174	0.751303	-0.412533	0.353262	1	down	no
PF3D7_1419900	YTH1	PF3D7_1419900.1	hypothetical protein CBR_g11088 [Chara braunii]	0.69064	0.477658	0.650506	0.606268	0.351858	0.398623	0.543596	0.431359	0.174909	1.40548	0.491067	0.353713	1	up	no
MSTRG.1595	RRB1	PF3D7_0816000.1	glutamate-rich WD repeat-containing protein 1 [Selaginella moellendorffii]	1.45282	1.07348	0.769762	1.09869	1.20788	1.20074	1.65931	1.35598	0.25729	0.810255	-0.303552	0.353922	1	down	no
MSTRG.1388	PF3D7_0709900	PF3D7_0709900.1	hypothetical protein VOLCADRAFT_48360 [Volvox carteri f. nagariensis]	0.569388	0.425219	0.229091	0.407899	0.393413	0.200505	0.26592	0.286613	0.121287	1.42317	0.509111	0.353989	1	up	no
MSTRG.2803	SpdSyn	PF3D7_1129000.1	PREDICTED: spermidine synthase 2 [Camelina sativa]	10.3404	9.1479	10.5748	10.021	11.7937	10.8414	17.8692	13.5014	3.4804	0.74222	-0.430081	0.354047	1	down	no
MSTRG.1220	PF3D7_0702500	PF3D7_0702500.1		8.54005	5.27062	5.33463	6.38177	5.4383	3.68999	4.94849	4.69226	1.6895	1.36006	0.443672	0.354124	1	up	no
PF3D7_0830200	PF3D7_0830200	PF3D7_0830200.1	Regulator of rDNA transcription protein 15 [Capsicum baccatum]	0.888735	0.960241	0.609448	0.819475	0.723242	0.515603	0.573498	0.604114	0.21536	1.35649	0.439878	0.354268	1	up	no
PF3D7_0420700	VAR	PF3D7_0420700.1		0.163084	0.119846	0.084771	0.122567	0.212567	0.117954	0.163743	0.164755	0.0421877	0.743936	-0.426749	0.354389	1	down	no
MSTRG.941	PF3D7_0605700	PF3D7_0605700.1		3.98389	3.05032	2.90294	3.31239	2.47852	2.58293	2.22364	2.42837	0.884019	1.36404	0.447884	0.354661	1	up	no
MSTRG.1469	PF3D7_0802400	PF3D7_0802400.1		3.57364	2.41225	1.50168	2.49586	2.36466	1.5778	1.36891	1.77046	0.725404	1.40973	0.495416	0.354684	1	up	no
MSTRG.2557	VAR	PF3D7_1041300.1		0.697141	0.998338	0.568475	0.754651	0.931562	0.79934	1.06599	0.932299	0.177647	0.809452	-0.304982	0.35508	1	down	no
MSTRG.3008	PF3D7_1202700	PF3D7_1202700.1		0.380392	0.202149	0.203737	0.262093	0.517941	0.279373	0.249708	0.349007	0.0869147	0.750966	-0.41318	0.355661	1	down	no
MSTRG.2955	PF3D7_1146700	PF3D7_1146700.1	kinesin 12-Id protein [Marsilea vestita]	0.056699	0.189308	0.073857	0.106621	0.181779	0.109423	0.19789	0.163031	0.0564093	0.653996	-0.612647	0.356395	1	down	no
MSTRG.3061	LSM7	PF3D7_1209200.1	sm LSM7 [Micractinium conductrix]	3.73191	3.53121	4.01868	3.7606	3.07896	1.86839	3.65074	2.86603	0.894572	1.31213	0.39191	0.356651	1	up	no
PF3D7_0712800	VAR	PF3D7_0712800.1		0.175558	0.078084	0.080636	0.111426	0.145804	0.100861	0.218566	0.155077	0.043651	0.71852	-0.476899	0.356849	1	down	no
MSTRG.1577	GMD	PF3D7_0813800.1	GDPmannose 4,6-dehydratase [Monoraphidium neglectum]	1.43443	2.1108	1.48705	1.67743	1.40357	2.59026	2.41299	2.1356	0.458177	0.785458	-0.348394	0.357099	1	down	no
MSTRG.2759	BDCP	PF3D7_1124100.1	protein FAN isoform X2 [Selaginella moellendorffii]	1.80692	0.404798	0.680458	0.964059	1.67052	1.26873	0.831893	1.25705	0.292989	0.766923	-0.382846	0.357599	1	down	no
PF3D7_1453100	PF3D7_1453100	PF3D7_1453100.1		0.917295	0.613749	0.824581	0.785208	0.52965	0.447437	0.737634	0.571574	0.213635	1.37377	0.458136	0.358023	1	up	no
MSTRG.1168	PF3D7_0531400	PF3D7_0531400.1		0.293627	0.165483	0.056095	0.171735	0.182803	0.075656	0.014035	0.0908313	0.0809037	1.8907	0.918922	0.358176	1	up	no
MSTRG.2640	ALP1	PF3D7_1110700.1	actin isoform 1 [Acetabularia peniculus]	9.56708	11.4259	14.6054	11.8661	11.1728	14.3149	24.688	16.7252	4.85909	0.709475	-0.495175	0.358347	1	down	no
MSTRG.4506	pdhB	PF3D7_1446400.1	pyruvate dehydrogenase E1 component subunit beta [Selaginella moellendorffii]	1.31019	0.915809	1.36884	1.19828	1.25201	0.95344	2.72908	1.64484	0.446562	0.728508	-0.456984	0.358789	1	down	no
MSTRG.3288	PF3D7_1235700	PF3D7_1235700.1	ATPase, F1 complex beta subunit/V1 complex,C-terminal [Ostreococcus tauri]	5.98598	5.17003	3.32978	4.8286	6.22061	5.6039	6.01251	5.94568	1.11708	0.812119	-0.300237	0.358826	1	down	no
MSTRG.2416	PF3D7_1021900	PF3D7_1021900.1		13.3602	7.07588	2.05002	7.49538	7.42079	3.55324	2.61313	4.52905	2.96632	1.65495	0.726791	0.35917	1	up	no
PF3D7_1479000	ACS1a	PF3D7_1479000.1	long chain acyl-CoA synthetase 4-like [Momordica charantia]	0.748017	0.647534	0.254003	0.549851	0.236648	0.244157	0.62094	0.367248	0.182603	1.49722	0.582286	0.360694	1	up	no
MSTRG.1585	PF3D7_0814600	PF3D7_0814600.1		1.39502	1.49692	2.44142	1.77779	1.68446	1.46309	4.64744	2.59833	0.820542	0.684204	-0.547501	0.361068	1	down	no
MSTRG.1849	GAMA	PF3D7_0828800.1		4.38014	16.6468	11.672	10.8997	1.82064	6.11598	13.358	7.0982	3.80145	1.53555	0.618757	0.362178	1	up	no
MSTRG.4251	PF3D7_1416600	PF3D7_1416600.1		0.079664	0.112487	0.049666	0.0806057	0.052051	0.053426	0.052546	0.0526743	0.0279313	1.53026	0.613781	0.362283	1	up	no
MSTRG.1640	PF3D7_0820800	PF3D7_0820800.1		0.865782	0.766714	0.63844	0.756979	0.734834	0.964525	1.13457	0.944644	0.187665	0.801338	-0.319518	0.362675	1	down	no
MSTRG.4712	PF3D7_1470600	PF3D7_1470600.1		1.36569	0.550771	0.609509	0.841991	0.605728	0.743115	0.340216	0.56302	0.278971	1.49549	0.580619	0.36303	1	up	no
MSTRG.2317	PF3D7_1013400	PF3D7_1013400.1		0.688293	0.634074	0.287004	0.536457	0.326546	0.507109	0.201221	0.344959	0.191498	1.55513	0.637039	0.363293	1	up	no
MSTRG.1477	MORG1	PF3D7_0803300.1		3.52113	3.8191	2.61272	3.31765	3.54278	3.66005	5.06286	4.08856	0.770912	0.811447	-0.301432	0.363352	1	down	no
MSTRG.3183	PF3D7_1223900	PF3D7_1223900.1	hypothetical protein GQ55_8G023600 [Panicum hallii var. hallii]	0.846777	0.886156	0.774887	0.83594	1.17245	1.17306	0.872077	1.07253	0.23659	0.77941	-0.359546	0.363392	1	down	no
MSTRG.1450	VAR	PF3D7_0800200.1		0.48401	0.490969	0.714712	0.56323	0.54507	0.645829	1.10281	0.764571	0.201341	0.736662	-0.440925	0.363586	1	down	no
MSTRG.3128	CelTOS	PF3D7_1216600.1		1.07025	2.06178	0.982644	1.37156	1.62716	1.30885	2.72798	1.888	0.516438	0.726462	-0.46104	0.363879	1	down	no
MSTRG.2706	MYST	PF3D7_1118600.1	Histone acetyltransferase MYST family [Klebsormidium nitens]	1.93868	2.25656	1.84917	2.0148	1.27748	1.64944	1.60724	1.51139	0.503418	1.33308	0.414767	0.364185	1	up	no
MSTRG.4752	PF3D7_1476000	PF3D7_1476000.1		0.309338	0.565184	0.917422	0.597315	0.312286	0.276702	0.596095	0.395028	0.202287	1.51208	0.596537	0.364284	1	up	no
PF3D7_1310100	PF3D7_1310100	PF3D7_1310100.1		0.179716	0.066247	0.160672	0.135545	0.106892	0.069505	0.080229	0.085542	0.050003	1.58454	0.664067	0.364507	1	up	no
MSTRG.2501	PF3D7_1032300	PF3D7_1032300.1		0.305234	0.232806	0.320747	0.286262	0.287314	0.132807	0.162724	0.194282	0.0919807	1.47344	0.559188	0.364627	1	up	no
MSTRG.4298	PF3D7_1422200	PF3D7_1422200.1		2.57976	2.8069	1.74694	2.37787	2.61266	2.93949	3.12201	2.89138	0.513517	0.822398	-0.282092	0.364694	1	down	no
MSTRG.3480	PF3D7_1303700	PF3D7_1303700.1		1.69495	1.26842	0.695492	1.21962	1.29477	0.66452	0.613433	0.857574	0.362046	1.42217	0.508099	0.365147	1	up	no
MSTRG.501	ALG7	PF3D7_0321200.1	unnamed protein product [Triticum aestivum]	0.981525	1.26746	1.29091	1.17996	1.04299	1.22446	2.46616	1.57787	0.397908	0.74782	-0.419237	0.365614	1	down	no
MSTRG.134	PF3D7_0203100	PF3D7_0203100.1	mitogen-activated protein kinase kinase 6 [Arachis duranensis]	0.8112	1.79616	0.827685	1.14502	0.682058	0.937831	0.849869	0.823253	0.321763	1.39084	0.475961	0.366015	1	up	no
MSTRG.355	PF3D7_0305900	PF3D7_0305900.1		0.097821	0.467119	0.868066	0.477669	0.38274	0.323713	0.175154	0.293869	0.1838	1.62545	0.700837	0.366387	1	up	no
MSTRG.1600	TRAPPC2L	PF3D7_0816700.1		0.391194	0.88182	0.723744	0.665586	0.371385	0.905957	1.65604	0.977794	0.312208	0.680702	-0.554905	0.366444	1	down	no
MSTRG.3950	SAC1	PF3D7_1354200.1	phosphoinositide phosphatase SAC8-like isoform X2 [Coffea arabica]	2.49853	2.58852	2.21495	2.434	2.25071	3.21833	3.6619	3.04365	0.609648	0.799698	-0.322472	0.366481	1	down	no
MSTRG.3874	PF3D7_1345600	PF3D7_1345600.1		10.7532	21.1708	16.6815	16.2018	14.537	23.3059	28.4693	22.1041	5.90224	0.73298	-0.448155	0.36649	1	down	no
MSTRG.3881	PF3D7_1346600	PF3D7_1346600.1		0.307294	0.482312	0.495235	0.42828	0.269996	0.102918	0.481953	0.284956	0.143325	1.50297	0.587818	0.36669	1	up	no
MSTRG.980	PF3D7_0610500;CLS	PF3D7_0610500.1;PF3D7_0609400.1	uncharacterized protein LOC110811829 [Carica papaya]	319.121	0.28762	165.665	161.691	29.7949	92.1826	1011.14	377.705	216.014	0.428089	-1.22402	0.36694	1	down	no
MSTRG.1853	PHB1	PF3D7_0829200.1	hypothetical protein MARPO_0040s0040 [Marchantia polymorpha]	3.89236	2.18547	1.55062	2.54282	2.35128	1.7273	1.30568	1.79475	0.748062	1.41681	0.502641	0.367071	1	up	no
MSTRG.1650	PF3D7_0821900	PF3D7_0821900.1		0.513794	1.13038	1.77171	1.13863	0.757462	1.07892	0.536544	0.790975	0.347652	1.43952	0.525591	0.367848	1	up	no
MSTRG.1711	PF3D7_0720200	PF3D7_0720200.1		1.3369	1.05093	2.13879	1.50887	0.67448	1.18923	1.4068	1.09017	0.418701	1.38407	0.468917	0.368218	1	up	no
MSTRG.3000	PF3D7_1201900	PF3D7_1201900.1		5.07113	4.05321	3.59703	4.24045	4.05044	2.96433	2.4503	3.15502	1.08543	1.34403	0.426569	0.36902	1	up	no
MSTRG.4623	PF3D7_1460500	PF3D7_1460500.1		1.55033	1.21786	0.529027	1.09907	1.01013	0.772784	0.492976	0.758631	0.34044	1.44876	0.534815	0.369377	1	up	no
MSTRG.3603	PF3D7_1328900	PF3D7_1328900.1	uncharacterized protein LOC9630608 [Selaginella moellendorffii]	0.303045	3.36287	2.38869	2.0182	2.4303	0.472205	1.07276	1.32509	0.693115	1.52307	0.606983	0.369739	1	up	no
MSTRG.3007	NEMF	PF3D7_1202600.1	nuclear export mediator factor NEMF-like [Chenopodium quinoa]	12.099	13.5212	5.23485	10.285	8.97371	6.68182	5.0388	6.89811	3.38692	1.49099	0.576273	0.370145	1	up	no
MSTRG.702	PF3D7_0422600	PF3D7_0422600.1		1.0483	0.429836	0.321316	0.599818	0.837842	1.0861	0.54015	0.821363	0.221545	0.730271	-0.453496	0.370155	1	down	no
MSTRG.522	PF3D7_0323600	PF3D7_0323600.1		0.571528	0.626988	0.531498	0.576671	0.455106	0.349765	0.468026	0.424299	0.152372	1.35912	0.442668	0.370671	1	up	no
MSTRG.3218	NEK1	PF3D7_1228300.1	G2-specific protein kinase nimA-like [Quercus suber]	2.39567	2.83189	1.14474	2.1241	2.42029	0.869784	1.16847	1.48618	0.637917	1.42923	0.51524	0.371039	1	up	no
MSTRG.3707	SMC2	PF3D7_1318400.1	PREDICTED: structural maintenance of chromosomes protein 2-1-like [Musa acuminata subsp. malaccensis]	3.26121	3.23676	1.75987	2.75261	2.2873	1.83062	1.9026	2.00684	0.74577	1.37161	0.455874	0.371047	1	up	no
MSTRG.387	SF3B1	PF3D7_0308900.1	splicing factor 3B subunit 1-like [Sesamum indicum]	4.35614	0.424118	2.61148	2.46392	3.54342	2.90812	4.34099	3.59751	1.13359	0.684895	-0.546046	0.371338	1	down	no
MSTRG.3164	PF3D7_1221900	PF3D7_1221900.1		0.767872	0.826534	0.513622	0.702676	0.484027	0.441044	0.639259	0.521443	0.181233	1.34756	0.430349	0.371507	1	up	no
MSTRG.2746	PF3D7_1122600	PF3D7_1122600.1		0.642499	0.40492	0.076067	0.374495	0.479021	0.363152	0.566973	0.469715	0.09522	0.797281	-0.326839	0.371786	1	down	no
MSTRG.4106	PF3D7_1401200	PF3D7_1401200.1		2.65305	3.29865	2.00238	2.65136	2.30206	1.45668	2.19054	1.98309	0.668268	1.33698	0.418981	0.371815	1	up	no
PF3D7_1005700	PF3D7_1005700	PF3D7_1005700.1		0.459126	0.578901	0.391173	0.4764	0.403709	0.310234	0.322674	0.345539	0.130861	1.37872	0.463325	0.371936	1	up	no
MSTRG.3909	PF3D7_1349900	PF3D7_1349900.1		1.35501	0.594253	0.256398	0.735221	0.537166	0.51105	0.0001	0.349439	0.385782	2.10401	1.07314	0.371998	1	up	no
MSTRG.1255	PF3D7_0618700	PF3D7_0618700.1	PREDICTED: trafficking protein particle complex subunit 6B [Elaeis guineensis]	1.06768	1.16753	0.778743	1.00465	1.06219	0.408217	0.607334	0.692582	0.31207	1.45059	0.536639	0.372014	1	up	no
PF3D7_1358200	PF3D7_1358200	PF3D7_1358200.1		0.419535	0.534831	0.338321	0.430896	0.368691	0.292128	0.292957	0.317925	0.11297	1.35534	0.438651	0.372023	1	up	no
MSTRG.665	PF3D7_0417500	PF3D7_0417500.1	putative dioxygenase [Handroanthus impetiginosus]	10.2607	10.4273	12.5845	11.0908	12.7396	12.2438	19.585	14.8561	3.76529	0.74655	-0.421689	0.372156	1	down	no
MSTRG.427	PF3D7_0313800	PF3D7_0313800.1		2.76694	2.0774	1.42487	2.08974	1.90574	1.54174	1.08097	1.50948	0.580253	1.38441	0.469266	0.372404	1	up	no
MSTRG.1909	PF3D7_0904300	PF3D7_0904300.1		0.090305	0.064061	0.100668	0.0850113	0.17346	0.134157	0.062845	0.123487	0.038476	0.688421	-0.538636	0.372757	1	down	no
MSTRG.3107	SET5	PF3D7_1214200.1		0.268558	0.317209	0.460596	0.348788	0.247058	0.033013	0.376902	0.218991	0.129797	1.5927	0.671477	0.372974	1	up	no
MSTRG.4756	PF3D7_1476800	PF3D7_1476800.1	caffeoyl shikimate esterase 3 [Populus tomentosa]	1.70912	1.9418	1.45592	1.70228	1.77811	1.97876	2.59443	2.1171	0.414821	0.804061	-0.314622	0.373778	1	down	no
MSTRG.88	RPB9	PF3D7_0110400.1	PREDICTED: DNA-directed RNA polymerases II, IV and V subunit 9A-like [Brassica oleracea var. oleracea]	2.99853	3.54544	3.63291	3.39229	2.4291	2.48502	2.92587	2.61333	0.778964	1.29807	0.376372	0.374357	1	up	no
MSTRG.4438	MCA2	PF3D7_1438400.1		1.70397	1.12957	1.89311	1.57555	2.02022	1.80038	2.44903	2.08988	0.514327	0.753896	-0.407562	0.374721	1	down	no
MSTRG.1400	PF3D7_0711300	PF3D7_0711300.1		2.71162	1.56012	1.57765	1.9498	2.10514	0.6612	1.40657	1.39097	0.558826	1.40175	0.487232	0.375049	1	up	no
MSTRG.2217	PF3D7_1002600	PF3D7_1002600.1		0.458753	0.325953	0.308418	0.364375	0.214106	0.285148	0.227268	0.242174	0.122201	1.5046	0.589379	0.375434	1	up	no
MSTRG.4064	PF3D7_1366900	PF3D7_1366900.1		7.87354	6.15867	1.65388	5.2287	4.50119	3.62556	1.92004	3.34893	1.87977	1.5613	0.642751	0.37566	1	up	no
MSTRG.1110	IMC1g	PF3D7_0525800.1		64.1417	194.383	95.2574	117.927	47.8757	101.757	86.9595	78.864	39.0635	1.49533	0.580461	0.375813	1	up	no
MSTRG.2394	PF3D7_1021100	PF3D7_1021100.1		0.481235	0.264337	0.207403	0.317658	0.366891	0.374208	0.424957	0.388685	0.071027	0.817263	-0.291127	0.375815	1	down	no
MSTRG.2196	REX3	PF3D7_0936300.1		1.29692	0.55974	0.677322	0.84466	0.607916	0.503717	0.738558	0.61673	0.22793	1.36958	0.453731	0.37692	1	up	no
MSTRG.2709	U2AF1	PF3D7_1119300.1	hypothetical protein MARPO_0091s0013 [Marchantia polymorpha]	3.34506	4.33128	2.3059	3.32741	2.84238	2.26829	2.28342	2.46469	0.862717	1.35003	0.432991	0.376988	1	up	no
MSTRG.1027	ENR	PF3D7_0615100.1	enoyl-[acyl-carrier-protein] reductase [NADH], chloroplastic isoform X1 [Amborella trichopoda]	0.222655	0.17375	0.028067	0.141491	0.099425	0.248429	0.263838	0.203897	0.0624067	0.693931	-0.527136	0.377229	1	down	no
MSTRG.2496	PF3D7_1031900	PF3D7_1031900.1		0.569591	0.340459	0.695391	0.535147	0.478022	0.394135	0.220404	0.364187	0.17096	1.46943	0.555256	0.377362	1	up	no
MSTRG.1097	TOM22	PF3D7_0524700.1		1.07446	1.59054	1.90319	1.52273	1.45983	0.814176	1.195	1.15633	0.366395	1.31686	0.397101	0.377414	1	up	no
MSTRG.938	ARK1	PF3D7_0605300.1	PREDICTED: serine/threonine-protein kinase Aurora-3-like [Juglans regia]	2.81477	2.69428	1.56835	2.35914	2.64749	2.54237	3.30331	2.83106	0.471921	0.833306	-0.263082	0.378064	1	down	no
MSTRG.1757	PF3D7_0724800	PF3D7_0724800.1	putative galactose oxidase, beta-propeller [Helianthus annuus]	2.37994	3.36171	2.07126	2.6043	1.68348	1.90432	2.2689	1.95223	0.652069	1.33401	0.415771	0.378986	1	up	no
MSTRG.3475	VAMP8	PF3D7_1303200.1;PF3D7_1303200.2	vesicle-associated membrane protein 727 isoform X2 [Abrus precatorius]	1.77158	1.31499	1.44342	1.51	1.98858	1.47539	2.24744	1.9038	0.393807	0.793148	-0.334339	0.379228	1	down	no
MSTRG.3185	PF3D7_1224100	PF3D7_1224100.1		5.99396	4.71035	2.84725	4.51719	5.56904	3.73155	7.32743	5.54267	1.02549	0.814983	-0.295158	0.379539	1	down	no
MSTRG.4560	PF3D7_1452400	PF3D7_1452400.1		1.98756	1.6965	0.724479	1.46951	1.36166	0.947033	0.809383	1.03936	0.430154	1.41387	0.499645	0.379658	1	up	no
MSTRG.3215	ELP3	PF3D7_1227800.1	Elongator complex protein 3 [Zostera marina]	1.64282	1.60777	1.05842	1.43633	1.056	1.15056	0.997496	1.06802	0.368315	1.34486	0.427453	0.379781	1	up	no
MSTRG.234	PF3D7_0214400	PF3D7_0214400.1		1.71469	0.89424	0.178116	0.929015	0.884146	0.526153	0.255146	0.555148	0.373866	1.67345	0.742828	0.380105	1	up	no
MSTRG.55	CEN1	PF3D7_0107000.1	hypothetical protein H632_c654p0 [Helicosporidium sp. ATCC 50920]	16.709	18.4642	15.3907	16.8546	16.0282	8.8723	13.1445	12.6816	4.17298	1.32906	0.410403	0.380244	1	up	no
PF3D7_1038800	PF3D7_1038800	PF3D7_1038800.1	chaperone protein dnaJ 10-like isoform X2 [Physcomitrella patens]	0.223467	0.300823	0.112477	0.212256	0.236968	0.088632	0.0767	0.1341	0.0781557	1.58282	0.662494	0.380341	1	up	no
MSTRG.4295	PF3D7_1421800	PF3D7_1421800.1		0.223785	0.242305	0.013699	0.15993	0.131077	0.277131	0.267841	0.22535	0.06542	0.709696	-0.494728	0.380478	1	down	no
MSTRG.56	PF3D7_0107100	PF3D7_0107100.1		0.238188	0.189031	0.220668	0.215962	0.034679	0.091504	0.270879	0.132354	0.0836083	1.6317	0.706378	0.380824	1	up	no
MSTRG.911	PF3D7_0602200	PF3D7_0602200.1		1.41749	0.859059	0.793605	1.02338	1.05062	0.675743	0.427584	0.717982	0.305403	1.42536	0.511329	0.381052	1	up	no
MSTRG.3080	MCM8	PF3D7_1211300.1	probable DNA helicase MCM8 isoform X1 [Asparagus officinalis]	2.23147	1.43526	0.766505	1.47774	1.35803	0.839675	0.964453	1.05405	0.423692	1.40197	0.487451	0.381143	1	up	no
PF3D7_0915800	GLTP	PF3D7_0915800.1	glycolipid transfer protein 3-like isoform X2 [Cucurbita moschata]	0.580174	0.457837	0.543775	0.527262	0.436467	0.872497	0.931423	0.746796	0.219534	0.706032	-0.502194	0.381452	1	down	no
MSTRG.916	PF3D7_0602900	PF3D7_0602900.1		1.27176	1.38527	1.01026	1.22243	1.21531	0.829626	0.67391	0.906282	0.316148	1.34884	0.43172	0.382038	1	up	no
MSTRG.3046	MiaA	PF3D7_1207600.1	PREDICTED: tRNA dimethylallyltransferase 2 [Daucus carota subsp. sativus]	0.342068	0.419958	0.270442	0.344156	0.375814	0.131132	0.179955	0.228967	0.115189	1.50308	0.587923	0.382064	1	up	no
PF3D7_1465800	PF3D7_1465800	PF3D7_1465800.1	predicted protein [Ostreococcus lucimarinus CCE9901]	0.103001	0.079481	0.037849	0.0734437	0.093343	0.026148	0.021777	0.0470893	0.0263543	1.55967	0.641238	0.382715	1	up	no
MSTRG.2845	CDC50B	PF3D7_1133300.1		1.88533	3.41736	3.0456	2.78276	3.74728	3.54018	3.46348	3.58365	0.800882	0.776518	-0.364909	0.38315	1	down	no
MSTRG.2225	PF3D7_1003500	PF3D7_1003500.1	ribosomal protein S1 [Raphidocelis subcapitata]	4.78224	5.30776	5.37722	5.15574	4.23011	3.82381	3.705	3.91964	1.2361	1.31536	0.395459	0.383267	1	up	no
MSTRG.4244	SPT	PF3D7_1415700.1	PREDICTED: long chain base biosynthesis protein 2a [Capsicum annuum]	1.50019	1.26698	0.968484	1.24522	1.49536	1.26789	1.7662	1.50982	0.264599	0.824747	-0.277976	0.383394	1	down	no
MSTRG.3872	UBC	PF3D7_1345500.1	hypothetical protein AXG93_4461s1330 [Marchantia polymorpha subsp. ruderalis]	1.98504	2.11796	2.13428	2.07909	2.2302	2.34613	3.29137	2.62257	0.543476	0.79277	-0.335027	0.384095	1	down	no
MSTRG.1666	TOM7	PF3D7_0823700.1		1.5086	1.98099	4.47602	2.6552	1.56114	0.876749	3.55578	1.99789	0.657312	1.329	0.410344	0.38417	1	up	no
MSTRG.2134	PF3D7_0929600	PF3D7_0929600.1		2.31892	3.15864	1.94155	2.47304	2.74245	3.16693	3.08405	2.99781	0.524773	0.824948	-0.277625	0.384196	1	down	no
MSTRG.4391	TOP2	PF3D7_1433500.1	DNA topoisomerase 2 [Ananas comosus]	6.17292	11.6554	0.505061	6.11113	5.52517	9.88706	9.24225	8.21816	2.10704	0.743612	-0.427377	0.384251	1	down	no
PF3D7_0705000	PF3D7_0705000	PF3D7_0705000.1	mRNA cap guanine-N7 methyltransferase 1 isoform X1 [Sesamum indicum]	0.615882	0.719302	0.228819	0.521334	0.462267	0.326786	0.296689	0.361914	0.15942	1.44049	0.526562	0.384506	1	up	no
MSTRG.4646	RFC3	PF3D7_1463200.1	hypothetical protein GPECTOR_8g191 [Gonium pectorale]	3.94834	4.44854	4.02243	4.13977	4.25576	4.13559	7.34459	5.24531	1.10554	0.789232	-0.341479	0.385119	1	down	no
MSTRG.33	PF3D7_0104500	PF3D7_0104500.1	hypothetical protein CEUSTIGMA_g7356.t1 [Chlamydomonas eustigma]	1.31418	1.48831	1.84736	1.54995	1.34671	1.10917	1.06673	1.1742	0.375745	1.32	0.400538	0.38515	1	up	no
MSTRG.84	PF3D7_0110000	PF3D7_0110000.1		2.82199	2.3924	2.31179	2.50873	1.92841	1.62207	2.19536	1.91528	0.59345	1.30985	0.389402	0.385444	1	up	no
MSTRG.3577	PF3D7_1325800	PF3D7_1325800.1		0.22765	0.3498	0.097781	0.225077	0.156252	0.203033	0.034657	0.131314	0.093763	1.71404	0.777398	0.385573	1	up	no
MSTRG.295	PF3D7_0220700	PF3D7_0220700.1		2.63817	1.7923	2.28039	2.23695	1.69554	1.52645	1.91867	1.71355	0.523402	1.30545	0.384545	0.385913	1	up	no
MSTRG.2512	WDR70	PF3D7_1033500.1	WD repeat-containing protein 70 [Cucurbita moschata]	2.15963	1.17614	1.23035	1.52204	1.54232	0.899431	0.921134	1.12096	0.401078	1.3578	0.441269	0.386057	1	up	no
MSTRG.1374	PF3D7_0707420	PF3D7_0707420.1		38.9437	95.2972	367.376	167.206	50.8195	58.168	243.272	117.42	49.7856	1.424	0.509945	0.386271	1	up	no
MSTRG.4602	PET117	PF3D7_1458100.1		1.3279	2.41067	2.95293	2.2305	1.02384	1.64907	2.21746	1.63012	0.600379	1.3683	0.452388	0.387497	1	up	no
MSTRG.2645	PF3D7_1111600	PF3D7_1111600.1	type IV inositol polyphosphate 5-phosphatase 11 [Quercus suber]	0.948007	0.873432	0.411196	0.744212	1.21676	0.978488	0.538898	0.911382	0.167171	0.816575	-0.292343	0.387986	1	down	no
PF3D7_0824900	PF3D7_0824900	PF3D7_0824900.1		0.13716	0.118478	0.036537	0.0973917	0.108154	0.119658	0.17192	0.133244	0.0358523	0.730927	-0.4522	0.387995	1	down	no
MSTRG.2454	SPO11-2	PF3D7_1027600.1	meiotic recombination protein spo11-2 [Nicotiana attenuata]	0.42319	0.370527	0.508716	0.434144	0.262002	0.206709	0.415785	0.294832	0.139312	1.47251	0.558282	0.388049	1	up	no
MSTRG.10	PF3D7_0102400	PF3D7_0102400.1		2.73305	2.86148	2.43127	2.67527	2.1216	2.00914	1.96135	2.0307	0.644567	1.31741	0.397706	0.388445	1	up	no
MSTRG.257	PF3D7_0216800	PF3D7_0216800.1		6.23472	4.12464	1.9153	4.09156	3.9915	2.16353	2.45134	2.86879	1.22277	1.42623	0.512207	0.388502	1	up	no
MSTRG.256	ATG11	PF3D7_0216700.2;PF3D7_0216700.1		1.07963	4.37566	1.53616	2.33049	1.15737	2.15867	1.4438	1.58661	0.743872	1.46884	0.55468	0.388986	1	up	no
MSTRG.3677	PF3D7_1315400	PF3D7_1315400.1		11.1295	10.2214	8.13069	9.82719	6.88946	6.18815	8.55547	7.21102	2.61617	1.3628	0.446575	0.38901	1	up	no
MSTRG.453	PF3D7_0316400	PF3D7_0316400.1		2.67168	2.37586	1.12383	2.05712	1.95933	1.361	1.11699	1.47911	0.578017	1.39079	0.475903	0.389034	1	up	no
MSTRG.4338	MSH2-1	PF3D7_1427500.1	hypothetical protein SELMODRAFT_268576 [Selaginella moellendorffii]	3.18017	2.27702	2.16117	2.53945	3.40074	2.77726	3.14818	3.10872	0.569271	0.81688	-0.291805	0.389278	1	down	no
MSTRG.2238	MRSapi	PF3D7_1005000.1	class I (M) tRNA synthetase, partial [Helicosporidium sp. ATCC 50920]	0.716456	0.565441	0.302295	0.528064	0.65038	0.657227	0.603446	0.637018	0.108954	0.828963	-0.270621	0.389994	1	down	no
MSTRG.1408	PF3D7_0712700	PF3D7_0712700.1		1.34107	1.31986	6.45423	3.03839	1.04359	1.41913	3.5474	2.00337	1.03502	1.51664	0.600876	0.391113	1	up	no
MSTRG.95	PF3D7_0111000	PF3D7_0111000.1	Kinesin-like protein [Klebsormidium nitens]	3.11582	2.02809	0.992481	2.04546	2.20828	1.19787	0.809841	1.40533	0.640134	1.45551	0.54152	0.391439	1	up	no
MSTRG.1384	PF3D7_0709500	PF3D7_0709500.1		1.92938	1.49369	1.01843	1.4805	1.90857	2.31946	1.12486	1.7843	0.303801	0.829737	-0.269275	0.391521	1	down	no
MSTRG.3562	PF3D7_1324200	PF3D7_1324200.1	hypothetical protein SELMODRAFT_421602 [Selaginella moellendorffii]	0.668781	1.18167	0.260464	0.703638	0.805092	0.263107	0.274456	0.447552	0.256087	1.57219	0.65278	0.391885	1	up	no
MSTRG.3376	PF3D7_1245400	PF3D7_1245400.1	50S ribosomal L3- chloroplastic [Chlorella sorokiniana]	1.54053	1.66397	1.22093	1.47514	1.73494	1.47185	2.26933	1.82537	0.350232	0.808131	-0.307338	0.392494	1	down	no
MSTRG.1893	FIKK9.6	PF3D7_0902500.1		1.10176	1.38339	1.47376	1.31964	1.15305	1.08142	3.1041	1.77953	0.45989	0.741566	-0.431353	0.392498	1	down	no
MSTRG.123	KAHRP	PF3D7_0202000.1		57.2375	32.4532	14.6171	34.7692	33.0757	19.1526	16.2138	22.814	11.9552	1.52403	0.607891	0.39268	1	up	no
MSTRG.2547	AAC1	PF3D7_1037300.1	RecName: Full=ADP,ATP carrier protein; AltName: Full=ADP/ATP translocase; AltName: Full=Adenine nucleotide translocator; Short=ANT	1.39477	1.71586	2.32112	1.81058	1.92752	1.91005	3.42651	2.42136	0.610779	0.747754	-0.419364	0.393169	1	down	no
MSTRG.2586	RPC25	PF3D7_1104700.1;PF3D7_1104700.2	DNA-directed RNA polymerase III subunit RPC8 [Capsella rubella]	4.83172	3.99644	4.27075	4.3663	4.80913	2.37752	2.79475	3.32714	1.03917	1.31233	0.392132	0.393188	1	up	no
MSTRG.4333	QCR6	PF3D7_1426900.1		7.28451	7.2867	5.88286	6.81802	6.16197	4.45203	5.08371	5.23257	1.58545	1.303	0.381833	0.393746	1	up	no
MSTRG.3299	PF3D7_1236900	PF3D7_1236900.1		3.00485	4.93982	4.17828	4.04098	3.76971	4.85162	7.241	5.28745	1.24646	0.76426	-0.387865	0.393747	1	down	no
MSTRG.2300	PREBP	PF3D7_1011800.1		11.4587	8.13632	2.4532	7.34942	7.44316	3.78917	2.97671	4.73635	2.61307	1.55171	0.633855	0.394344	1	up	no
MSTRG.1315	PIGL	PF3D7_0624700.1	N-acetylglucosaminyl-phosphatidylinositol de-N-acetylase isoform X1 [Jatropha curcas]	1.2982	1.6289	1.43982	1.45564	1.5893	1.5681	2.37453	1.84398	0.388337	0.789403	-0.341167	0.394546	1	down	no
MSTRG.1024	NTHL1	PF3D7_0614800.1	predicted protein [Bathycoccus prasinos]	3.28176	3.46555	1.89248	2.87993	2.12683	2.13307	2.16398	2.14129	0.738635	1.34495	0.42755	0.394604	1	up	no
MSTRG.3116	CPN10	PF3D7_1215300.1	chaperonin [Monoraphidium neglectum]	1.37302	1.52006	2.47324	1.78878	0.687647	1.49236	1.8024	1.32747	0.461307	1.34751	0.430295	0.39484	1	up	no
MSTRG.615	PF3D7_0411400	PF3D7_0411400.1	probable DEAD-box ATP-dependent RNA helicase 48 [Ziziphus jujuba]	0.434738	0.292091	0.170672	0.299167	0.264001	0.217606	0.125252	0.202286	0.0968807	1.47893	0.564552	0.395131	1	up	no
PF3D7_0101500	VAR	PF3D7_0101500.1		0.360191	0.202584	0.366594	0.30979	0.171982	0.270961	0.15797	0.200304	0.109485	1.54659	0.629095	0.395296	1	up	no
PF3D7_0824000	PF3D7_0824000	PF3D7_0824000.1		0.362587	0.395319	0.315635	0.357847	0.264757	0.120674	0.359851	0.248427	0.10942	1.44045	0.526519	0.395409	1	up	no
MSTRG.1432	PF3D7_0716000	PF3D7_0716000.1	splicing factor U2af large subunit A-like isoform X1 [Sesamum indicum]	2.54793	1.81958	0.684435	1.68398	1.60267	1.14539	0.697569	1.14854	0.535438	1.46619	0.552071	0.395457	1	up	no
MSTRG.2	VAR	PF3D7_0100100.1		1.69298	1.98031	1.28459	1.65263	1.62447	1.74282	2.71788	2.02839	0.375761	0.814749	-0.295573	0.39555	1	down	no
MSTRG.939	PF3D7_0605400	PF3D7_0605400.1		0.126101	0.151925	0.728851	0.335626	0.214939	0.411724	1.38371	0.670124	0.334498	0.500841	-0.997575	0.395759	1	down	no
MSTRG.807	SSB	PF3D7_0508800.1	uncharacterized protein LOC109794721, partial [Cajanus cajan]	3.30158	3.07722	1.57475	2.65118	2.06676	2.04296	1.72685	1.94552	0.705658	1.36271	0.446477	0.395874	1	up	no
MSTRG.531	RIF	PF3D7_0401600.2;PF3D7_0401600.1		4.49775	4.55467	4.67366	4.57536	3.47197	2.79263	4.4257	3.56343	1.01193	1.28398	0.360618	0.396325	1	up	no
MSTRG.2172	PF3D7_0934000	PF3D7_0934000.1	histidyl-tRNA synthetase [Medicago truncatula]	1.24146	1.15183	1.28255	1.22528	1.02407	0.821813	1.00576	0.950548	0.274732	1.28902	0.36628	0.396946	1	up	no
MSTRG.513	IscA2	PF3D7_0322500.1		0.706538	0.564197	0.287743	0.519493	0.76937	0.529767	0.692774	0.66397	0.144478	0.782403	-0.354015	0.397877	1	down	no
MSTRG.1136	PF3D7_0528300	PF3D7_0528300.1		1.98968	4.12725	2.85442	2.99045	1.86187	2.48585	2.43866	2.26213	0.728324	1.32196	0.402683	0.397901	1	up	no
MSTRG.3899	PF3D7_1348900	PF3D7_1348900.1		0.979534	1.19993	1.16544	1.11497	1.17369	1.73543	1.50711	1.47208	0.357114	0.757409	-0.400856	0.398066	1	down	no
MSTRG.4629	PF3D7_1461100;PF3D7_1461000	PF3D7_1461100.1;PF3D7_1461000.1		1.63825	1.53639	0.57542	1.25002	1.05889	0.736906	0.892555	0.896117	0.353902	1.39493	0.480191	0.39831	1	up	no
MSTRG.3766	PF3D7_1334000	PF3D7_1334000.1		2.45217	1.44252	0.694302	1.52966	1.56961	0.849142	0.737371	1.05204	0.477622	1.45399	0.540022	0.398793	1	up	no
MSTRG.684	PF3D7_0420000	PF3D7_0420000.1	hypothetical protein CDL15_Pgr008409 [Punica granatum]	1.36295	1.23089	0.488812	1.02755	1.06091	0.578373	0.534566	0.724617	0.302935	1.41806	0.503921	0.398917	1	up	no
PF3D7_1408200	AP2-G2	PF3D7_1408200.1		0.901721	0.720433	0.301087	0.64108	0.604916	0.43139	0.308232	0.448179	0.192901	1.43041	0.516429	0.399053	1	up	no
MSTRG.1835	VAMP7	PF3D7_0826600.1		0.190407	0.096055	0.586622	0.291028	0.173671	0.091613	0.332659	0.199314	0.0917137	1.46015	0.546112	0.399069	1	up	no
MSTRG.3219	PF3D7_1228400	PF3D7_1228400.1		0.561869	0.669722	0.324986	0.518859	0.533363	0.336171	0.25374	0.374425	0.144434	1.38575	0.470667	0.399906	1	up	no
MSTRG.3688	PRP40	PF3D7_1316500.1	pre-mRNA-processing protein 40A-like [Dorcoceras hygrometricum]	1.6403	0.978154	0.75396	1.12414	1.11312	0.543729	0.840599	0.832484	0.291655	1.35034	0.433326	0.400028	1	up	no
MSTRG.1677	PF3D7_0825300	PF3D7_0825300.1		0.428078	1.11496	1.14232	0.895117	0.729804	0.562076	0.616113	0.635998	0.259119	1.40742	0.493054	0.400446	1	up	no
MSTRG.1660	PF3D7_0822900	PF3D7_0822900.1	PREDICTED: U5 small nuclear ribonucleoprotein 40 kDa protein [Cucumis melo]	3.75646	16.0579	9.54996	9.7881	3.47244	7.8069	8.8852	6.72151	3.06659	1.45624	0.542243	0.400691	1	up	no
MSTRG.1066	PF3D7_0521500	PF3D7_0521500.1	Pseudouridine synthase family protein [Arabidopsis thaliana]	0.396843	0.657576	0.440806	0.498408	0.3855	0.275167	0.386944	0.349204	0.149205	1.42727	0.513259	0.400998	1	up	no
MSTRG.1985	EF-1beta	PF3D7_0913200.1		5.87349	6.81671	6.17538	6.28853	7.02932	5.58013	11.3344	7.98127	1.69274	0.787911	-0.343896	0.401092	1	down	no
MSTRG.4600	PF3D7_1457900	PF3D7_1457900.1		1.18858	0.923882	0.333768	0.815411	0.886386	0.395248	0.414289	0.565308	0.250103	1.44242	0.528491	0.401135	1	up	no
PF3D7_1348400	PF3D7_1348400	PF3D7_1348400.1		1.00465	0.595114	0.247512	0.615758	0.563749	0.416433	0.287184	0.422455	0.193303	1.45757	0.543565	0.401151	1	up	no
MSTRG.1964	PF3D7_0910200	PF3D7_0910200.1		2.02984	1.45798	0.697417	1.39508	1.296	0.918701	0.755245	0.989982	0.4051	1.4092	0.494876	0.40153	1	up	no
MSTRG.4386	PF3D7_1432900	PF3D7_1432900.1	hypothetical protein CEUSTIGMA_g1820.t1 [Chlamydomonas eustigma]	6.14671	5.8859	4.19695	5.40985	5.83672	6.5714	7.05631	6.48814	1.07829	0.833806	-0.262216	0.401753	1	down	no
MSTRG.4084	SNRPA1	PF3D7_1369700.1	U2 small nuclear ribonucleoprotein A'-like isoform X2 [Physcomitrella patens]	0.876806	0.857772	1.4967	1.07709	0.565435	0.729187	1.13235	0.80899	0.268103	1.3314	0.412949	0.402737	1	up	no
MSTRG.2861	PF3D7_1135400	PF3D7_1135400.1		21.8617	13.2988	15.1519	16.7708	14.6888	8.89137	13.748	12.4427	4.32806	1.34784	0.430648	0.402919	1	up	no
MSTRG.2406	Kelch10	PF3D7_1022600.1	kelch domain-containing protein 4-like isoform X2 [Arachis hypogaea]	0.495811	0.565992	0.542004	0.534602	0.360217	0.278714	0.585214	0.408048	0.126554	1.31014	0.389726	0.403231	1	up	no
MSTRG.4066	SNP1	PF3D7_1367100.1	U1 snRNP [Zea mays]	3.72073	3.34485	0.862852	2.64281	2.93877	1.55375	0.651724	1.71475	0.928063	1.54122	0.624077	0.403674	1	up	no
MSTRG.618	PF3D7_0411800	PF3D7_0411800.1		1.0578	0.811707	0.373739	0.747748	0.772462	0.459303	0.360055	0.530607	0.217142	1.40923	0.49491	0.403783	1	up	no
MSTRG.2886	PF3D7_1138000	PF3D7_1138000.1		1.99076	1.32576	0.43278	1.24977	0.975601	0.857586	0.735276	0.856154	0.393613	1.45975	0.545717	0.404044	1	up	no
MSTRG.4043	FC	PF3D7_1364900.1	hypothetical protein OsI_33935 [Oryza sativa Indica Group]	0.211289	0.263336	0.241963	0.238863	0.242853	0.37288	0.386986	0.33424	0.095377	0.714645	-0.484702	0.404543	1	down	no
MSTRG.4763	PF3D7_1478900	PF3D7_1478900.1		15.0648	10.7186	7.59314	11.1255	2.16573	10.0234	9.9402	7.37643	3.74908	1.50825	0.592876	0.404724	1	up	no
MSTRG.1055	PF3D7_0520500	PF3D7_0520500.1	PREDICTED: thiamine biosynthetic bifunctional enzyme TH1, chloroplastic isoform X1 [Fragaria vesca subsp. vesca]	1.32987	2.18582	2.65555	2.05708	1.47662	2.42974	4.57304	2.82647	0.769386	0.727792	-0.458401	0.404848	1	down	no
MSTRG.1994	PF3D7_0914000	PF3D7_0914000.1	PREDICTED: RNA pseudouridine synthase 7 [Pyrus x bretschneideri]	0.853787	1.28629	0.656014	0.93203	0.735209	0.637026	0.703755	0.691997	0.240033	1.34687	0.429611	0.404875	1	up	no
MSTRG.2578	SYN13	PF3D7_1104100.1		0.571042	0.797444	0.38813	0.585539	0.644197	0.652922	0.900833	0.732651	0.147112	0.799206	-0.323361	0.405101	1	down	no
MSTRG.1680	COA5	PF3D7_0825600.1		0.785329	0.693515	1.05641	0.845084	0.450263	0.388465	0.926675	0.588468	0.256616	1.43608	0.522132	0.405382	1	up	no
PF3D7_0814700	PF3D7_0814700	PF3D7_0814700.1		0.245607	0.25478	0.304687	0.268358	0.031031	0.178015	0.289308	0.166118	0.10224	1.61547	0.69195	0.405569	1	up	no
MSTRG.3487	PF3D7_1304500	PF3D7_1304500.1	hypothetical protein CHLRE_07g318600v5 [Chlamydomonas reinhardtii]	4.17308	3.69662	2.73162	3.53377	4.58568	4.00858	4.06848	4.22091	0.687141	0.837206	-0.256346	0.405695	1	down	no
MSTRG.112	PF3D7_0113200	PF3D7_0113200.1		6.60248	5.11332	2.48434	4.73338	4.34515	3.04677	2.85129	3.41441	1.31897	1.3863	0.471236	0.405881	1	up	no
MSTRG.3834	ISC1	PF3D7_1341500.1		3.36188	5.00191	4.16428	4.17602	3.57538	5.35703	6.88687	5.27309	1.09707	0.79195	-0.33652	0.406018	1	down	no
MSTRG.3547	PF3D7_1322700	PF3D7_1322700.1		0.879077	0.56971	0.485134	0.64464	0.960705	0.756251	0.783165	0.833374	0.188733	0.773531	-0.370469	0.406167	1	down	no
MSTRG.359	GRX1	PF3D7_0306300.1	glutaredoxin-C4 isoform X1 [Medicago truncatula]	1.45786	2.84255	3.44857	2.58299	2.03076	1.60165	2.43492	2.02244	0.560551	1.27717	0.352945	0.406508	1	up	no
MSTRG.4630	IMP3	PF3D7_1461200.1	Alpha-L RNA-binding motif/Ribosomal protein S4 family protein [Klebsormidium nitens]	0.80438	0.754364	0.687429	0.748724	0.808289	0.803875	1.28824	0.966801	0.218077	0.774435	-0.368784	0.407679	1	down	no
MSTRG.951	VFT1	PF3D7_0606800.1		7.4844	6.61269	8.30459	7.46723	8.25785	8.43338	12.7	9.79709	2.32986	0.762188	-0.39178	0.407733	1	down	no
MSTRG.1951	PF3D7_0908700	PF3D7_0908700.1	PREDICTED: tRNA pseudouridine(38/39) synthase-like isoform X2 [Lupinus angustifolius]	0.458413	0.684376	0.398203	0.513664	0.550318	0.566936	0.875148	0.664134	0.15047	0.773434	-0.370649	0.407826	1	down	no
MSTRG.2488	PF3D7_1031100	PF3D7_1031100.1		0.233067	0.524518	0.387932	0.381839	0.269044	0.405781	1.0337	0.569507	0.187668	0.670473	-0.576748	0.408153	1	down	no
MSTRG.42	PF3D7_0105600	PF3D7_0105600.1		0.90153	0.762031	0.396255	0.686605	0.711029	0.351005	0.43068	0.497571	0.189034	1.37991	0.464578	0.408347	1	up	no
MSTRG.1438	PF3D7_0716500;PF3D7_0716400	PF3D7_0716500.1;PF3D7_0716400.1		3.7553	4.04986	3.26957	3.69158	3.43839	2.37835	2.73621	2.85098	0.840593	1.29484	0.372778	0.408549	1	up	no
MSTRG.1763	PF3D7_0725400	PF3D7_0725400.1		13.6092	57.9056	87.3612	52.9587	13.0257	36.1497	63.1755	37.4503	15.5084	1.41411	0.49989	0.40872	1	up	no
MSTRG.3003	PIC	PF3D7_1202200.1	hypothetical protein AXG93_4831s1300 [Marchantia polymorpha subsp. ruderalis]	5.31789	6.6411	5.99279	5.98393	5.60744	5.90715	11.5551	7.68989	1.70597	0.778155	-0.361871	0.40883	1	down	no
MSTRG.3716	TRM1	PF3D7_1319300.1	hypothetical protein AMTR_s00047p00207200 [Amborella trichopoda]	0.546516	0.85353	0.454682	0.618243	0.527233	0.407467	0.445397	0.460032	0.15821	1.34391	0.426438	0.408908	1	up	no
MSTRG.4461	NCS2	PF3D7_1441000.1		0.383464	0.2649	0.319462	0.322609	0.229349	0.130506	0.325487	0.228447	0.0941613	1.41218	0.497924	0.409443	1	up	no
MSTRG.4128	CPPED1	PF3D7_1403900.1		3.03539	2.76352	3.83094	3.20995	3.09635	3.37558	6.08102	4.18432	0.97437	0.767138	-0.382442	0.409448	1	down	no
MSTRG.3374	PF3D7_1245200	PF3D7_1245200.1		0.276332	0.108289	0.057479	0.147367	0.034048	0.170349	0.035294	0.079897	0.0674697	1.84446	0.883197	0.409529	1	up	no
MSTRG.1621	HSP70	PF3D7_0818900.1	hypothetical protein CDL15_Pgr014015 [Punica granatum]	148.214	111.939	71.6966	110.617	96.1173	66.1543	72.3222	78.198	32.4187	1.41457	0.500366	0.409596	1	up	no
MSTRG.444	PF3D7_0315400	PF3D7_0315400.1		0.933281	1.03576	1.40679	1.12528	0.647307	0.638081	1.28634	0.857244	0.268033	1.31267	0.392502	0.409999	1	up	no
MSTRG.194	Sec61-gamma	PF3D7_0210000.1	uncharacterized protein LOC111008832 isoform X2 [Momordica charantia]	20.0626	8.20128	8.27023	12.178	8.82708	7.28216	10.6331	8.9141	3.26395	1.36616	0.450121	0.410018	1	up	no
MSTRG.2008	PF3D7_0915300	PF3D7_0915300.1		0.392576	0.256229	0.084499	0.244435	0.415297	0.291412	0.233067	0.313259	0.068824	0.780297	-0.357906	0.411049	1	down	no
MSTRG.2831	PF3D7_1131700	PF3D7_1131700.1		0.237413	0.636113	1.24253	0.705352	0.232708	0.912965	0.0001	0.381924	0.323428	1.84684	0.885057	0.411259	1	up	no
MSTRG.635	PF3D7_0413800	PF3D7_0413800.1		0.526245	0.870447	1.30796	0.901551	0.868702	0.823109	2.22991	1.30724	0.40569	0.68966	-0.536044	0.411569	1	down	no
MSTRG.3892	PF3D7_1347900	PF3D7_1347900.1		0.827542	0.821707	0.438684	0.695978	0.670204	0.430946	0.456511	0.51922	0.176757	1.34043	0.422694	0.411639	1	up	no
MSTRG.707	AARP	PF3D7_0423400.1		3.90809	7.66892	4.92107	5.49936	3.89553	4.64091	3.97438	4.17028	1.32909	1.3187	0.399121	0.411827	1	up	no
MSTRG.4709	PF3D7_1470300	PF3D7_1470300.1	PREDICTED: mitochondrial pyruvate carrier 3 isoform X1 [Raphanus sativus]	0.457267	0.182989	0.499523	0.379926	0.318745	0.337994	0.076399	0.244379	0.135547	1.55466	0.636597	0.41192	1	up	no
MSTRG.1513	PF3D7_0807200	PF3D7_0807200.1		2.54636	2.34626	1.43233	2.10832	0.899878	0.67868	2.98532	1.52129	0.587022	1.38587	0.470793	0.412019	1	up	no
PF3D7_0812300	SSP3	PF3D7_0812300.1		0.3779	0.513508	0.308635	0.400014	0.259485	0.417544	1.02279	0.566608	0.166593	0.705981	-0.502298	0.412772	1	down	no
MSTRG.3310	PF3D7_1238500	PF3D7_1238500.1		2.01044	1.84411	0.793786	1.54945	1.29116	0.991864	1.1156	1.13287	0.416574	1.36771	0.451767	0.412961	1	up	no
MSTRG.3010	HMGB1	PF3D7_1202900.1	Domain of unknown function DUF1747 [Ostreococcus tauri]	38.5084	26.4976	17.0966	27.3675	16.7405	18.9382	22.428	19.3689	7.99865	1.41296	0.498724	0.412974	1	up	no
MSTRG.1780	PF3D7_0727500	PF3D7_0727500.1		0.929996	1.07378	0.525938	0.843238	1.32677	1.0986	0.603706	1.00969	0.166452	0.835145	-0.259901	0.413189	1	down	no
MSTRG.3081	PfJ4	PF3D7_1211400.1	hypothetical protein VIGAN_02087000 [Vigna angularis var. angularis]	9.60511	9.59058	8.65758	9.28442	12.0457	10.7155	12.2821	11.6811	2.39668	0.794824	-0.331292	0.413706	1	down	no
PF3D7_0830100	PF3D7_0830100	PF3D7_0830100.1		0.805986	0.589631	0.342568	0.579395	0.848354	0.982328	0.300003	0.710228	0.130833	0.815787	-0.293736	0.414022	1	down	no
MSTRG.2068	PF3D7_0921600	PF3D7_0921600.1		0.625501	0.541805	0.203601	0.456969	0.443453	0.230928	0.29832	0.324234	0.132735	1.40938	0.495062	0.414181	1	up	no
MSTRG.4098	PF3D7_1372500	PF3D7_1372500.1		0.638011	0.699352	0.422922	0.586762	0.375934	0.102675	0.660282	0.37963	0.207131	1.54561	0.628179	0.414205	1	up	no
MSTRG.2144	PF3D7_0930400	PF3D7_0930400.2;PF3D7_0930400.1	hypothetical protein BVRB_036480 [Beta vulgaris subsp. vulgaris]	1.16204	1.43654	0.826174	1.14159	0.955621	0.718058	0.939417	0.871032	0.270553	1.31061	0.39024	0.41439	1	up	no
MSTRG.4102	PF3D7_1400100	PF3D7_1400100.1		2.43834	2.43418	1.61073	2.16108	2.77809	2.35965	2.53854	2.55876	0.397675	0.844583	-0.243689	0.414568	1	down	no
MSTRG.828	SCD	PF3D7_0511200.1	predicted protein [Hordeum vulgare subsp. vulgare]	12.4497	8.18986	8.09869	9.57942	12.0508	10.1563	14.0286	12.0786	2.49914	0.793093	-0.334438	0.414661	1	down	no
MSTRG.4010	YfhJ	PF3D7_1361600.1		1.20821	3.26128	3.10515	2.52488	2.83584	2.72066	5.0548	3.5371	1.01222	0.713828	-0.486351	0.415228	1	down	no
MSTRG.229	PF3D7_0213900	PF3D7_0213900.1		0.453612	0.238466	0.096224	0.262767	0.214617	0.132817	0.164171	0.170535	0.0922323	1.54084	0.623718	0.415244	1	up	no
MSTRG.2109	PF3D7_0927200	PF3D7_0927200.1		0.913628	0.694621	0.349609	0.652619	0.603581	0.470387	0.333852	0.469273	0.183346	1.3907	0.475813	0.415315	1	up	no
MSTRG.4526	VTI1	PF3D7_1448600.1		3.52511	2.98577	2.78246	3.09778	3.75233	3.59467	3.86134	3.73611	0.638332	0.829145	-0.270303	0.415329	1	down	no
MSTRG.1151	PF3D7_0529800	PF3D7_0529800.1		2.73035	1.63007	0.684943	1.68179	1.62932	1.02546	0.856399	1.17039	0.511398	1.43695	0.523006	0.415722	1	up	no
MSTRG.4556	TSR1	PF3D7_1451900.1	hypothetical protein OsJ_33698 [Oryza sativa Japonica Group]	2.94786	2.15529	1.73721	2.28012	1.99804	1.71875	1.47415	1.73031	0.549809	1.31775	0.398078	0.416011	1	up	no
MSTRG.986	PF3D7_0610000	PF3D7_0610000.1		3.17309	1.79447	1.06263	2.01006	2.04547	0.931303	1.35102	1.4426	0.567465	1.39336	0.478572	0.416014	1	up	no
MSTRG.2153	PF3D7_0932000	PF3D7_0932000.1		3.19252	5.57057	3.58786	4.11698	1.84524	4.6155	2.48637	2.98237	1.13461	1.38044	0.465128	0.416259	1	up	no
MSTRG.4554	CNB	PF3D7_1451700.1	calcineurin subunit B [Quercus suber]	4.20319	5.26548	7.13757	5.53541	5.05964	6.01776	11.1838	7.42039	1.88497	0.745974	-0.422803	0.416505	1	down	no
MSTRG.1883	RIF	PF3D7_0900400.1		0.263903	0.618614	0.886604	0.589707	0.149757	0.560889	0.475975	0.39554	0.194167	1.49089	0.576174	0.416652	1	up	no
MSTRG.1171	PF3D7_0532300	PF3D7_0532300.1		1.63124	1.84772	2.39514	1.95803	1.54379	1.00244	2.10487	1.55037	0.407666	1.26295	0.336795	0.416714	1	up	no
MSTRG.2683	PF3D7_1116100	PF3D7_1116100.1		0.423868	6.71337	3.19335	3.44353	4.65692	5.33912	4.98146	4.9925	1.54897	0.68974	-0.535875	0.41674	1	down	no
MSTRG.2690	PF3D7_1116900	PF3D7_1116900.1		2.01159	1.90508	1.56395	1.82688	1.53488	2.17071	3.10631	2.27063	0.443759	0.804566	-0.313717	0.416999	1	down	no
MSTRG.3513	PF3D7_1307500	PF3D7_1307500.1		0.304527	1.2625	1.74519	1.10407	0.366282	1.55719	3.39119	1.77155	0.66748	0.623223	-0.682179	0.417105	1	down	no
MSTRG.2749	CDPK7	PF3D7_1123100.1	PREDICTED: CBL-interacting serine/threonine-protein kinase 5-like [Capsicum annuum]	5.43846	4.95801	1.9224	4.10629	3.33886	2.74786	2.5219	2.86954	1.23675	1.43099	0.517016	0.417158	1	up	no
MSTRG.454	NUF2	PF3D7_0316500.1		2.99993	2.28339	0.786161	2.02316	1.97674	1.30016	0.927946	1.40161	0.621545	1.44345	0.52952	0.417409	1	up	no
MSTRG.2928	RPC40	PF3D7_1143300.1	DNA-directed RNA polymerase, dimerization [Artemisia annua]	2.34669	2.07561	1.64204	2.02145	2.05354	3.10026	2.06319	2.40566	0.384218	0.840286	-0.251048	0.417644	1	down	no
MSTRG.4527	PF3D7_1448700	PF3D7_1448700.1		0.481233	0.289755	0.197357	0.322782	0.348955	0.167463	0.091209	0.202542	0.120239	1.59365	0.672335	0.417747	1	up	no
MSTRG.286	GEXP20	PF3D7_0219700.1		2.25642	1.09717	1.28421	1.54593	1.53836	1.47613	2.79174	1.93541	0.389479	0.798762	-0.324163	0.417767	1	down	no
MSTRG.2543	PF3D7_1036900	PF3D7_1036900.1		7.84263	4.89348	4.11441	5.61684	5.12843	3.09162	4.05687	4.09231	1.52453	1.37254	0.456845	0.418922	1	up	no
MSTRG.4056	DIP13	PF3D7_1366100.1	hypothetical protein CEUSTIGMA_g3321.t1 [Chlamydomonas eustigma]	0.009363	2.89167	1.61608	1.5057	2.3965	2.57821	2.54988	2.50819	1.00249	0.600314	-0.73621	0.419014	1	down	no
MSTRG.1673	DRE2	PF3D7_0824600.1	anamorsin homolog [Papaver somniferum]	1.30482	0.873932	1.03	1.06958	1.235	1.06206	1.75606	1.35104	0.281455	0.791675	-0.337019	0.419037	1	down	no
MSTRG.1718	PF3D7_0720900	PF3D7_0720900.1		1.8201	2.18004	0.828292	1.60948	1.76527	1.0717	0.491907	1.10963	0.499852	1.45047	0.53652	0.419507	1	up	no
MSTRG.197	PF3D7_0210400	PF3D7_0210400.1		3.20261	4.1705	3.97376	3.78229	4.73703	4.06138	5.33738	4.71193	0.929638	0.802705	-0.317057	0.420015	1	down	no
MSTRG.3943	TFB4	PF3D7_1353500.1	hypothetical protein AXF42_Ash010814 [Apostasia shenzhenica]	0.217381	0.478261	0.317823	0.337822	0.284245	0.390466	0.759871	0.478194	0.140372	0.706453	-0.501334	0.420808	1	down	no
MSTRG.2630	PF3D7_1110000	PF3D7_1110000.1		2.76756	2.96449	5.67179	3.80128	3.03892	1.93741	4.05554	3.01062	0.790659	1.26262	0.336424	0.420951	1	up	no
PF3D7_1443500	PARN	PF3D7_1443500.1	poly(A)-specific ribonuclease PARN-like isoform X1 [Vigna radiata var. radiata]	0.554922	0.415693	0.283559	0.418058	0.386255	0.203924	0.335256	0.308478	0.10958	1.35523	0.438534	0.421739	1	up	no
MSTRG.4448	PF3D7_1439800	PF3D7_1439800.1	uncharacterized protein C17C9.12-like [Quercus suber]	6.62783	6.23412	4.23221	5.69805	7.73577	5.63003	7.01537	6.79372	1.09567	0.838723	-0.253734	0.422104	1	down	no
MSTRG.499	PF3D7_0321000	PF3D7_0321000.1		1.15685	1.37312	1.04485	1.19161	0.986537	0.896413	0.853783	0.912244	0.279362	1.30624	0.385415	0.422162	1	up	no
MSTRG.2019	UFD1	PF3D7_0916500.1	unknown [Glycine max]	3.25705	3.61515	4.43639	3.76953	3.31863	4.38579	6.86495	4.85646	1.08693	0.776189	-0.36552	0.42222	1	down	no
MSTRG.2149	PF3D7_0931400	PF3D7_0931400.1		3.30943	3.12254	1.69395	2.70864	2.62102	1.49985	1.97176	2.03088	0.677762	1.33373	0.415465	0.42233	1	up	no
MSTRG.3204	PCNA2	PF3D7_1226600.1	hypothetical protein AXG93_1823s1010 [Marchantia polymorpha subsp. ruderalis]	16.6123	14.7194	17.8089	16.3802	15.3658	18.6818	30.0867	21.3781	4.9979	0.766214	-0.384181	0.422351	1	down	no
MSTRG.4758	PF3D7_1477500	PF3D7_1477500.1		0.422103	0.163923	0.318742	0.301589	0.243348	0.055459	0.335113	0.211307	0.0902827	1.42726	0.513247	0.422437	1	up	no
MSTRG.1353	PF3D7_0705600	PF3D7_0705600.1	predicted protein [Bathycoccus prasinos]	0.449179	0.393962	0.138653	0.327265	0.357639	0.195383	0.083149	0.212057	0.115208	1.54329	0.626006	0.422737	1	up	no
MSTRG.4705	MGET	PF3D7_1469900.1		0.50537	0.655571	0.516961	0.559301	0.427976	0.391728	0.366628	0.395444	0.163857	1.41436	0.500151	0.422763	1	up	no
MSTRG.1525	SEC28	PF3D7_0808400.1		1.72092	2.57125	2.21897	2.17038	1.96303	2.31912	3.94989	2.74401	0.573631	0.790952	-0.338338	0.422812	1	down	no
MSTRG.3027	PF3D7_1205300	PF3D7_1205300.1		0.830572	0.714178	0.912683	0.819144	0.845159	0.904125	1.4223	1.05719	0.238051	0.774828	-0.368052	0.422896	1	down	no
PF3D7_1435900	PF3D7_1435900	PF3D7_1435900.1		0.380936	0.284527	0.405669	0.357044	0.295226	0.335704	0.934697	0.521876	0.164832	0.684155	-0.547604	0.423066	1	down	no
PF3D7_1354300	PF3D7_1354300	PF3D7_1354300.1	hypothetical protein CEUSTIGMA_g1463.t1 [Chlamydomonas eustigma]	0.745615	0.567454	0.299433	0.537501	0.496816	0.282328	0.401928	0.393691	0.14381	1.36529	0.449204	0.423706	1	up	no
MSTRG.3920	PF3D7_1351100	PF3D7_1351100.1	hypothetical protein COCSUDRAFT_24771 [Coccomyxa subellipsoidea C-169]	2.40289	1.80359	2.26388	2.15679	2.85696	2.17122	3.02138	2.68318	0.526398	0.803816	-0.315063	0.423849	1	down	no
MSTRG.1702	ARP6	PF3D7_0719300.1	actin-related protein 6 [Olimarabidopsis pumila]	1.44096	1.11998	0.432899	0.997946	0.949022	0.715428	0.44105	0.701833	0.296113	1.42191	0.507834	0.423852	1	up	no
MSTRG.3802	PH2	PF3D7_1337700.1		0.781373	1.51537	0.614202	0.970314	0.83379	0.656617	0.652031	0.714146	0.256168	1.3587	0.442232	0.424027	1	up	no
MSTRG.3793	PF3D7_1336600	PF3D7_1336600.1		3.52024	2.71874	1.8527	2.69723	2.97343	1.64932	1.35486	1.99254	0.704687	1.35366	0.436869	0.424084	1	up	no
MSTRG.2480	PF3D7_1030400	PF3D7_1030400.1		0.399912	0.532506	1.50662	0.813014	0.348447	0.498468	0.897608	0.581508	0.231506	1.39811	0.483481	0.42419	1	up	no
MSTRG.2788	PF3D7_1127800	PF3D7_1127800.1		1.17381	0.827612	0.359743	0.787056	0.883683	0.486955	0.257488	0.542709	0.244347	1.45024	0.536288	0.424221	1	up	no
MSTRG.452	PPase	PF3D7_0316300.2;PF3D7_0316300.1	hypothetical protein AALP_AA8G092500 [Arabis alpina]	26.6603	25.0207	16.4489	22.71	26.2593	36.0347	21.0039	27.7659	5.05599	0.817907	-0.289992	0.424574	1	down	no
MSTRG.1764	PF3D7_0725800;PF3D7_0725600;EBA175;PF3D7_0726000	PF3D7_0725800.1;PF3D7_0725600.1;PF3D7_0731500.1;PF3D7_0726000.1	hypothetical protein CR513_07769, partial [Mucuna pruriens];putative senescence-associated protein, partial [Pisum sativum]	8810.2	11562	10527.9	10300	22922.1	9405.11	9224.92	13850.7	3550.71	0.743644	-0.427315	0.424676	1	down	no
MSTRG.1952	PF3D7_0908400	PF3D7_0908400.1		2.02724	2.42633	3.86382	2.77247	2.12515	1.40411	3.10852	2.2126	0.559872	1.25304	0.325431	0.4249	1	up	no
MSTRG.53	AARP2	PF3D7_0106700.1	PREDICTED: ribosome biogenesis protein BMS1 homolog isoform X1 [Cucumis melo]	1.8293	1.90638	0.918242	1.55131	1.59132	1.09572	0.707379	1.13147	0.419835	1.37105	0.455283	0.425032	1	up	no
MSTRG.2339	PF3D7_1015800	PF3D7_1015800.1	ribonucleoside-diphosphate reductase small chain A [Ricinus communis]	8.55575	11.3623	13.0507	10.9896	10.2386	11.3946	22.7175	14.7835	3.79395	0.743367	-0.427853	0.425045	1	down	no
PF3D7_1372000	PF3D7_1372000	PF3D7_1372000.1		0.272496	0.207075	0.086366	0.188646	0.053436	0.138117	0.156938	0.116164	0.072482	1.62396	0.69952	0.425335	1	up	no
MSTRG.1442	PF3D7_0717100	PF3D7_0717100.1		3.14342	0.143937	0.122009	1.13645	3.13112	0.125358	2.08193	1.77947	0.643015	0.638648	-0.646908	0.425396	1	down	no
MSTRG.4547	PF3D7_1450700	PF3D7_1450700.1	PREDICTED: pre-mRNA-splicing factor cwc-21-like [Gossypium raimondii]	1.74435	2.00904	1.16253	1.63864	1.42037	1.0613	1.26572	1.24913	0.389511	1.31182	0.391575	0.425734	1	up	no
PF3D7_0801400	PF3D7_0801400	PF3D7_0801400.1		0.503195	0.163024	0.562858	0.409692	0.134985	0.131334	0.526576	0.264298	0.145394	1.55011	0.632374	0.426738	1	up	no
PF3D7_0203200	PF3D7_0203200	PF3D7_0203200.1		0.510408	0.755411	0.59314	0.619653	0.346439	0.558807	0.430521	0.445256	0.174397	1.39168	0.476827	0.427157	1	up	no
MSTRG.3535	VPS18	PF3D7_1309700.1	PREDICTED: vacuolar protein sorting-associated protein 18 homolog [Gossypium arboreum]	2.29548	1.56028	0.86035	1.57203	1.70363	0.95865	0.747714	1.13666	0.435371	1.38303	0.467827	0.427219	1	up	no
MSTRG.946	PF3D7_0606100	PF3D7_0606100.1		2.08954	3.01094	1.39653	2.16567	1.72793	1.31923	1.86414	1.6371	0.528572	1.32287	0.403672	0.427469	1	up	no
MSTRG.988	RBM25	PF3D7_0610200.1	hypothetical protein PHYPA_021211 [Physcomitrella patens]	0.538386	0.539353	0.183238	0.420326	0.329204	0.348782	0.173381	0.283789	0.136537	1.48112	0.566689	0.428406	1	up	no
MSTRG.4530	GEST	PF3D7_1449000.1		3.0028	1.7837	1.41405	2.06685	2.10027	2.00197	3.5052	2.53581	0.468962	0.815064	-0.295014	0.428501	1	down	no
MSTRG.3991	PF3D7_1359100	PF3D7_1359100.1	hypothetical protein DCAR_004137 [Daucus carota subsp. sativus]	0.293677	0.342335	0.1511	0.262371	0.248868	0.151697	0.111192	0.170586	0.091785	1.53806	0.62111	0.428627	1	up	no
MSTRG.4161	RlmN	PF3D7_1406900.1	23S rRNA (adenine(2503)-C(2))-methyltransferase [Handroanthus impetiginosus]	0.551253	0.560025	0.735786	0.615688	0.513116	0.832554	1.08835	0.81134	0.195652	0.758853	-0.398107	0.428915	1	down	no
MSTRG.1690	PF3D7_0718000	PF3D7_0718000.1	hypothetical protein SELMODRAFT_138124, partial [Selaginella moellendorffii]	0.04378	0.037038	0.030041	0.036953	0.046554	0.013071	0.01369	0.0244383	0.0125147	1.51209	0.596546	0.42893	1	up	no
MSTRG.812	PF3D7_0509300	PF3D7_0509300.1		0.511607	0.445039	0.217213	0.391286	0.226387	0.252647	0.286548	0.255194	0.136092	1.53329	0.61663	0.429027	1	up	no
MSTRG.3181	VIT	PF3D7_1223700.1	vacuolar iron family transporter [Micromonas commoda]	5.91019	4.93454	5.84769	5.56414	6.12997	6.40417	8.19389	6.90934	1.3452	0.805307	-0.31239	0.429221	1	down	no
MSTRG.4457	SOC3	PF3D7_1440600.1		0.273661	0.022182	0.177969	0.157937	0.170934	0.350429	0.218956	0.246773	0.0888357	0.640011	-0.643832	0.429539	1	down	no
MSTRG.3546	PF3D7_1322600	PF3D7_1322600.1		2.51396	3.37621	1.74595	2.54538	2.94257	2.82005	3.19296	2.98519	0.439816	0.852668	-0.229945	0.429656	1	down	no
MSTRG.3001	PSH2	PF3D7_1202000.1	PREDICTED: DEAD-box ATP-dependent RNA helicase 3, chloroplastic-like [Daucus carota subsp. sativus]	1.28888	0.561819	0.49652	0.782407	0.77951	0.489385	0.426293	0.565063	0.217345	1.38464	0.469509	0.429679	1	up	no
MSTRG.1069	PF3D7_0521800	PF3D7_0521800.1	hypothetical protein AQUCO_00700918v1 [Aquilegia coerulea]	1.71033	1.42187	1.52333	1.55185	1.20938	1.1318	1.28816	1.20978	0.342062	1.28275	0.359236	0.429973	1	up	no
MSTRG.736	MESA	PF3D7_0500800.1		6.07986	6.18786	3.42407	5.2306	5.08029	2.86917	3.53124	3.8269	1.40369	1.3668	0.450799	0.430389	1	up	no
MSTRG.1563	PF3D7_0812200;YihA3	PF3D7_0812200.1;PF3D7_0812220.1	Protease Do-like chloroplastic [Chlorella sorokiniana];hypothetical protein MICPUCDRAFT_53567 [Micromonas pusilla CCMP1545]	1.36922	1.52454	1.33825	1.41067	1.74831	1.21675	2.25421	1.73976	0.329089	0.810842	-0.302508	0.430527	1	down	no
MSTRG.198	PF3D7_0210500	PF3D7_0210500.1		0.131435	0.124243	0.075019	0.110232	0.076757	0.051621	0.091775	0.0733843	0.036848	1.50212	0.587003	0.43063	1	up	no
MSTRG.2761	PF3D7_1124300	PF3D7_1124300.1		4.34702	3.06042	1.29002	2.89915	2.83386	1.87777	1.47066	2.06076	0.83839	1.40683	0.492453	0.430638	1	up	no
MSTRG.4116	PF3D7_1402000	PF3D7_1402000.1		0.414705	0.620725	1.00929	0.681575	0.915039	0.872388	1.016	0.934475	0.2529	0.729367	-0.455284	0.43143	1	down	no
MSTRG.1817	PF3D7_0731200	PF3D7_0731200.1		2.53679	2.38196	2.02956	2.3161	2.30149	2.55176	3.517	2.79008	0.473979	0.83012	-0.268608	0.431619	1	down	no
MSTRG.2815	RPL38	PF3D7_1130100.1		2.80423	4.33179	7.08752	4.74118	3.17013	2.73749	5.4343	3.78064	0.960539	1.25407	0.326615	0.431735	1	up	no
MSTRG.2012	PF3D7_0915700	PF3D7_0915700.1		2.68325	3.41074	3.08258	3.05885	3.14445	2.8048	5.53108	3.82678	0.767923	0.799329	-0.323139	0.431769	1	down	no
MSTRG.4520	MDR2	PF3D7_1447900.1	ABC transporter B family member 25, mitochondrial [Selaginella moellendorffii]	1.87163	1.56516	0.724545	1.38711	1.75462	1.5527	1.48693	1.59808	0.210969	0.867986	-0.204256	0.431863	1	down	no
MSTRG.1611	PF3D7_0817800	PF3D7_0817800.1		2.82891	3.02113	5.56402	3.80469	3.33506	4.71111	7.47117	5.17245	1.36776	0.735568	-0.443069	0.431885	1	down	no
MSTRG.3243	RAB2	PF3D7_1231100.1	GTP-binding protein yptV4 [Tetrabaena socialis]	5.21931	9.25768	7.43716	7.30472	6.12286	8.30027	13.7966	9.40658	2.10186	0.776554	-0.364842	0.432049	1	down	no
MSTRG.3420	G377	PF3D7_1250100.1		0.301443	0.215692	0.137673	0.218269	0.159507	0.163198	0.160213	0.160973	0.0572967	1.35594	0.439294	0.432466	1	up	no
MSTRG.1383	PF3D7_0709400	PF3D7_0709400.1		3.01191	2.12577	0.808373	1.98202	1.74579	1.30799	1.17319	1.40899	0.573028	1.40669	0.492308	0.432467	1	up	no
MSTRG.1299	NAB2	PF3D7_0623100.1		5.43699	3.6321	1.39235	3.48714	3.2819	2.18839	1.88	2.4501	1.03705	1.42327	0.509207	0.432804	1	up	no
MSTRG.2085	PABP2	PF3D7_0923900.1	polyadenylate-binding protein 2-like [Lactuca sativa]	6.33345	5.29665	3.78451	5.1382	5.09285	3.38516	3.25567	3.91123	1.22698	1.31371	0.393642	0.432917	1	up	no
MSTRG.4598	VPS4	PF3D7_1457500.1	vacuolar protein sorting-associated protein 4-like [Quercus suber]	3.73542	4.87923	4.0669	4.22718	4.6838	5.33114	5.41188	5.14227	0.915088	0.822046	-0.282709	0.432925	1	down	no
MSTRG.1486	PF3D7_0804300	PF3D7_0804300.1		0.237275	0.400447	0.267018	0.30158	0.254952	0.173886	0.218384	0.215741	0.0858393	1.39788	0.483243	0.433129	1	up	no
MSTRG.4147	CBWD1	PF3D7_1405500.1	COBW domain-containing protein 1 [Setaria italica]	0.418742	0.193186	0.020137	0.210688	0.218462	0.078261	0.027012	0.107912	0.102777	1.95241	0.96526	0.433141	1	up	no
MSTRG.1791	PF3D7_0728600	PF3D7_0728600.1	hypothetical protein CHLNCDRAFT_144112 [Chlorella variabilis]	2.4978	1.89795	0.702313	1.69936	1.58908	0.978528	1.07147	1.21303	0.486331	1.40092	0.486378	0.433247	1	up	no
MSTRG.4372	LSG1	PF3D7_1431300.1	hypothetical protein DM860_006119 [Cuscuta australis]	0.341298	0.522929	0.275594	0.37994	0.341441	0.324107	0.138899	0.268149	0.111791	1.4169	0.502738	0.433257	1	up	no
MSTRG.2852	PDI-11	PF3D7_1134100.1	predicted protein [Hordeum vulgare subsp. vulgare]	5.42737	5.76356	6.0233	5.73808	5.8556	5.6985	10.5107	7.35495	1.61687	0.780166	-0.358148	0.433455	1	down	no
MSTRG.1534	PF3D7_0809400	PF3D7_0809400.1		1.05286	1.51718	0.681781	1.08394	1.02155	1.44657	1.33903	1.26905	0.185107	0.854137	-0.22746	0.434225	1	down	no
MSTRG.4375	PF3D7_1431700	PF3D7_1431700.1	predicted protein, partial [Hordeum vulgare subsp. vulgare]	11.5538	13.1934	13.9033	12.8835	11.9303	7.06595	11.4185	10.1382	2.74527	1.27078	0.345719	0.434283	1	up	no
MSTRG.619	PF3D7_0411900	PF3D7_0411900.1	hypothetical protein MARPO_0074s0003 [Marchantia polymorpha]	3.31424	2.72877	0.966335	2.33645	2.61445	1.37949	0.806449	1.60013	0.736315	1.46016	0.546125	0.434407	1	up	no
MSTRG.2872	SRP72	PF3D7_1136400.1		0.602575	0.717196	0.374512	0.564761	0.529319	0.350256	0.395608	0.425061	0.1397	1.32866	0.409971	0.434495	1	up	no
MSTRG.4762	PF3D7_1478800	PF3D7_1478800.1		0.128201	0.668129	1.07763	0.624653	0.091085	0.482706	0.673361	0.415717	0.208935	1.50259	0.587451	0.434909	1	up	no
MSTRG.4292	TIM8	PF3D7_1421500.1		0.624856	0.67421	0.522578	0.607215	0.976169	0.701462	0.822071	0.833234	0.226019	0.728744	-0.456515	0.434929	1	down	no
MSTRG.127	PTEF	PF3D7_0202400.1		1.57784	1.16079	0.348962	1.0292	1.11428	0.619162	0.357395	0.696944	0.332256	1.47673	0.562408	0.43567	1	up	no
MSTRG.1497	PF3D7_0805500	PF3D7_0805500.1		0.634594	0.650143	0.636017	0.640251	0.673901	0.708911	0.968463	0.783758	0.143507	0.816899	-0.291771	0.435847	1	down	no
MSTRG.4399	HOP	PF3D7_1434300.1	hsp70-Hsp90 organizing protein 3-like [Cucurbita maxima]	1.61064	1.47223	0.974351	1.35241	1.40048	0.905928	0.765185	1.02386	0.328542	1.32088	0.401504	0.436668	1	up	no
MSTRG.3726	PF3D7_1320300	PF3D7_1320300.1		0.71575	0.331927	0.247481	0.431719	0.81936	0.37083	0.434807	0.541666	0.109946	0.797022	-0.327309	0.436725	1	down	no
PF3D7_0923400	PF3D7_0923400	PF3D7_0923400.1		0.654907	0.504524	0.174275	0.444569	0.445745	0.232417	0.244713	0.307625	0.136944	1.44516	0.531234	0.437062	1	up	no
MSTRG.1935	PF3D7_0906910	PF3D7_0906910.1	tubulin-folding cofactor B [Asparagus officinalis]	1.28064	0.953338	1.90081	1.37826	1.80189	0.636727	0.572058	1.00356	0.374702	1.37337	0.457724	0.438008	1	up	no
MSTRG.240	PF3D7_0215100	PF3D7_0215100.1	probable E3 ubiquitin-protein ligase LUL4 [Coffea arabica]	4.13182	6.11923	6.74241	5.66448	4.71112	6.3508	11.185	7.41563	1.75114	0.763858	-0.388624	0.438112	1	down	no
MSTRG.4677	RPL22	PF3D7_1467400.1		3.30652	2.48277	2.2527	2.68066	2.51499	2.08239	1.57432	2.05724	0.623426	1.30304	0.381882	0.438378	1	up	no
MSTRG.2293	ISP1	PF3D7_1011000.1		1.98625	1.80345	1.43488	1.74153	1.96226	1.9687	2.27344	2.06813	0.326605	0.842077	-0.247976	0.438646	1	down	no
MSTRG.994	PF3D7_0611300	PF3D7_0611300.1		3.33858	3.77158	4.23869	3.78295	3.09555	2.11384	3.85954	3.02298	0.759973	1.2514	0.323542	0.438808	1	up	no
MSTRG.4028	PF3D7_1363300	PF3D7_1363300.1		0.399162	0.381094	0.425791	0.402016	0.564472	0.403557	0.675108	0.547712	0.145697	0.733991	-0.446167	0.438989	1	down	no
MSTRG.4403	TIM17	PF3D7_1434700.1	hypothetical protein MARPO_0028s0095 [Marchantia polymorpha]	1.99402	1.80763	1.00321	1.60162	1.6352	0.920935	1.04207	1.1994	0.402219	1.33535	0.417218	0.43915	1	up	no
MSTRG.1872	HSP70x	PF3D7_0831700.1	heat shock protein hsp70-A1 [Ettlia sp. YC001]	11.1289	9.08077	0.0220022	6.74389	0.00995978	0.0128446	7.6258	2.54954	4.19435	2.64514	1.40335	0.439263	1	up	no
MSTRG.323	SRPK1	PF3D7_0302100.1	serine/threonine-protein kinase SRPK-like [Quercus suber]	1.64834	1.16692	0.507342	1.10754	1.16723	0.600217	0.627101	0.798182	0.309353	1.38757	0.472563	0.439291	1	up	no
MSTRG.903	RPS9	PF3D7_0520000.1	40S ribosomal protein S9-2-like [Ananas comosus]	35.2239	35.8113	36.1373	35.7242	33.3226	22.3406	26.0544	27.2392	8.48498	1.3115	0.391217	0.439324	1	up	no
MSTRG.1103	SMC6	PF3D7_0525200.1	structural maintenance of chromosomes protein 6A [Eutrema salsugineum]	3.51851	2.41994	1.18026	2.3729	2.29868	1.50791	1.31706	1.70789	0.665016	1.38938	0.474441	0.439325	1	up	no
MSTRG.3504	PF3D7_1306600	PF3D7_1306600.1	hypothetical protein DM860_000733 [Cuscuta australis]	4.69063	4.18278	3.65583	4.17641	4.60108	4.28754	6.06583	4.98481	0.808402	0.837827	-0.255276	0.439406	1	down	no
MSTRG.4716	PF3D7_1471300	PF3D7_1471300.1		2.19463	1.77317	1.23524	1.73434	1.63215	1.07615	1.27365	1.32732	0.407027	1.30665	0.385877	0.439538	1	up	no
MSTRG.4536	PF3D7_1449600	PF3D7_1449600.1		1.61755	1.38834	0.582881	1.19626	1.01811	0.861038	0.713749	0.864298	0.331957	1.38408	0.468924	0.439636	1	up	no
MSTRG.794	SUB1-ProM	PF3D7_0507400.1		0.981469	3.9878	8.4593	4.47619	1.27614	5.42142	2.99515	3.2309	1.24529	1.38543	0.470334	0.439694	1	up	no
MSTRG.3602	SIR2A	PF3D7_1328800.1	uncharacterized protein LOC9630608 [Selaginella moellendorffii]	3.64369	1.77581	1.71568	2.37839	0.585916	3.87154	4.80577	3.08774	0.709351	0.770269	-0.376566	0.440031	1	down	no
MSTRG.2049	PDI-Trans	PF3D7_0919400.1		7.94089	9.36519	11.272	9.52601	8.83167	9.57522	19.7857	12.7309	3.20485	0.748261	-0.418386	0.440212	1	down	no
MSTRG.2939	TIC20	PF3D7_1144700.1		3.27862	3.66371	4.19074	3.71102	3.10381	4.12738	6.90836	4.71318	1.00216	0.787371	-0.344884	0.440216	1	down	no
MSTRG.4148	RNR	PF3D7_1405600.1	ribonucleoside-diphosphate reductase small chain isoform A [Chlorella sorokiniana]	6.56319	9.30837	13.2143	9.69527	8.62081	10.0279	21.2795	13.3094	3.61412	0.728453	-0.457091	0.440439	1	down	no
MSTRG.3105	PF3D7_1214000	PF3D7_1214000.1		1.4923	0.682188	0.741535	0.972008	1.00543	0.440116	0.741512	0.72902	0.242988	1.33331	0.41501	0.440441	1	up	no
MSTRG.83	PF3D7_0109950	PF3D7_0109950.1		7.54674	8.42122	8.10156	8.02317	6.79411	8.35867	14.8592	10.004	1.98082	0.801997	-0.318331	0.440455	1	down	no
MSTRG.2687	FT2	PF3D7_1116500.1	PREDICTED: folate-biopterin transporter 1, chloroplastic isoform X1 [Musa acuminata subsp. malaccensis]	1.26966	8.13879	7.8853	5.76458	7.10905	4.53063	14.3057	8.64847	2.88388	0.666544	-0.585228	0.440617	1	down	no
MSTRG.4525	PF3D7_1448500	PF3D7_1448500.1		3.35379	2.47977	0.955785	2.26311	2.263	1.31126	1.13153	1.5686	0.694518	1.44276	0.528836	0.440817	1	up	no
MSTRG.1409	PF3D7_0713900	PF3D7_0713900.1		1.77634	1.16972	0.449296	1.13179	1.19913	0.666591	0.490094	0.785273	0.346515	1.44127	0.527338	0.440931	1	up	no
MSTRG.1424	PF3D7_0715200	PF3D7_0715200.1		7.0788	4.17164	1.86879	4.37308	4.24777	2.50809	2.32902	3.02829	1.34479	1.44408	0.530146	0.441908	1	up	no
MSTRG.4549	PF3D7_1450900	PF3D7_1450900.1	PREDICTED: acetyl-CoA acetyltransferase, cytosolic 1-like [Brassica rapa]	1.54509	0.584254	0.723582	0.950974	0.904797	0.660858	0.510462	0.692039	0.258935	1.37416	0.458553	0.442006	1	up	no
MSTRG.887	PF3D7_0518000	PF3D7_0518000.1	E3 ubiquitin-protein ligase CSU1 [Selaginella moellendorffii]	5.10976	2.96489	2.73739	3.60401	3.32019	2.24316	2.7332	2.76552	0.838495	1.3032	0.382055	0.442056	1	up	no
MSTRG.2301	HO	PF3D7_1011900.1		7.78188	7.85998	7.54094	7.7276	6.60661	9.53418	12.4971	9.54596	1.81836	0.809515	-0.30487	0.442094	1	down	no
MSTRG.880	PF3D7_0517200	PF3D7_0517200.1		1.16726	0.606841	0.395971	0.723357	0.693898	0.327939	0.512545	0.511461	0.211896	1.4143	0.500084	0.442749	1	up	no
MSTRG.678	PF3D7_0419400	PF3D7_0419400.1		6.40981	5.14581	2.37357	4.64306	6.62947	5.12876	4.8602	5.53948	0.896417	0.838177	-0.254674	0.443695	1	down	no
MSTRG.4593	PF3D7_1456900	PF3D7_1456900.1	UPF0235 protein C15orf40 homolog isoform X1 [Ziziphus jujuba]	0.979193	0.868643	0.79222	0.880019	0.837539	0.864625	1.5409	1.08102	0.201003	0.814062	-0.296789	0.443815	1	down	no
MSTRG.38	PF3D7_0105100	PF3D7_0105100.1		0.665674	0.629383	1.14244	0.8125	0.888179	1.0006	1.45348	1.11409	0.301589	0.729295	-0.455425	0.444175	1	down	no
MSTRG.4454	PF3D7_1440100	PF3D7_1440100.1		4.74553	6.1909	3.21048	4.71564	5.18605	5.4559	6.23305	5.625	0.909357	0.838336	-0.254399	0.444309	1	down	no
MSTRG.3722	PF3D7_1319900	PF3D7_1319900.1		0.147198	0.062338	0.075775	0.0951037	0.09038	0.110718	0.189301	0.130133	0.0350293	0.730819	-0.452414	0.444681	1	down	no
MSTRG.4704	PF3D7_1469800	PF3D7_1469800.1		6.36092	6.769	4.12639	5.7521	7.50256	6.23974	6.37042	6.70424	0.952138	0.85798	-0.220985	0.444815	1	down	no
MSTRG.1938	PF3D7_0907200	PF3D7_0907200.1	unknown [Picea sitchensis]	1.97763	2.02969	0.754431	1.58725	1.40183	1.01015	1.09159	1.16786	0.419393	1.35911	0.442666	0.444892	1	up	no
MSTRG.745	RAP3	PF3D7_0501500.1		23.3324	28.1526	41.416	30.967	22.8704	35.2549	72.3583	43.4945	12.5275	0.711975	-0.490102	0.444947	1	down	no
MSTRG.2395	PF3D7_1021300	PF3D7_1021300.1		4.52777	3.60738	2.07863	3.40459	3.93105	3.1217	4.85721	3.96998	0.56539	0.857584	-0.221651	0.445085	1	down	no
MSTRG.4478	SRPK2	PF3D7_1443000.1	hypothetical protein CICLE_v10030810mg [Citrus clementina]	0.95188	1.29821	0.758139	1.00274	1.07198	1.17619	1.28638	1.17818	0.175441	0.851092	-0.232613	0.445105	1	down	no
MSTRG.521	SMN	PF3D7_0323500.1		2.49466	5.14755	2.51787	3.3867	2.38292	3.15061	2.04831	2.52728	0.859413	1.34005	0.422291	0.44691	1	up	no
MSTRG.1159	PF3D7_0530600	PF3D7_0530600.1	hypothetical protein CEUSTIGMA_g8492.t1 [Chlamydomonas eustigma]	0.98591	0.801781	0.541988	0.77656	0.88515	0.520074	0.205081	0.536768	0.239791	1.44673	0.532797	0.447544	1	up	no
MSTRG.2367	PF3D7_1018600	PF3D7_1018600.1	hypothetical protein CBR_g48263 [Chara braunii]	0.567749	0.553025	0.333463	0.484746	0.404579	0.287106	0.425645	0.372443	0.112302	1.30153	0.380207	0.447872	1	up	no
MSTRG.1738	PF3D7_0722900	PF3D7_0722900.1		0.689188	1.20709	1.22272	1.03966	0.92394	1.03903	2.19361	1.38553	0.345861	0.750375	-0.414316	0.448509	1	down	no
MSTRG.1536	RUVB1	PF3D7_0809700.1	ruvB 1 [Chlorella sorokiniana]	0.518066	0.628287	0.368205	0.504853	0.658197	0.675055	0.555779	0.629677	0.124824	0.801765	-0.31875	0.448594	1	down	no
PF3D7_1114400	PF3D7_1114400	PF3D7_1114400.1		0.492557	0.520651	0.387013	0.46674	0.67896	0.425773	0.659895	0.588209	0.121469	0.793494	-0.33371	0.448904	1	down	no
PF3D7_1011100	PF3D7_1011100	PF3D7_1011100.1		0.174539	0.197682	0.259234	0.210485	0.231453	0.184239	0.458173	0.291288	0.0808033	0.7226	-0.46873	0.449139	1	down	no
MSTRG.2796	FPPS/GGPPS	PF3D7_1128400.1	PREDICTED: farnesyl pyrophosphate synthase 1-like [Nicotiana tabacum]	8.4979	5.60211	4.30576	6.13526	8.21487	6.86205	6.43146	7.16946	1.0342	0.855749	-0.22474	0.449151	1	down	no
MSTRG.4388	PF3D7_1433100	PF3D7_1433100.1		1.20851	1.10639	0.811431	1.04211	1.20798	1.17881	1.26588	1.21756	0.175451	0.8559	-0.224486	0.449453	1	down	no
MSTRG.3261	EF-G	PF3D7_1233000.1	hypothetical protein CEUSTIGMA_g1269.t1 [Chlamydomonas eustigma]	1.20666	1.1542	0.457416	0.939427	1.32697	1.04732	0.873088	1.08246	0.143033	0.867863	-0.204461	0.449603	1	down	no
MSTRG.3656	PF3D7_1313300	PF3D7_1313300.1		1.31197	1.80284	1.34408	1.4863	1.15108	0.857484	1.39398	1.13418	0.352115	1.31046	0.39007	0.449955	1	up	no
MSTRG.4162	NOP1	PF3D7_1407100.1	unnamed protein product, partial [Brassica oleracea]	5.49794	3.8441	2.91714	4.0864	3.75883	2.59238	3.08836	3.14653	0.93987	1.2987	0.377069	0.450231	1	up	no
MSTRG.3078	PF3D7_1211100	PF3D7_1211100.1		1.20506	1.21835	0.961729	1.12838	0.959809	0.876613	0.509192	0.781871	0.346507	1.44318	0.529248	0.450281	1	up	no
MSTRG.2823	SMC1	PF3D7_1130700.1	structural maintenance of chromosomes protein 1, partial [Gossypium raimondii]	1.86604	1.45853	0.762192	1.36225	1.5026	1.8723	1.29996	1.55828	0.19603	0.874201	-0.193963	0.450509	1	down	no
MSTRG.4599	PF3D7_1457600	PF3D7_1457600.1		0.987359	1.13916	0.602357	0.909624	0.812532	0.595982	0.625612	0.678042	0.231582	1.34155	0.423896	0.45053	1	up	no
MSTRG.1042	PF3D7_0616600	PF3D7_0616600.1		1.15024	1.45086	0.868865	1.15666	1.12724	0.856314	0.627899	0.870483	0.286173	1.32875	0.410072	0.450868	1	up	no
MSTRG.475	PF3D7_0318600	PF3D7_0318600.1	cleavage and polyadenylation specificity factor subunit 3-II [Amborella trichopoda]	0.488289	0.921449	0.568546	0.659428	0.638653	0.818245	0.927995	0.794964	0.135536	0.829506	-0.269675	0.451224	1	down	no
MSTRG.2539	PF3D7_1036500	PF3D7_1036500.1		0.768342	4.49115	1.95491	2.4048	0.718898	2.18082	2.13149	1.67707	0.727731	1.43393	0.519975	0.451461	1	up	no
MSTRG.632	PF3D7_0414200	PF3D7_0414200.1;PF3D7_0414200.2		0.665885	1.49337	2.47348	1.54424	1.30703	1.73176	3.65367	2.23082	0.686577	0.692231	-0.530675	0.451582	1	down	no
MSTRG.77	CFIM25;PF3D7_0109300	PF3D7_0109200.1;PF3D7_0109300.1	Cleavage and polyadenylation specificity factor subunit 5 [Monoraphidium neglectum];elongation of fatty acids protein 3-like [Physcomitrella patens]	2.80171	0.580892	2.0272	1.80327	2.28669	2.36068	2.39682	2.34806	0.544799	0.76798	-0.38086	0.451609	1	down	no
MSTRG.4731	PF3D7_1473200	PF3D7_1473200.1	DnaJ domain [Ostreococcus tauri]	4.10559	4.86351	3.15825	4.04245	4.67892	4.07252	5.79839	4.84994	0.807492	0.833505	-0.262738	0.451766	1	down	no
MSTRG.1407	VAR	PF3D7_0712300.1		0.41355	0.509105	0.565446	0.496034	0.46217	0.619033	0.773315	0.618173	0.122139	0.802419	-0.317572	0.451801	1	down	no
MSTRG.273	PF3D7_0218800	PF3D7_0218800.1		4.36981	5.49416	16.6801	8.84804	4.66088	5.16529	11.3714	7.06586	1.78218	1.25222	0.324492	0.451958	1	up	no
MSTRG.2622	ERC	PF3D7_1108600.1		67.1918	57.4144	47.9139	57.5067	58.3633	46.8053	115.349	73.5059	15.9992	0.782342	-0.354129	0.452287	1	down	no
MSTRG.664	PF3D7_0417400	PF3D7_0417400.1		1.30979	0.845514	0.228337	0.794548	0.832296	0.44435	0.329062	0.535236	0.259312	1.48448	0.56996	0.452497	1	up	no
MSTRG.65	PF3D7_0108100	PF3D7_0108100.1		1.60376	1.45599	0.956612	1.33879	1.38463	0.824728	0.854598	1.02132	0.317468	1.31084	0.390492	0.452771	1	up	no
MSTRG.1129	PF3D7_0527600	PF3D7_0527600.1		3.44364	6.85957	6.11814	5.47379	6.62896	6.08628	8.13763	6.95096	1.47717	0.787487	-0.344673	0.452944	1	down	no
MSTRG.2181	PF3D7_0934900	PF3D7_0934900.1		0.273241	0.441609	0.387174	0.367341	0.297239	0.244484	0.245476	0.2624	0.104942	1.39993	0.485355	0.452964	1	up	no
MSTRG.18	NT4	PF3D7_0103200.1		8.79288	8.51713	8.57923	8.62975	9.0875	8.04357	15.6925	10.9412	2.31144	0.78874	-0.342379	0.453236	1	down	no
MSTRG.1089	PF3D7_0523800	PF3D7_0523800.1	metal transporter Nramp4 [Selaginella moellendorffii]	1.43223	1.52812	1.62093	1.52709	1.45852	1.67126	2.50183	1.8772	0.350108	0.813495	-0.297795	0.453405	1	down	no
MSTRG.3097	MED18	PF3D7_1213200.1		0.583279	0.681413	0.849001	0.704564	0.817708	1.02822	0.93465	0.926861	0.222297	0.760162	-0.395622	0.453621	1	down	no
PF3D7_0716700	PF3D7_0716700	PF3D7_0716700.1		0.661595	0.643842	0.316721	0.540719	0.492414	0.324081	0.380966	0.399154	0.141566	1.35466	0.437936	0.454795	1	up	no
MSTRG.1465	ApiAP2	PF3D7_0802100.1		7.55278	7.17585	2.24199	5.65688	5.01422	3.79469	2.93358	3.91416	1.74271	1.44523	0.531302	0.454909	1	up	no
MSTRG.1170	PF3D7_0532200	PF3D7_0532200.1		2.15177	2.79009	2.94234	2.62807	2.86196	2.69009	4.33304	3.29503	0.666961	0.797586	-0.326289	0.455158	1	down	no
MSTRG.3423	PF3D7_1250400	PF3D7_1250400.1		0.146844	0.156336	0.03718	0.113453	0.10747	0.073374	0.0001	0.0603147	0.0531387	1.88102	0.911518	0.455609	1	up	no
MSTRG.3068	ABCB7	PF3D7_1209900.1	ABC transporter B family member 4 [Zostera marina]	2.11037	1.34968	1.01647	1.49217	1.52087	1.64923	2.04112	1.73707	0.2449	0.859016	-0.219243	0.455682	1	down	no
MSTRG.1975	PF3D7_0911600	PF3D7_0911600.1		1.3025	1.60838	0.838648	1.24984	1.3089	0.834971	0.686168	0.943347	0.306497	1.3249	0.405888	0.455976	1	up	no
MSTRG.1454	PF3D7_0801000	PF3D7_0801000.1		3.70527	2.48911	2.27954	2.82464	2.73297	1.66232	2.1296	2.17496	0.64968	1.29871	0.377078	0.456214	1	up	no
PF3D7_0424400	SURF4.2	PF3D7_0424400.1		0.039603	0.07163	0.0001	0.037111	0.022594	0.027771	0.0001	0.0168217	0.0202893	2.20614	1.14153	0.456394	1	up	no
MSTRG.2924	PF3D7_1142800	PF3D7_1142800.1		0.377063	1.0688	0.618827	0.688231	0.54387	0.397657	0.528038	0.489855	0.198376	1.40497	0.490538	0.456473	1	up	no
PF3D7_1226500	PF3D7_1226500	PF3D7_1226500.1		0.308647	0.181225	0.174588	0.221487	0.288471	0.07676	0.091364	0.152198	0.0692883	1.45525	0.541267	0.457085	1	up	no
MSTRG.3799	PF3D7_1337400	PF3D7_1337400.1		1.18367	0.927112	0.758452	0.956412	1.2691	0.799795	1.35392	1.14094	0.184529	0.838266	-0.254521	0.457087	1	down	no
MSTRG.806	PRP5	PF3D7_0508700.1	hypothetical protein VOLCADRAFT_59325 [Volvox carteri f. nagariensis]	2.6802	1.84213	0.841499	1.78794	1.9292	1.03027	0.93327	1.29758	0.49036	1.3779	0.462475	0.457306	1	up	no
MSTRG.539	PF3D7_0403100	PF3D7_0403100.1		1.53921	1.48877	0.941112	1.32303	1.32092	0.599931	1.13318	1.01801	0.305021	1.29963	0.378095	0.457376	1	up	no
MSTRG.3683	PF3D7_1316000	PF3D7_1316000.1	glycogen synthase kinase [Raphidocelis subcapitata]	0.188982	0.140946	0.202842	0.17759	0.20988	0.272509	0.26975	0.250713	0.073123	0.70834	-0.497486	0.457494	1	down	no
MSTRG.502	PF3D7_0321300	PF3D7_0321300.1		0.45646	0.289122	0.081591	0.275724	0.15338	0.228038	0.138444	0.173287	0.102437	1.59114	0.67006	0.457728	1	up	no
MSTRG.3818	PF3D7_1339600	PF3D7_1339600.1		0.31349	0.390805	0.149651	0.284649	0.355855	0.488605	0.23261	0.359023	0.0743747	0.792842	-0.334895	0.458123	1	down	no
MSTRG.1904	PF3D7_0903700	PF3D7_0903700.1	tubulin alpha chain [Coccomyxa subellipsoidea C-169]	49.1318	51.2545	42.0836	47.49	51.428	55.0859	70.8824	59.1321	11.6422	0.803116	-0.31632	0.458177	1	down	no
MSTRG.4165	PF3D7_1407400	PF3D7_1407400.1		1.29541	0.929044	0.558929	0.927794	0.799948	0.740515	0.497175	0.679213	0.248581	1.36598	0.449941	0.458207	1	up	no
MSTRG.1303	SOD2	PF3D7_0623500.1	iron superoxide dismutase [Pinus pinaster]	6.16724	7.26684	7.81675	7.08361	5.67488	5.20272	6.21884	5.69881	1.3848	1.243	0.313823	0.458495	1	up	no
MSTRG.1146	TIC22	PF3D7_0529300.1		3.4622	2.56402	2.4374	2.82121	3.36373	1.05708	2.12295	2.18125	0.639956	1.29339	0.371157	0.458876	1	up	no
MSTRG.2067	NifU	PF3D7_0921400.1	nifU-like protein 2, chloroplastic isoform X1 [Hevea brasiliensis]	1.87046	0.726165	0.875283	1.1573	1.75623	1.05181	1.51333	1.44046	0.283154	0.803428	-0.31576	0.459296	1	down	no
MSTRG.1547	PF3D7_0810700	PF3D7_0810700.1		0.450576	0.282945	0.570479	0.434667	0.15294	0.192256	0.58352	0.309572	0.125095	1.40409	0.489634	0.45942	1	up	no
MSTRG.1895	PF3D7_0902700	PF3D7_0902700.1		3.72926	2.73421	1.73842	2.73397	3.12166	2.72408	3.61362	3.15312	0.419155	0.867067	-0.205785	0.459864	1	down	no
PF3D7_1329700	ACBP1	PF3D7_1329700.1		0.397186	1.04673	0.794849	0.746256	0.322081	0.751642	0.59251	0.555411	0.190845	1.34361	0.426115	0.460574	1	up	no
MSTRG.43	PF3D7_0105700	PF3D7_0105700.1		2.57054	1.56179	0.53784	1.55672	1.65601	0.942658	0.600347	1.06634	0.490385	1.45988	0.545847	0.460743	1	up	no
MSTRG.3644	PF3D7_1312200	PF3D7_1312200.1		0.983603	0.644813	0.782025	0.80348	0.720448	0.709702	1.74119	1.05711	0.253633	0.76007	-0.395795	0.461266	1	down	no
MSTRG.1782	PF3D7_0727700	PF3D7_0727700.1		0.909434	0.514851	0.354459	0.592915	0.721877	0.471557	0.922645	0.70536	0.112445	0.840585	-0.250535	0.461343	1	down	no
MSTRG.1706	RPS10	PF3D7_0719700.1	40S ribosomal S10 [Chlorella sorokiniana]	11.745	6.60909	6.87787	8.41065	9.55728	4.89564	4.45103	6.30132	2.10933	1.33474	0.416564	0.461515	1	up	no
MSTRG.265	CDPK1	PF3D7_0217500.1	predicted protein [Chlamydomonas reinhardtii]	20.1926	37.6159	23.425	27.0778	17.0823	21.5122	21.6551	20.0832	6.99463	1.34828	0.431123	0.46157	1	up	no
MSTRG.2334	CysRS	PF3D7_1015200.1;PF3D7_1015200.2;PF3D7_1015200.3	predicted protein [Micromonas pusilla CCMP1545]	2.65166	1.62989	1.52116	1.93424	2.26486	2.10036	2.43025	2.26516	0.330921	0.853908	-0.227847	0.462184	1	down	no
MSTRG.2295	ARV1	PF3D7_1011300.1	protein arv1-like [Quercus suber]	0.245265	0.102741	0.104571	0.150859	0.31077	0.201737	0.094466	0.202324	0.0514653	0.74563	-0.423469	0.462785	1	down	no
MSTRG.1138	CPalpha	PF3D7_0528500.1	PREDICTED: F-actin-capping protein subunit alpha [Prunus mume]	1.87538	1.84644	1.66139	1.7944	1.93593	1.24781	3.52187	2.2352	0.4408	0.802792	-0.316902	0.462872	1	down	no
PF3D7_1212100	PPP1	PF3D7_1212100.1		0.704729	0.935376	0.476097	0.705401	0.313225	0.514814	0.732618	0.520219	0.185182	1.35597	0.439324	0.46291	1	up	no
MSTRG.3137	PF3D7_1217700	PF3D7_1217700.1		1.10766	1.3534	0.43309	0.964717	0.889928	0.714097	0.452122	0.685382	0.279334	1.40756	0.493196	0.463221	1	up	no
MSTRG.777	PF3D7_0505600	PF3D7_0505600.1		2.44422	1.16093	0.617167	1.40744	1.29507	1.21033	0.289436	0.931611	0.475827	1.51076	0.595271	0.463309	1	up	no
MSTRG.4310	PF3D7_1423600	PF3D7_1423600.1	CDPK-related kinase 3 [Zostera marina]	0.893616	0.765199	0.660139	0.772985	0.707869	0.538895	0.564779	0.603848	0.169137	1.2801	0.356256	0.463682	1	up	no
MSTRG.2458	PF3D7_1028000	PF3D7_1028000.1	hypothetical protein M569_14591 [Genlisea aurea]	0.578799	0.466311	0.199265	0.414792	0.241801	0.302445	0.308121	0.284122	0.130669	1.45991	0.545875	0.463854	1	up	no
MSTRG.958	PF3D7_0607800	PF3D7_0607800.1		0.672765	0.377695	0.296114	0.448858	0.507674	0.545248	0.562796	0.538573	0.0897147	0.833421	-0.262882	0.464138	1	down	no
MSTRG.2493	GEXP15	PF3D7_1031600.1		1.33952	1.06425	0.433881	0.945884	0.923703	0.613989	0.539876	0.692523	0.253361	1.36585	0.449801	0.464366	1	up	no
MSTRG.757	SRSF12	PF3D7_0503300.1	hypothetical protein MNEG_6640 [Monoraphidium neglectum]	2.79937	2.56138	1.19303	2.18459	2.23416	1.39962	1.26312	1.6323	0.552294	1.33835	0.420459	0.46494	1	up	no
MSTRG.3649	BCKDHA	PF3D7_1312600.1	PREDICTED: 2-oxoisovalerate dehydrogenase subunit alpha 2, mitochondrial [Camelina sativa]	3.05577	3.99722	3.08197	3.37832	3.68077	3.47411	5.01288	4.05592	0.677598	0.832936	-0.263722	0.465024	1	down	no
PF3D7_0908800	PF3D7_0908800	PF3D7_0908800.1	Calcium-binding mitochondrial carrier protein SCaMC-1 [Ananas comosus]	0.644674	0.727467	0.648371	0.673504	0.697953	0.716345	1.03065	0.814982	0.141478	0.826404	-0.275081	0.465391	1	down	no
MSTRG.2188	GEXP22	PF3D7_0935500.1		2.65076	3.47015	2.0368	2.71924	2.73055	1.72186	1.88275	2.11172	0.607517	1.28769	0.364783	0.465499	1	up	no
PF3D7_0502700	PF3D7_0502700	PF3D7_0502700.1		0.396746	0.232187	0.484689	0.371207	0.298686	0.374768	0.08007	0.251175	0.120033	1.47789	0.563534	0.466296	1	up	no
MSTRG.3235	TLAP1	PF3D7_1230100.1		1.17613	1.96128	0.714732	1.28405	1.55047	1.65194	1.23537	1.47926	0.195212	0.868034	-0.204176	0.466537	1	down	no
MSTRG.3037	ISN1	PF3D7_1206100.1	hypothetical protein CHLRE_04g225750v5 [Chlamydomonas reinhardtii]	1.64621	1.49897	0.51965	1.22161	1.00651	1.98892	1.21337	1.40294	0.181329	0.870751	-0.199668	0.466632	1	down	no
MSTRG.3561	PF3D7_1324100	PF3D7_1324100.1		2.3227	0.512689	4.13024	2.32187	0.400233	0.416661	4.22269	1.67986	0.642011	1.38218	0.466946	0.466696	1	up	no
MSTRG.3111	PF3D7_1214600	PF3D7_1214600.1	predicted protein [Micromonas pusilla CCMP1545]	1.20338	0.868013	0.720465	0.930618	0.852291	0.436744	0.777627	0.688887	0.241731	1.3509	0.433921	0.466812	1	up	no
MSTRG.2839	mRPL2	PF3D7_1132700.1	ribosomal protein L2 [Parachlorella kessleri]	4.35021	3.94245	1.80952	3.36739	4.63551	3.48107	3.39697	3.83785	0.470457	0.877417	-0.188666	0.467011	1	down	no
MSTRG.3969	PF3D7_1356700	PF3D7_1356700.1	chaperone protein dnaJ A6, chloroplastic [Ziziphus jujuba]	1.27432	2.11322	1.50937	1.6323	1.57772	1.92647	2.38699	1.96373	0.331423	0.831227	-0.266685	0.467212	1	down	no
MSTRG.624	VAR	PF3D7_0412700.1		3.33288	2.50798	1.18883	2.34323	1.89918	1.67329	1.57887	1.71711	0.626119	1.36464	0.448515	0.467248	1	up	no
MSTRG.1250	PF3D7_0618200	PF3D7_0618200.1		2.44369	3.14437	3.26636	2.95148	2.93287	2.03092	2.16089	2.37489	0.576581	1.24278	0.313573	0.467257	1	up	no
MSTRG.1928	VPS46	PF3D7_0906100.1	subunit of the ESCRT-III complex [Chlamydomonas reinhardtii]	11.3244	11.0438	12.348	11.5721	11.9906	13.9002	16.4564	14.1158	2.54367	0.819799	-0.286658	0.467651	1	down	no
PF3D7_0304000	IMC1a	PF3D7_0304000.1		0.187447	0.329316	0.036228	0.18433	0.099577	0.143439	0.087324	0.110113	0.074217	1.67401	0.743304	0.467715	1	up	no
MSTRG.589	PF3D7_0408400	PF3D7_0408400.1		0.716383	0.577974	0.584857	0.626405	0.605714	0.483921	0.341886	0.477174	0.149231	1.31274	0.392581	0.46794	1	up	no
MSTRG.12	FIKK1	PF3D7_0102600.1		0.614127	0.700844	0.626619	0.647197	0.507493	0.412256	0.617697	0.512482	0.134715	1.26287	0.336703	0.46815	1	up	no
MSTRG.741	RAP2	PF3D7_0501600.1		91.6942	178.265	239.131	169.697	101.744	189.703	440.644	244.03	74.3332	0.695393	-0.524099	0.468388	1	down	no
MSTRG.2256	PF3D7_1007200;PF3D7_1007100	PF3D7_1007200.1;PF3D7_1007100.1	Sec14p-like lipid-binding protein [Chlamydomonas reinhardtii]	9.01215	8.81968	4.69296	7.50826	4.72446	4.98997	7.0542	5.58954	1.91872	1.34327	0.42575	0.468511	1	up	no
MSTRG.1441	PF3D7_0717000	PF3D7_0717000.1		1.42586	2.38638	4.31175	2.708	1.70543	2.14387	8.07849	3.97593	1.26793	0.681098	-0.554067	0.46895	1	down	no
MSTRG.4351	PF3D7_1428700	PF3D7_1428700.1	cytochrome b5 [Cicer arietinum]	0.720477	0.637432	0.580371	0.646093	0.644516	0.521424	0.315949	0.493963	0.15213	1.30798	0.38734	0.469532	1	up	no
MSTRG.1443	PF3D7_0717200	PF3D7_0717200.1		3.16838	4.5282	3.07087	3.58915	2.98607	4.1964	5.6004	4.26096	0.671804	0.842335	-0.247534	0.469821	1	down	no
MSTRG.2614	PF3D7_1107100	PF3D7_1107100.1	heterogeneous nuclear ribonucleoprotein A1-like 2 [Citrus clementina]	8.3365	4.89031	4.32764	5.85148	5.23214	3.58745	4.63437	4.48465	1.36683	1.30478	0.383806	0.470064	1	up	no
MSTRG.2681	RON4	PF3D7_1116000.1		89.3107	72.8093	19.6095	60.5765	51.8726	44.3045	25.4305	40.5359	20.0406	1.49439	0.579558	0.470526	1	up	no
MSTRG.4660	UIS2	PF3D7_1464600.1		0.432435	11.7536	1.18465	4.45688	0.766031	8.62417	9.99664	6.46228	2.0054	0.689676	-0.53601	0.470594	1	down	no
MSTRG.912	EF-G	PF3D7_0602400.1	PREDICTED: elongation factor G-2, chloroplastic [Nicotiana tomentosiformis]	4.8772	3.30181	1.43569	3.2049	3.16235	2.28367	1.50374	2.31659	0.888309	1.38346	0.468277	0.470748	1	up	no
MSTRG.3340	RFC4	PF3D7_1241700.1	Replication factor C subunit 2 [Chlorella sorokiniana]	2.84566	2.70354	2.29387	2.61436	3.39098	2.75504	3.07596	3.07399	0.459636	0.850476	-0.233658	0.470844	1	down	no
MSTRG.404	PF3D7_0311100	PF3D7_0311100.1		1.62484	1.28208	0.649355	1.18542	1.0199	0.921377	0.70581	0.882363	0.303061	1.34347	0.425959	0.471109	1	up	no
MSTRG.3205	ATX3	PF3D7_1226800.1	Ataxin-3 [Klebsormidium nitens]	6.72274	4.57169	4.0286	5.10768	5.77117	5.19732	7.2656	6.07803	0.970351	0.840351	-0.250936	0.471319	1	down	no
MSTRG.2384	PF3D7_1020300	PF3D7_1020300.1	cytoplasmic dynein 1 intermediate chain 2-like [Quercus suber]	1.13997	1.65377	0.524102	1.10595	1.36922	1.28171	1.13628	1.2624	0.156457	0.876064	-0.190891	0.471503	1	down	no
PF3D7_1210200	PF3D7_1210200	PF3D7_1210200.1		0.122713	0.197626	0.051403	0.123914	0.071031	0.121023	0.032267	0.0747737	0.0491403	1.65719	0.728737	0.471795	1	up	no
MSTRG.3813	PF3D7_1338900	PF3D7_1338900.1	hypothetical protein PRUPE_8G235000 [Prunus persica]	1.57259	1.33013	1.04743	1.31672	1.07329	1.01857	1.0061	1.03265	0.284065	1.27508	0.350591	0.471981	1	up	no
MSTRG.2398	DPA	PF3D7_1021600.1		6.34708	2.88574	2.18464	3.80582	3.16614	2.46551	2.93105	2.85424	0.951585	1.33339	0.415103	0.47249	1	up	no
MSTRG.4460	PF3D7_1440900	PF3D7_1440900.1		2.3292	3.80318	2.51337	2.88192	2.28745	2.22461	2.31081	2.27429	0.607625	1.26717	0.341612	0.47303	1	up	no
MSTRG.766	BCKDHB	PF3D7_0504600.1	2-oxoisovalerate dehydrogenase subunit beta 1, mitochondrial isoform X1 [Selaginella moellendorffii]	9.39502	9.67467	9.79153	9.62041	8.94842	10.0913	16.7497	11.9298	2.30938	0.806419	-0.310399	0.473082	1	down	no
MSTRG.3370	PF3D7_1244800	PF3D7_1244800.1	PREDICTED: zinc finger CCCH domain-containing protein 11-like [Erythranthe guttata]	3.73812	2.2364	1.04469	2.33974	2.4381	1.22116	1.47008	1.70978	0.629959	1.36844	0.452537	0.473693	1	up	no
MSTRG.1411	PF3D7_0713500	PF3D7_0713500.1		0.136178	0.281242	0.036436	0.151285	0.179694	0.193307	0.197253	0.190085	0.0387993	0.795884	-0.32937	0.473829	1	down	no
MSTRG.2979	PF3D7_1149600	PF3D7_1149600.1	DNAJ heat shock N-terminal domain-containing protein [Arabidopsis thaliana]	1.57161	2.16178	0.990563	1.57465	0.997855	1.63506	0.868833	1.16725	0.407403	1.34903	0.43192	0.474051	1	up	no
MSTRG.1586	FeSOD	PF3D7_0814900.1	iron-superoxide dismutase 2 [Ulva fasciata]	9.24308	11.1773	11.1713	10.5306	11.0729	11.3798	16.6886	13.0471	2.51657	0.807117	-0.30915	0.474155	1	down	no
MSTRG.1364	PF3D7_0707200	PF3D7_0707200.1		2.40271	2.39681	0.903676	1.90106	1.82879	1.34252	1.02144	1.39758	0.503482	1.36025	0.443874	0.474522	1	up	no
MSTRG.4695	NT3	PF3D7_1469400.1		1.73683	1.17127	0.677449	1.19518	1.32274	1.00782	1.81659	1.38239	0.187203	0.86458	-0.209929	0.474648	1	down	no
MSTRG.3314	PK2	PF3D7_1238900.1	hypothetical protein MARPO_0029s0151 [Marchantia polymorpha]	0.156162	11.4693	9.90094	7.17547	0.145891	10.466	0.306009	3.6393	3.53617	1.97166	0.979412	0.474897	1	up	no
MSTRG.1117	PF3D7_0526500	PF3D7_0526500.1		2.5777	1.84177	0.728031	1.71583	1.83267	1.24174	0.553862	1.20943	0.506408	1.41872	0.504587	0.474911	1	up	no
MSTRG.1088	PF3D7_0523700	PF3D7_0523700.1		0.229983	0.096397	0.09821	0.14153	0.140324	0.092889	0.05614	0.096451	0.045079	1.46738	0.55324	0.474946	1	up	no
MSTRG.1444	VAR	PF3D7_0733000.1		0.625002	0.53998	0.317992	0.494325	0.549341	0.498262	0.6487	0.565434	0.0711097	0.874239	-0.193901	0.475111	1	down	no
PF3D7_0616700	PF3D7_0616700	PF3D7_0616700.1		0.475969	0.618022	0.432538	0.508843	0.407163	0.250002	0.523247	0.393471	0.115372	1.29322	0.370965	0.475216	1	up	no
MSTRG.1603	PF3D7_0817200	PF3D7_0817200.1		1.2194	1.19971	0.508308	0.975807	1.12634	1.21283	0.97198	1.10372	0.127909	0.88411	-0.177702	0.475231	1	down	no
MSTRG.2287	PF3D7_1010400	PF3D7_1010400.1		0.760609	0.903665	0.860783	0.841686	0.544057	0.486551	0.860523	0.630377	0.211309	1.33521	0.417067	0.475288	1	up	no
MSTRG.4361	PF3D7_1430000	PF3D7_1430000.1		0.303852	0.300199	0.28617	0.29674	0.194276	0.059637	0.372609	0.208841	0.0878997	1.42089	0.506798	0.475339	1	up	no
MSTRG.2785	ATG23	PF3D7_1126700.1		5.34303	10.2655	4.23388	6.61413	4.0596	6.3727	3.87106	4.76778	1.84634	1.38725	0.472232	0.475915	1	up	no
MSTRG.4080	GPAA1	PF3D7_1369000.1		1.45582	1.2791	1.10949	1.28147	1.174	1.17619	2.24754	1.53258	0.251107	0.836154	-0.25816	0.476174	1	down	no
MSTRG.301	VAR	PF3D7_0223500.1		0.617015	0.698683	0.452765	0.589488	0.548264	0.602536	0.916772	0.689191	0.099703	0.855333	-0.225442	0.476529	1	down	no
MSTRG.1505	DPY19	PF3D7_0806200.1		4.00479	3.71125	4.5419	4.08598	4.1349	4.10047	7.08942	5.10826	1.02228	0.799877	-0.322149	0.476869	1	down	no
PF3D7_0804700	PF3D7_0804700	PF3D7_0804700.1		0.104811	0.074411	0.0001	0.059774	0.056621	0.023319	0.010094	0.0300113	0.0297627	1.99171	0.994011	0.477191	1	up	no
MSTRG.1019	NAR1	PF3D7_0614200.1	predicted protein [Micromonas commoda]	0.575469	0.509334	0.760127	0.614977	0.461559	0.489087	0.521833	0.490826	0.12415	1.25294	0.325319	0.477322	1	up	no
MSTRG.1184	PF3D7_0628600	PF3D7_0628600.1	SWR1-complex protein 4 [Asparagus officinalis]	3.06555	2.16231	1.65592	2.29459	2.00774	1.55913	1.78876	1.78521	0.509381	1.28533	0.362143	0.478247	1	up	no
MSTRG.4196	PF3D7_1410800	PF3D7_1410800.1		7.07269	6.47655	4.62599	6.05841	4.64525	7.67728	9.06879	7.13044	1.07203	0.849655	-0.235052	0.478313	1	down	no
MSTRG.459	B9	PF3D7_0317100.1		0.9439	0.516206	0.361333	0.607146	0.679812	0.421382	0.1822	0.427798	0.179348	1.41924	0.505115	0.478425	1	up	no
MSTRG.2977	FIKK11	PF3D7_1149300.1		0.389404	0.240275	0.655198	0.428292	0.28509	0.312287	1.32324	0.640207	0.211915	0.66899	-0.579943	0.478534	1	down	no
MSTRG.4683	PF3D7_1468100	PF3D7_1468100.1	uncharacterized protein LOC111372387 isoform X4 [Olea europaea var. sylvestris]	11.5617	7.51335	3.32589	7.46698	3.9871	6.01611	5.66837	5.22386	2.24312	1.4294	0.515408	0.478602	1	up	no
MSTRG.4111	PF3D7_1402200	PF3D7_1402200.1		6.42224	8.84085	9.70971	8.32426	8.63885	9.05816	13.7455	10.4808	2.15656	0.794238	-0.332357	0.478716	1	down	no
MSTRG.345	GLP1	PF3D7_0304500.1	hypothetical protein TSUD_64710 [Trifolium subterraneum]	1.71857	1.29162	1.36196	1.45738	1.18033	0.824007	1.44707	1.15047	0.306912	1.26677	0.341156	0.478924	1	up	no
PF3D7_1014200	HAP2	PF3D7_1014200.1		0.180369	0.15438	0.181613	0.172121	0.225933	0.185792	0.275656	0.229127	0.0570063	0.751202	-0.412727	0.479322	1	down	no
MSTRG.3727	SPB	PF3D7_1320400.1	mitochondrial inner membrane protease subunit 1 [Medicago truncatula]	2.4907	1.16873	0.798868	1.4861	1.51343	0.898015	0.841247	1.08423	0.401869	1.37065	0.454859	0.479506	1	up	no
PF3D7_1005600	PF3D7_1005600	PF3D7_1005600.1	DnaJ-like protein, partial [Chlamydomonas reinhardtii]	0.793162	0.688727	0.439589	0.640493	0.545235	0.51806	0.388476	0.483924	0.156569	1.32354	0.404403	0.480148	1	up	no
MSTRG.2862	PF3D7_1135500	PF3D7_1135500.1		0.821491	0.697167	1.14678	0.888478	1.00602	0.344739	0.643967	0.66491	0.223568	1.33624	0.418178	0.48039	1	up	no
MSTRG.2560	VAR	PF3D7_1100100.1		1.81737	2.14106	1.50639	1.82161	1.88186	2.12414	2.39247	2.13282	0.311216	0.854083	-0.227552	0.48086	1	down	no
MSTRG.3260	PF3D7_1232900	PF3D7_1232900.1	hypothetical protein ZOSMA_106G00200 [Zostera marina]	0.367804	0.435234	0.291057	0.364698	0.527209	0.277538	0.565006	0.456584	0.091886	0.798753	-0.324178	0.480998	1	down	no
MSTRG.1837	PF3D7_0827600	PF3D7_0827600.1		2.04028	1.39644	0.420851	1.28586	1.48188	0.681424	0.533969	0.899092	0.386765	1.43017	0.516189	0.481366	1	up	no
MSTRG.559	DDX51;P41	PF3D7_0405000.1;PF3D7_0404900.1	DEAD-box ATP-dependent RNA helicase 1 [Zostera marina]	11.3694	13.3755	12.7628	12.5026	11.3278	13.9786	22.1609	15.8224	3.31988	0.790179	-0.339749	0.481411	1	down	no
MSTRG.1234	PF3D7_0704400	PF3D7_0704400.1		4.00954	3.14851	1.89714	3.0184	3.88036	3.06767	3.41828	3.45544	0.437042	0.873521	-0.195086	0.482861	1	down	no
MSTRG.2235	PF3D7_1004300	PF3D7_1004300.1	E3 ubiquitin-protein ligase ring1-like protein [Trifolium pratense]	5.86841	4.81856	2.03238	4.23978	4.24812	2.83671	2.13922	3.07468	1.1651	1.37893	0.463553	0.483037	1	up	no
MSTRG.1645	DHX36	PF3D7_0821300.1	hypothetical protein F383_31148 [Gossypium arboreum]	1.44618	1.08448	0.675256	1.06864	0.920844	0.64188	0.908804	0.823843	0.244797	1.29714	0.375335	0.483199	1	up	no
MSTRG.1911	PF3D7_0904500	PF3D7_0904500.1		0.49769	0.661699	1.01747	0.725618	0.572258	0.395505	0.741126	0.56963	0.155989	1.27384	0.349187	0.483513	1	up	no
MSTRG.3234	PF3D7_1230000	PF3D7_1230000.1		0.668314	0.590649	0.474728	0.577897	0.487031	0.517649	0.339369	0.448016	0.129881	1.2899	0.367261	0.483743	1	up	no
PF3D7_1111300	BOS1	PF3D7_1111300.1		0.245183	0.182579	0.085039	0.170934	0.16504	0.090283	0.079576	0.111633	0.0593007	1.53121	0.614673	0.484089	1	up	no
MSTRG.4370	PF3D7_1431000	PF3D7_1431000.1	mitochondrial ribosomal protein L17 [Volvox carteri f. nagariensis]	2.09988	1.45496	1.22393	1.59292	1.65823	1.00892	1.03386	1.23367	0.359257	1.29121	0.368724	0.484393	1	up	no
MSTRG.4608	PF3D7_1458700	PF3D7_1458700.1	hypothetical protein SELMODRAFT_234862 [Selaginella moellendorffii]	1.39747	1.58884	1.8527	1.61301	1.19084	0.917859	1.83911	1.31594	0.297068	1.22575	0.29366	0.484596	1	up	no
MSTRG.3927	PF3D7_1351800	PF3D7_1351800.1;PF3D7_1351800.2		0.684375	1.28199	1.11907	1.02848	0.332393	0.902387	1.0792	0.771327	0.257152	1.33339	0.415097	0.48464	1	up	no
MSTRG.2679	PF3D7_1115800	PF3D7_1115800.1		7.5415	9.88437	7.32202	8.2493	6.69506	5.85218	6.69621	6.41448	1.83481	1.28604	0.362938	0.484893	1	up	no
MSTRG.3587	SYN18	PF3D7_1326800.1		1.52707	0.866262	0.774576	1.05597	0.91082	0.835689	0.651964	0.799491	0.256478	1.3208	0.401414	0.485422	1	up	no
MSTRG.3848	PMT	PF3D7_1343000.1	phosphomethylethanolamine N-methyltransferase [Sorghum bicolor]	80.7465	59.2073	61.6766	67.2101	80.4994	65.3304	104.711	83.5134	16.3033	0.804782	-0.313329	0.485452	1	down	no
MSTRG.2670	ApiAP2	PF3D7_1115500.1		3.42505	3.21944	3.39069	3.34506	3.17483	4.32113	4.4486	3.98152	0.636461	0.840146	-0.251288	0.485461	1	down	no
MSTRG.2619	PCD	PF3D7_1108300.1		1.04411	1.05328	0.89441	0.997266	0.886312	0.942518	0.406795	0.745209	0.252057	1.33824	0.420334	0.485547	1	up	no
MSTRG.1810	PF3D7_0730500	PF3D7_0730500.1		3.19468	3.41559	1.19843	2.6029	2.21133	1.85027	1.5914	1.88433	0.718567	1.38134	0.466066	0.485798	1	up	no
MSTRG.2376	PF3D7_1019600	PF3D7_1019600.1		1.9735	1.52655	0.54566	1.34857	1.2607	1.00418	0.660493	0.975127	0.373445	1.38297	0.467771	0.486288	1	up	no
MSTRG.3251	aFRS	PF3D7_1232000.1	hypothetical protein M569_06111, partial [Genlisea aurea]	0.470238	0.291792	0.56782	0.443283	0.592889	0.412638	0.720954	0.575494	0.132211	0.770266	-0.376572	0.486396	1	down	no
MSTRG.4021	EXO	PF3D7_1362500.1		0.602871	0.567199	0.297005	0.489025	0.500154	0.300052	0.281247	0.360484	0.128541	1.35658	0.439972	0.486515	1	up	no
MSTRG.1524	PF3D7_0808300	PF3D7_0808300.1	plant UBX domain-containing protein 4 [Prunus yedoensis var. nudiflora]	2.16049	3.90813	3.68561	3.25141	2.04853	2.24723	3.59208	2.62928	0.622131	1.23662	0.306398	0.486812	1	up	no
MSTRG.3290	XAB2	PF3D7_1235900.1	pre-mRNA-splicing factor SYF1-like [Chenopodium quinoa]	1.91412	1.22933	0.826187	1.32321	1.26535	0.973266	0.783707	1.00744	0.31577	1.31344	0.393347	0.486926	1	up	no
PF3D7_0703800	PF3D7_0703800	PF3D7_0703800.1		0.434295	0.191319	0.110935	0.245516	0.27843	0.362859	0.256345	0.299211	0.053695	0.820545	-0.285346	0.487071	1	down	no
MSTRG.4532	PF3D7_1449200	PF3D7_1449200.1		33.2662	73.6593	99.4781	68.8012	37.706	36.2933	87.5715	53.8569	14.9443	1.27748	0.353302	0.487365	1	up	no
MSTRG.4315	PF3D7_1424300	PF3D7_1424300.1		22.0301	80.8047	400.333	167.723	20.4872	28.8948	319.438	122.94	44.7827	1.36427	0.448124	0.487604	1	up	no
MSTRG.1565	PF3D7_0812600	PF3D7_0812600.1	ubiquitin carrier-like protein [Annona cherimola]	7.98109	6.29282	4.74219	6.3387	6.17212	3.62688	5.18711	4.99537	1.34333	1.26892	0.343596	0.487814	1	up	no
MSTRG.2313	PF3D7_1013000	PF3D7_1013000.1	E3 ubiquitin-protein ligase RNF185 [Prunus persica]	1.47224	1.55569	1.97644	1.66813	1.23621	1.78218	3.30898	2.10912	0.440996	0.79091	-0.338414	0.48784	1	down	no
MSTRG.4344	WBP11	PF3D7_1428100.1		1.54784	1.88898	0.762315	1.39971	1.04319	1.30045	0.774832	1.03949	0.360219	1.34653	0.42925	0.487983	1	up	no
MSTRG.4447	PF3D7_1439400	PF3D7_1439400.1	cytochrome b-c1 complex subunit Rieske-4, mitochondrial-like protein [Cinnamomum micranthum f. kanehirae]	10.2668	12.4571	12.18	11.6347	11.0911	12.7314	19.8831	14.5685	2.93386	0.798616	-0.324425	0.488677	1	down	no
MSTRG.2520	PF3D7_1034500	PF3D7_1034500.1		2.2565	1.73692	0.762179	1.5852	1.70385	1.05228	0.748601	1.16825	0.416955	1.35691	0.440322	0.488861	1	up	no
MSTRG.451	YOP1	PF3D7_0316700.1	predicted protein [Hordeum vulgare subsp. vulgare]	9.47606	9.87535	9.56424	9.63855	9.22692	10.34	16.1403	11.9024	2.26387	0.809798	-0.304367	0.489117	1	down	no
MSTRG.471	RPB1	PF3D7_0318200.1	DNA-directed RNA polymerase II subunit 1 [Selaginella moellendorffii]	13.0557	6.24216	2.92157	7.40649	9.24082	2.02753	3.93618	5.06818	2.33831	1.46137	0.547323	0.489135	1	up	no
MSTRG.756	IspE	PF3D7_0503100.1	hypothetical protein TSUD_132690 [Trifolium subterraneum]	0.685788	0.850203	0.609531	0.715174	0.762106	0.714175	1.09079	0.85569	0.140516	0.835786	-0.258795	0.489364	1	down	no
MSTRG.3777	MSP7	PF3D7_1335100.1		46.2615	3.96228	38.0446	29.4228	38.0169	44.1523	42.3336	41.501	12.0782	0.708966	-0.496211	0.489548	1	down	no
MSTRG.2066	PF3D7_0921300	PF3D7_0921300.1		0.515777	0.469317	0.759109	0.581401	0.430474	0.239027	0.69724	0.45558	0.125821	1.27618	0.351828	0.489861	1	up	no
MSTRG.4753	PF3D7_1476300	PF3D7_1476300.1		2.21822	3.96164	1.4193	2.53305	1.94606	1.97142	1.83278	1.91675	0.616297	1.32153	0.402211	0.489898	1	up	no
MSTRG.4423	PF3D7_1436900	PF3D7_1436900.1	bifunctional bis(5'-adenosyl)-triphosphatase/adenylylsulfatase FHIT-like [Cynara cardunculus var. scolymus]	0.241448	0.267279	0.266515	0.258414	0.276935	0.309649	0.459104	0.348563	0.0901487	0.74137	-0.431734	0.490082	1	down	no
MSTRG.1596	PPCDC	PF3D7_0816100.1	phosphopantothenoylcysteine decarboxylase-like [Ananas comosus]	3.08907	3.41921	4.10832	3.53887	2.63477	3.47766	7.37306	4.49517	0.9563	0.78726	-0.345087	0.490114	1	down	no
MSTRG.2934	RPS21	PF3D7_1144000.1	40S ribosomal protein S21-like [Asparagus officinalis]	6.67258	11.9498	25.7996	14.8073	7.47136	6.69424	21.7744	11.98	2.82734	1.23601	0.305685	0.490272	1	up	no
PF3D7_1340500	PF3D7_1340500	PF3D7_1340500.1		0.341193	0.126026	0.092773	0.186664	0.150671	0.11355	0.109415	0.124545	0.0621187	1.49876	0.583773	0.490746	1	up	no
MSTRG.1357	PF3D7_0706500	PF3D7_0706500.1		2.24948	1.99997	0.954562	1.73467	1.7851	0.990943	1.1704	1.31548	0.419192	1.31866	0.399073	0.490768	1	up	no
MSTRG.2132	PF3D7_0929100	PF3D7_0929100.1		1.37763	1.29266	0.872062	1.18078	1.31529	0.559304	0.894284	0.922959	0.257825	1.27935	0.355407	0.491272	1	up	no
MSTRG.608	PF3D7_0411000	PF3D7_0411000.1		2.30416	1.8752	0.947	1.70879	1.50966	1.12107	1.28794	1.30622	0.402563	1.30819	0.387571	0.491431	1	up	no
MSTRG.293	PF3D7_0220500	PF3D7_0220500.1		1.43136	3.88503	1.15732	2.1579	1.41527	1.90368	1.43142	1.58346	0.574447	1.36278	0.446553	0.491505	1	up	no
MSTRG.4580	HlyIII	PF3D7_1455400.1		2.04788	2.35235	2.19617	2.1988	2.12007	1.60406	4.42863	2.71759	0.518784	0.809101	-0.305608	0.491702	1	down	no
MSTRG.645	PF3D7_0415000	PF3D7_0415000.1	anion-transporting ATPase [Micractinium conductrix]	6.15352	7.58953	8.26825	7.3371	8.07698	7.88085	11.0294	8.99574	1.65864	0.815619	-0.294032	0.491702	1	down	no
MSTRG.2345	PF3D7_1016600	PF3D7_1016600.1		4.41703	3.48537	3.12693	3.67644	3.36115	1.98647	3.46931	2.93898	0.737466	1.25093	0.322997	0.491767	1	up	no
MSTRG.1068	DDX1	PF3D7_0521700.1	ATP-dependent RNA helicase DDX1 [Micractinium conductrix]	0.588545	0.554198	0.952328	0.698357	0.445271	0.576894	0.671305	0.56449	0.133867	1.23715	0.307017	0.49193	1	up	no
PF3D7_0922800	PF3D7_0922800	PF3D7_0922800.1		0.374376	0.239212	0.118597	0.244062	0.285913	0.139254	0.109526	0.178231	0.0658307	1.36936	0.453497	0.492103	1	up	no
PF3D7_0930700	PF3D7_0930700	PF3D7_0930700.1		0.17324	0.221215	0.0001	0.131518	0.200066	0.218911	0.103875	0.174284	0.0427657	0.754621	-0.406176	0.492218	1	down	no
MSTRG.1742	PF3D7_0723300	PF3D7_0723300.1		7.71387	10.666	2.92873	7.10286	5.37568	5.76564	4.19627	5.11253	1.99033	1.38931	0.474364	0.492298	1	up	no
MSTRG.4144	BET5	PF3D7_1405200.1		0.463264	0.405627	0.367274	0.412055	0.416625	0.265394	0.186815	0.289611	0.122444	1.42279	0.508719	0.492648	1	up	no
MSTRG.1850	PF3D7_0828900	PF3D7_0828900.1		2.02521	3.4652	3.49522	2.99521	2.31205	2.4747	6.83693	3.87456	0.879347	0.773046	-0.371374	0.492743	1	down	no
MSTRG.1430	DMT1	PF3D7_0715800.1		5.92709	3.47145	3.43635	4.2783	5.1921	4.27083	5.45567	4.97287	0.694571	0.860328	-0.217041	0.493069	1	down	no
MSTRG.961	PF3D7_0608600	PF3D7_0608600.1		0.913318	1.05669	0.445386	0.80513	1.32149	0.668241	0.846208	0.945312	0.140182	0.851708	-0.231569	0.493079	1	down	no
MSTRG.3016	MFS4	PF3D7_1203400.1		5.22428	3.26796	2.1063	3.53285	3.12972	2.43844	2.47035	2.6795	0.853344	1.31847	0.398866	0.493714	1	up	no
MSTRG.1264	PF3D7_0619600	PF3D7_0619600.1		0.151558	0.114502	0.069744	0.111935	0.084454	0.096479	0.034052	0.0716617	0.040273	1.56199	0.643383	0.493947	1	up	no
MSTRG.732	PF3D7_0500600	PF3D7_0500600.1		0.778677	0.903264	0.775205	0.819049	0.905102	0.891727	1.31161	1.03615	0.217097	0.790476	-0.339206	0.49404	1	down	no
MSTRG.883	PF3D7_0517500	PF3D7_0517500.1	UDP-sugar pyrophosphorylase [Capsicum chinense]	0.321658	0.188642	0.29516	0.268487	0.24347	0.148148	0.215909	0.202509	0.0659777	1.3258	0.406864	0.494135	1	up	no
MSTRG.3632	ISD11	PF3D7_1311000.1		0.653506	1.293	1.53405	1.16019	0.830816	0.629282	1.14	0.866701	0.293485	1.33862	0.420749	0.494144	1	up	no
MSTRG.2890	PF3D7_1138350	PF3D7_1138350.1		21.2681	10.9436	15.2295	15.8137	17.7583	8.76742	11.1983	12.5747	3.23905	1.25758	0.330656	0.494268	1	up	no
MSTRG.4669	EGXP	PF3D7_1466200.1		1.98951	1.46501	0.465078	1.30653	1.2216	0.903271	0.684755	0.936543	0.36999	1.39506	0.480327	0.494411	1	up	no
PF3D7_0909000	PF3D7_0909000	PF3D7_0909000.1		0.171658	0.103323	0.075772	0.116918	0.052282	0.0001	0.159315	0.0705657	0.046352	1.65686	0.728455	0.494554	1	up	no
MSTRG.724	FIKK4.2	PF3D7_0424700.1		6.47993	2.47559	2.0293	3.66161	3.7169	1.97804	2.31772	2.67089	0.990722	1.37093	0.455159	0.4946	1	up	no
PF3D7_0628900	PF3D7_0628900	PF3D7_0628900.1		0.400008	0.20451	0.129295	0.244604	0.21871	0.185003	0.097882	0.167198	0.077406	1.46296	0.548889	0.49534	1	up	no
MSTRG.1139	PF3D7_0528600	PF3D7_0528600.1		2.01775	2.4873	4.97109	3.15871	2.26612	1.84337	3.69123	2.60024	0.558476	1.21478	0.280694	0.495354	1	up	no
MSTRG.4424	PF3D7_1437000	PF3D7_1437000.1		3.03566	3.41088	1.66326	2.70327	2.7109	1.78634	1.75559	2.08428	0.61899	1.29698	0.375157	0.49538	1	up	no
MSTRG.2108	PF3D7_0926500	PF3D7_0926500.1		2.74723	2.23604	0.692463	1.89191	1.93532	1.21129	0.913192	1.35327	0.538645	1.39803	0.483399	0.4957	1	up	no
MSTRG.2607	PF3D7_1106400	PF3D7_1106400.1		0.439721	0.467424	0.277705	0.39495	0.390586	0.481429	0.646471	0.506162	0.111212	0.780284	-0.357929	0.49585	1	down	no
PF3D7_0604000	PF3D7_0604000	PF3D7_0604000.1		0.200256	0.200917	0.05647	0.152548	0.16684	0.090718	0.044628	0.100729	0.051819	1.51444	0.598786	0.49616	1	up	no
MSTRG.1455	PF3D7_0801100	PF3D7_0801100.1		13.2182	9.40732	5.42156	9.34903	12.8894	10.9338	9.00598	10.9431	1.59405	0.854333	-0.22713	0.496366	1	down	no
MSTRG.810	SMC4	PF3D7_0509100.1	PREDICTED: structural maintenance of chromosomes protein 4-like isoform X1 [Fragaria vesca subsp. vesca]	3.43106	2.92485	1.10645	2.48746	2.4641	1.61865	1.42962	1.83745	0.650002	1.35375	0.436963	0.49642	1	up	no
MSTRG.3740	SF1	PF3D7_1321700.1	RNA-binding protein 39 isoform X2 [Brachypodium distachyon]	2.69847	2.37525	0.931756	2.00182	1.922	1.1199	1.48602	1.50931	0.492519	1.32632	0.407431	0.49662	1	up	no
MSTRG.2374	PF3D7_1019300	PF3D7_1019300.1		2.92823	2.20257	0.475063	1.86862	1.85681	1.15968	0.864972	1.29382	0.574799	1.44427	0.530336	0.496827	1	up	no
MSTRG.3585	PF3D7_1326500	PF3D7_1326500.1		0.511808	0.257007	0.120496	0.296437	0.355602	0.174872	0.079588	0.203354	0.093083	1.45774	0.543732	0.496917	1	up	no
MSTRG.4596	PF3D7_1457300	PF3D7_1457300.1	uncharacterized protein LOC105158907 [Sesamum indicum]	1.83236	2.97855	2.07577	2.29556	3.28226	2.42957	2.41519	2.70901	0.413449	0.84738	-0.238919	0.497028	1	down	no
MSTRG.568	PF3D7_0406000	PF3D7_0406000.1		6.83824	3.33178	1.88594	4.01865	5.03431	0.775639	2.7981	2.86935	1.14931	1.40055	0.485989	0.497101	1	up	no
MSTRG.178	PF3D7_0208300	PF3D7_0208300.1		0.332986	0.500136	0.234983	0.356035	0.355061	0.272239	0.172153	0.266484	0.0895507	1.33604	0.417968	0.49729	1	up	no
MSTRG.1908	PF3D7_0904100	PF3D7_0904100.1	PREDICTED: LOW QUALITY PROTEIN: AP-4 complex subunit epsilon [Erythranthe guttata]	4.86948	3.21853	1.55669	3.2149	3.7803	1.81068	1.49099	2.36066	0.854242	1.36187	0.445585	0.497481	1	up	no
MSTRG.2562	PPCS	PF3D7_1102400.1	putative phosphopantothenate--cysteine ligase [Medicago truncatula]	0.95088	1.41783	1.46216	1.27696	0.797645	0.981715	1.34277	1.04071	0.23625	1.22701	0.295145	0.497488	1	up	no
MSTRG.1419	PF3D7_0714500	PF3D7_0714500.1	PREDICTED: transcription elongation factor S-II [Cucumis sativus]	1.59808	1.55445	1.03613	1.39622	1.33824	0.846349	1.14142	1.10867	0.287555	1.25937	0.332701	0.497644	1	up	no
MSTRG.838	OPRT	PF3D7_0512700.1		0.258621	0.322499	0.374262	0.318461	0.313043	0.150273	0.247872	0.237063	0.081398	1.34336	0.425847	0.497971	1	up	no
MSTRG.3651	PF3D7_1312800	PF3D7_1312800.1		5.10215	6.17323	2.32896	4.53478	3.60038	3.59898	2.75268	3.31735	1.21743	1.36699	0.451003	0.498195	1	up	no
MSTRG.799	P38	PF3D7_0508000.1		27.1167	26.2834	24.9854	26.1285	24.0911	27.6944	45.3996	32.3951	6.26655	0.806558	-0.310149	0.498281	1	down	no
MSTRG.4839	RNA7	PF3D7_MIT03300.1		6.16354	12.5138	30.904	16.5271	7.30639	5.88654	25.8047	12.9992	3.52792	1.2714	0.346412	0.498354	1	up	no
MSTRG.548	PF3D7_0403800;CLF1	PF3D7_0403800.1;PF3D7_0403700.1	PREDICTED: protein ABHD17B-like [Lupinus angustifolius];RNA-processing protein, HAT helix [Corchorus olitorius]	2.56827	7.0657	1.57819	3.73739	2.72406	6.41903	4.13279	4.42529	0.687908	0.844551	-0.243744	0.498539	1	down	no
MSTRG.4069	PF3D7_1367600	PF3D7_1367600.1	hypothetical protein AALP_AA1G269500 [Arabis alpina]	0.792102	0.950338	0.969206	0.903882	0.843686	0.926357	1.6122	1.12741	0.223531	0.801731	-0.318809	0.498546	1	down	no
MSTRG.3369	PF3D7_1244700	PF3D7_1244700.1		0.716449	0.670962	0.507155	0.631522	0.59064	0.553846	0.281108	0.475198	0.156324	1.32897	0.410303	0.498663	1	up	no
MSTRG.4594	SPP	PF3D7_1457000.1	signal peptide peptidase-like [Olea europaea var. sylvestris]	16.5566	22.4726	27.1906	22.0733	19.5712	23.8326	43.1135	28.8391	6.76585	0.765393	-0.385727	0.498714	1	down	no
MSTRG.4751	PF3D7_1475800	PF3D7_1475800.1		1.12375	2.23389	1.22567	1.52777	1.35365	1.97729	2.12158	1.81751	0.289737	0.840586	-0.250533	0.499258	1	down	no
MSTRG.4032	AMR1	PF3D7_1363700.1		1.06532	0.6741	0.212977	0.650798	1.11589	0.652163	0.472644	0.746898	0.0961	0.871334	-0.198702	0.499361	1	down	no
MSTRG.1941	PA28	PF3D7_0907700.1		8.70472	9.86472	8.08104	8.88349	8.676	5.60031	6.92161	7.06597	1.81752	1.25722	0.330239	0.499551	1	up	no
MSTRG.3951	PF3D7_1354400	PF3D7_1354400.1	V-type proton ATPase subunit c''2 [Oryza sativa Japonica Group]	3.25248	3.79292	4.69427	3.91322	3.37041	4.35722	6.92535	4.88433	0.971102	0.80118	-0.319802	0.500173	1	down	no
MSTRG.4291	RPC34	PF3D7_1421400.1	DNA-directed RNA polymerase III subunit RPC6 [Klebsormidium nitens]	0.596195	0.549176	0.655071	0.600147	0.949574	0.57855	0.745708	0.757944	0.157797	0.79181	-0.336775	0.500331	1	down	no
MSTRG.4371	MAPK1	PF3D7_1431500.1	predicted protein [Micromonas commoda]	2.49147	2.75762	0.972954	2.07401	2.23086	1.41153	0.957087	1.53316	0.540858	1.35277	0.435921	0.500353	1	up	no
MSTRG.1240	PPM12	PF3D7_0704800.1		9.48306	9.64894	4.54246	7.89148	0.723443	9.40441	5.34477	5.15754	2.73394	1.53009	0.613614	0.500371	1	up	no
MSTRG.3665	TERT	PF3D7_1314200.1		0.317995	0.278862	0.090191	0.229016	0.368128	0.236343	0.180357	0.261609	0.0325933	0.875412	-0.191966	0.500796	1	down	no
MSTRG.368	PF3D7_0307200	PF3D7_0307200.1	60S ribosomal protein L7-2-like [Physcomitrella patens]	34.42	31.0735	25.3977	30.2971	27.6099	21.2511	21.3538	23.405	6.8921	1.29447	0.372364	0.500975	1	up	no
MSTRG.4255	PF3D7_1417100	PF3D7_1417100.1		1.10014	0.706199	0.521879	0.776073	1.07517	0.498768	1.1852	0.919711	0.143638	0.843823	-0.244988	0.501579	1	down	no
MSTRG.3506	SNRPA	PF3D7_1306900.1	hypothetical protein B456_004G090600 [Gossypium raimondii]	3.70026	3.56563	2.58163	3.28251	3.36024	2.11145	2.35301	2.60824	0.674272	1.25852	0.331724	0.501752	1	up	no
MSTRG.2469	ADA	PF3D7_1029600.1	adenine deaminase-like [Quercus suber]	13.4552	12.9682	15.8494	14.0909	14.495	14.5075	24.4373	17.8133	3.72231	0.791037	-0.338183	0.501769	1	down	no
MSTRG.2314	UTP13	PF3D7_1013100.1		0.78896	0.501438	0.359026	0.549808	0.555085	0.460914	0.213041	0.40968	0.140128	1.34204	0.42443	0.501797	1	up	no
MSTRG.4636	PF3D7_1461900	PF3D7_1461900.1	putative valyl tRNA synthetase [Ostreococcus tauri]	1.88574	1.54436	1.49495	1.64168	2.35583	1.78531	1.60398	1.91504	0.273359	0.857257	-0.2222	0.502083	1	down	no
MSTRG.1984	PF3D7_0913000	PF3D7_0913000.1		8.84703	6.12683	3.76732	6.24706	5.15635	4.65345	4.62242	4.81074	1.43632	1.29856	0.376918	0.502393	1	up	no
MSTRG.362	PF3D7_0306600	PF3D7_0306600.1		6.3057	3.92604	3.33787	4.5232	5.41143	1.96838	3.16543	3.51508	1.00812	1.2868	0.363788	0.50242	1	up	no
MSTRG.2088	PF3D7_0924200	PF3D7_0924200.1		0.759514	0.575827	0.356141	0.563827	0.499696	0.4854	0.292507	0.425868	0.13796	1.32395	0.404848	0.502813	1	up	no
MSTRG.1188	PF3D7_0629200	PF3D7_0629200.1	dnaJ protein ERDJ3B [Amborella trichopoda]	3.13789	3.18773	1.98936	2.77166	3.5107	2.64444	3.36054	3.17189	0.400233	0.873819	-0.194594	0.502879	1	down	no
MSTRG.2136	RhopH2	PF3D7_0929400.1		169.123	168.524	136.782	158.143	154.343	203.55	215.999	191.297	33.1543	0.826687	-0.274586	0.502903	1	down	no
MSTRG.3761	PF3D7_1333300	PF3D7_1333300.1		3.50321	3.43201	3.48275	3.47265	3.74746	3.08449	5.6758	4.16925	0.696594	0.832921	-0.263749	0.502921	1	down	no
MSTRG.1995	PF3D7_0914100	PF3D7_0914100.1		2.51817	5.22182	2.48916	3.40972	2.20101	3.2093	2.41108	2.60713	0.802585	1.30784	0.387189	0.503037	1	up	no
MSTRG.4319	PF3D7_1425400	PF3D7_1425400.1	hypothetical protein CEUSTIGMA_g12991.t1 [Chlamydomonas eustigma]	1.76151	3.08286	1.6867	2.17703	1.68758	3.10085	2.7909	2.52644	0.349418	0.861696	-0.21475	0.503122	1	down	no
MSTRG.3341	DBP9	PF3D7_1241800.1	DEAD-box ATP-dependent RNA helicase 16 [Medicago truncatula]	1.06016	1.15362	0.691775	0.968518	1.15818	0.599914	0.485098	0.74773	0.220788	1.29528	0.373262	0.503616	1	up	no
MSTRG.1114	ARFGAP2	PF3D7_0526200.2;PF3D7_0526200.1	hypothetical protein CBR_g23026 [Chara braunii]	5.93036	4.8285	3.59586	4.78491	5.01053	5.678	5.82006	5.50287	0.717958	0.86953	-0.201692	0.503819	1	down	no
MSTRG.2420	PF3D7_1022200	PF3D7_1022200.1		1.80771	1.5312	1.13399	1.49097	1.80537	1.49582	1.79804	1.69975	0.20878	0.87717	-0.189072	0.504125	1	down	no
MSTRG.3273	PF3D7_1234300	PF3D7_1234300.1	DNA polymerase alpha/epsilon, subunit B [Ostreococcus tauri]	2.43646	2.6388	2.15205	2.4091	1.97201	1.44968	2.44893	1.95687	0.452232	1.2311	0.299948	0.504884	1	up	no
MSTRG.3065	RPL1	PF3D7_1210000.1	plastid/chloroplast ribosomal protein L1 [Volvox carteri f. nagariensis]	1.45561	1.54671	1.62824	1.54352	1.28714	1.13931	1.35272	1.25972	0.283795	1.22528	0.293115	0.504963	1	up	no
MSTRG.4502	PF3D7_1446100	PF3D7_1446100.1		0.379738	0.393519	0.580994	0.451417	0.426852	0.370509	1.01176	0.603041	0.151624	0.748567	-0.417796	0.505016	1	down	no
MSTRG.1018	PF3D7_0614100	PF3D7_0614100.1		1.70945	1.67881	0.501482	1.29658	1.18743	1.10733	0.482908	0.925887	0.370696	1.40037	0.485807	0.505252	1	up	no
MSTRG.2438	PF3D7_1025800	PF3D7_1025800.1		1.9179	1.64702	2.84862	2.13784	2.49623	2.32072	3.27274	2.69656	0.558718	0.792804	-0.334964	0.505268	1	down	no
MSTRG.4336	Sel4	PF3D7_1427200.1		0.137785	0.287595	0.264239	0.229873	0.17347	0.102562	0.216336	0.164123	0.0657503	1.40062	0.486063	0.505283	1	up	no
MSTRG.2443	PF3D7_1026200	PF3D7_1026200.1		1.59962	0.773189	0.672811	1.01521	0.973347	0.584662	0.761684	0.773231	0.241975	1.31294	0.392801	0.505519	1	up	no
MSTRG.320	DHHC1	PF3D7_0303400.1		4.12336	4.49216	4.64549	4.42034	4.67014	3.95906	7.67097	5.43339	1.01306	0.81355	-0.297697	0.50587	1	down	no
MSTRG.4726	PF3D7_1472700	PF3D7_1472700.1	RNA polymerase a-subunit (chloroplast) [Ostreobium sp. HV05007bc]	3.62807	3.10847	1.51126	2.74927	2.36717	2.36089	1.49753	2.0752	0.674071	1.32482	0.405799	0.505879	1	up	no
MSTRG.1092	PF3D7_0524200	PF3D7_0524200.1		0.78847	1.48152	1.35779	1.20926	0.600851	0.97253	3.31542	1.6296	0.420342	0.742058	-0.430396	0.5061	1	down	no
MSTRG.4678	PF3D7_1467500	PF3D7_1467500.1	unnamed protein product [Coffea canephora]	2.16463	1.97672	1.32299	1.82144	2.30192	1.82798	2.07347	2.06779	0.246344	0.880866	-0.183005	0.506355	1	down	no
MSTRG.1153	PF3D7_0530000	PF3D7_0530000.1		0.687334	1.26782	0.826099	0.927085	0.985756	1.16415	1.12054	1.09015	0.163061	0.850423	-0.233748	0.506436	1	down	no
MSTRG.4285	DIX	PF3D7_1421000.1		12.3849	8.89824	8.03646	9.7732	11.9953	10.0028	11.7151	11.2377	1.46453	0.869678	-0.201447	0.50649	1	down	no
MSTRG.3837	IMC1k	PF3D7_1341800.1		1.74428	2.03271	0.677556	1.48485	1.88219	1.78347	1.29397	1.65321	0.168363	0.89816	-0.154956	0.506948	1	down	no
MSTRG.1193	SET1	PF3D7_0629700.1	uncharacterized protein LOC112278960 isoform X1 [Physcomitrella patens]	3.81978	2.41774	0.866057	2.36786	2.55719	1.3224	1.09798	1.65919	0.708668	1.42712	0.513103	0.506985	1	up	no
MSTRG.4427	PF3D7_1437300	PF3D7_1437300.1		4.22788	4.88151	4.88238	4.66392	4.0533	4.34191	8.72225	5.70582	1.0419	0.817397	-0.290891	0.506993	1	down	no
MSTRG.1437	DMT2	PF3D7_0716900.1		3.14189	1.48171	1.62906	2.08422	2.56721	1.06889	1.19958	1.61189	0.472327	1.29303	0.370752	0.507015	1	up	no
MSTRG.1998	PF3D7_0914300	PF3D7_0914300.1	PREDICTED: tRNA (guanine(37)-N1)-methyltransferase 1 [Cucumis sativus]	1.93831	1.20149	0.503121	1.21431	1.00059	0.86824	0.806989	0.89194	0.322367	1.36142	0.445114	0.507183	1	up	no
MSTRG.1674	LMF1	PF3D7_0824700.1		2.83374	2.45303	2.45838	2.58172	2.37482	2.69373	4.07821	3.04892	0.467203	0.846765	-0.239967	0.507337	1	down	no
MSTRG.991	PF3D7_0611000	PF3D7_0611000.1	hypothetical protein Rsub_03625 [Raphidocelis subcapitata]	1.97919	1.84589	2.40518	2.07676	2.12242	1.6756	3.96433	2.58745	0.510694	0.802626	-0.3172	0.507429	1	down	no
MSTRG.3619	SEC11	PF3D7_1331300.1	signal peptidase complex catalytic subunit-like [Raphidocelis subcapitata]	19.4548	18.3036	18.1451	18.6345	20.3323	19.3596	28.2638	22.6519	4.0174	0.822646	-0.281656	0.507505	1	down	no
MSTRG.544	PF3D7_0403600	PF3D7_0403600.1		4.41809	1.58321	2.11662	2.70597	4.26111	2.49001	2.84344	3.19819	0.492214	0.846096	-0.241107	0.508358	1	down	no
MSTRG.1658	TRP1	PF3D7_0822700.1		0.136321	0.184099	0.152708	0.157709	0.214604	0.103692	0.300579	0.206292	0.0485823	0.764497	-0.387418	0.508847	1	down	no
MSTRG.3979	UTP21	PF3D7_1357700.1		0.30699	0.314245	0.174904	0.26538	0.362496	0.205255	0.363802	0.310518	0.045138	0.854636	-0.226618	0.509152	1	down	no
MSTRG.3489	CYC4	PF3D7_1304700.1	PREDICTED: cyclin-L1-1-like isoform X1 [Gossypium hirsutum]	0.961248	1.04863	2.27956	1.42981	1.34972	1.77117	2.66997	1.93029	0.500477	0.740724	-0.432992	0.509237	1	down	no
MSTRG.2610	DNA2	PF3D7_1106700.1	DNA-binding protein SMUBP-2 [Cicer arietinum]	1.54661	1.13775	0.556556	1.0803	1.03906	0.858464	0.509934	0.802486	0.277819	1.3462	0.42889	0.509309	1	up	no
MSTRG.4077	PF3D7_1368700	PF3D7_1368700.1	calcium-binding mitochondrial carrier protein SCaMC-3-like [Hevea brasiliensis]	1.59222	1.5375	0.778477	1.30273	1.56418	1.19019	1.65979	1.47138	0.168652	0.885379	-0.175633	0.50958	1	down	no
MSTRG.262	PF3D7_0217200	PF3D7_0217200.1		0.25702	0.358937	0.052198	0.222718	0.220257	0.141532	0.081257	0.147682	0.0750363	1.50809	0.592726	0.509693	1	up	no
PF3D7_0101600	RIF	PF3D7_0101600.1		0.343112	0.205264	0.217293	0.255223	0.194968	0.268724	0.560234	0.341309	0.0860857	0.747778	-0.419319	0.509762	1	down	no
MSTRG.1382	CG2	PF3D7_0709300.1		1.15197	0.859317	0.344567	0.785285	1.15729	0.798122	0.678476	0.877961	0.0926767	0.894441	-0.160942	0.509976	1	down	no
PF3D7_0929700	PF3D7_0929700	PF3D7_0929700.1		0.149229	0.292749	0.168871	0.203616	0.217787	0.092245	0.558589	0.28954	0.085924	0.70324	-0.507911	0.510007	1	down	no
MSTRG.2600	RTCB	PF3D7_1105700.1	hypothetical protein C2E20_8856 [Micractinium conductrix]	1.43048	4.39444	4.11484	3.31325	4.17225	4.07688	4.36646	4.20519	0.891941	0.787895	-0.343924	0.510044	1	down	no
MSTRG.4494	MAK5	PF3D7_1445200.1	PREDICTED: DEAD-box ATP-dependent RNA helicase 13 [Ipomoea nil]	0.233855	0.396551	0.219442	0.283283	0.433764	0.32465	0.253183	0.337199	0.0539163	0.840105	-0.251358	0.510218	1	down	no
MSTRG.1796	PF3D7_0729100	PF3D7_0729100.1		2.53442	1.82509	0.659882	1.67313	1.76952	1.1781	0.657605	1.20174	0.471387	1.39225	0.477421	0.510297	1	up	no
MSTRG.2006	UBC9	PF3D7_0915100.1	hypothetical protein VOLCADRAFT_102189 [Volvox carteri f. nagariensis]	5.11419	5.42692	4.55949	5.03353	5.39207	5.29309	6.81788	5.83434	0.800811	0.862742	-0.212999	0.51048	1	down	no
MSTRG.3211	PF3D7_1227400	PF3D7_1227400.1	Nucleotidyltransferase, partial [Coccomyxa subellipsoidea C-169]	3.08527	1.79203	0.854121	1.91047	2.30586	1.14777	0.691203	1.38161	0.528864	1.38279	0.46758	0.510648	1	up	no
MSTRG.1004	NCS6;P12;PF3D7_0612500	PF3D7_0612600.1;PF3D7_0612700.1;PF3D7_0612500.1	cytoplasmic tRNA 2-thiolation protein 1-like [Physcomitrella patens]	4.91766	7.60103	8.43499	6.98456	5.24638	7.44312	14.6253	9.10494	2.12038	0.767118	-0.38248	0.510812	1	down	no
MSTRG.4628	ARPS10	PF3D7_1460900.1;PF3D7_1460900.2	30S ribosomal chloroplastic [Chlorella sorokiniana]	2.836	2.73961	2.56741	2.71434	2.15305	2.57942	5.03533	3.25593	0.541594	0.833659	-0.26247	0.511191	1	down	no
MSTRG.3377	PF3D7_1245500	PF3D7_1245500.1		2.09465	2.06155	1.12964	1.76194	1.52193	1.19328	1.40275	1.37266	0.389289	1.2836	0.360199	0.511193	1	up	no
MSTRG.2080	RPB3	PF3D7_0923000.1	DNA-directed RNA polymerase family protein [Artemisia annua]	2.379	1.84284	1.93737	2.05307	2.75109	1.43214	3.18719	2.45681	0.40374	0.835665	-0.259004	0.511752	1	down	no
MSTRG.4671	ApiAP2	PF3D7_1466400.1		9.24829	6.20908	1.99487	5.81741	5.96056	4.14053	1.92142	4.0075	1.80991	1.45163	0.537675	0.511817	1	up	no
MSTRG.949	PF3D7_0606600	PF3D7_0606600.1		1.64039	1.22487	0.61446	1.15991	1.17843	0.788568	0.675196	0.880733	0.279172	1.31698	0.397231	0.512302	1	up	no
MSTRG.1077	PF3D7_0522600	PF3D7_0522600.1		13.1755	15.2257	15.5514	14.6509	13.8761	15.0147	25.9595	18.2834	3.63256	0.80132	-0.31955	0.512397	1	down	no
MSTRG.978	SPT5	PF3D7_0610900.1	putative transcription elongation factor SPT5 homolog 1 isoform X2 [Papaver somniferum]	1.94101	1.51735	0.963815	1.47406	1.48665	1.00304	0.962149	1.15061	0.323444	1.28111	0.35739	0.51252	1	up	no
MSTRG.2426	PF3D7_1024500	PF3D7_1024500.1		2.69484	2.70134	2.09793	2.49804	2.33168	1.63377	2.07497	2.01347	0.484563	1.24066	0.311108	0.512558	1	up	no
PF3D7_0412300	PF3D7_0412300	PF3D7_0412300.1	PREDICTED: phosphopantothenate--cysteine ligase-like [Pyrus x bretschneideri]	0.298086	0.159852	0.579298	0.345745	0.25016	0.17479	0.38283	0.26926	0.0764853	1.28406	0.36071	0.512575	1	up	no
PF3D7_1237800	HUB1	PF3D7_1237800.1	Ubiquitin-like protein 5 [Glycine soja]	0.271489	0.595914	0.147954	0.338452	0.394216	0.436354	0.43771	0.42276	0.0843077	0.800578	-0.320886	0.512606	1	down	no
MSTRG.2460	PF3D7_1028200	PF3D7_1028200.1	E3 ubiquitin-protein ligase ATL59-like [Durio zibethinus]	3.55105	4.03236	7.07484	4.88608	4.5613	4.99182	9.6009	6.38468	1.49859	0.765283	-0.385934	0.513387	1	down	no
MSTRG.2707	MLC-B	PF3D7_1118700.1		7.03738	8.37173	3.32944	6.24618	5.58634	4.69721	3.80988	4.69781	1.54838	1.3296	0.410987	0.513483	1	up	no
MSTRG.3084	TPx(Gl)	PF3D7_1212000.1	putative phospholipid hydroperoxide glutathione peroxidase [Panicum miliaceum]	6.4916	8.0464	10.3293	8.2891	6.27746	4.04469	10.277	6.86638	1.42272	1.2072	0.271666	0.513729	1	up	no
MSTRG.3387	SRPRB	PF3D7_1246800.1	signal recognition particle receptor subunit beta [Sorghum bicolor]	7.47912	8.9207	11.9955	9.46511	8.21978	8.93302	19.3731	12.1753	2.7102	0.777402	-0.363267	0.513779	1	down	no
MSTRG.3380	PF3D7_1246000	PF3D7_1246000.1		0.204089	0.0001	0.133299	0.112496	0.0001	0.311702	0.291826	0.201209	0.0887133	0.559099	-0.838824	0.513955	1	down	no
MSTRG.2046	PF3D7_0919100	PF3D7_0919100.1	uncharacterized protein LOC113867785 isoform X1 [Abrus precatorius]	9.17005	9.17936	8.25742	8.86894	10.4903	8.90499	12.5913	10.6622	1.79324	0.831813	-0.265669	0.514052	1	down	no
MSTRG.3278	PF3D7_1234900	PF3D7_1234900.1		23.6214	26.0653	23.77	24.4856	18.3742	17.4262	22.6466	19.4823	5.00327	1.25681	0.329768	0.51476	1	up	no
MSTRG.2763	pdhA	PF3D7_1124500.1	pyruvate dehydrogenase E1 component subunit alpha-3, chloroplastic-like [Papaver somniferum]	0.494812	0.499791	0.123213	0.372605	0.405677	0.472028	0.415258	0.430988	0.0583823	0.864538	-0.209998	0.515231	1	down	no
MSTRG.2505	PF3D7_1032700	PF3D7_1032700.1		1.61856	0.912186	0.567773	1.03284	0.962856	0.657688	0.734321	0.784955	0.247886	1.3158	0.395936	0.515528	1	up	no
MSTRG.2500	ETRAMP10.2	PF3D7_1033200.1		42.5744	44.259	36.3035	41.0456	44.8863	44.5909	58.9179	49.465	8.41939	0.829791	-0.26918	0.515921	1	down	no
MSTRG.133	ROPE	PF3D7_0203000.1		1.70897	2.602	0.673683	1.66155	1.21499	1.62668	0.743611	1.19509	0.46646	1.39031	0.47541	0.516105	1	up	no
MSTRG.1856	PF3D7_0829500	PF3D7_0829500.1		0.065056	0.056349	0.054717	0.0587073	0.045466	0.022692	0.059516	0.042558	0.0161493	1.37947	0.46411	0.516205	1	up	no
MSTRG.1043	MQO	PF3D7_0616800.1		3.19747	2.59847	2.21715	2.67103	3.57444	2.6591	2.96833	3.06729	0.396256	0.870812	-0.199566	0.516979	1	down	no
MSTRG.3285	PF3D7_1236000	PF3D7_1236000.1		4.0759	3.17595	1.67561	2.97582	3.4592	1.71177	1.64013	2.27037	0.705451	1.31072	0.390361	0.517326	1	up	no
MSTRG.2457	PF3D7_1028500	PF3D7_1028500.1		1.57126	1.61764	0.868231	1.35238	1.31231	0.96189	0.901501	1.05857	0.293811	1.27756	0.353386	0.517637	1	up	no
MSTRG.2642	PF3D7_1110900	PF3D7_1110900.1		1.5528	1.3091	0.533682	1.13186	0.943908	0.934787	0.650038	0.842911	0.288948	1.3428	0.425242	0.51765	1	up	no
MSTRG.269	PF3D7_0217900	PF3D7_0217900.1		4.38327	4.97347	3.94559	4.43411	4.66952	4.63839	6.28061	5.19617	0.762065	0.853341	-0.228805	0.517842	1	down	no
MSTRG.3434	PF3D7_1251800	PF3D7_1251800.1		0.938579	1.36018	0.473565	0.924109	1.00732	0.44057	0.640927	0.696272	0.227836	1.32722	0.408411	0.51791	1	up	no
MSTRG.2434	ATP12	PF3D7_1025200.1		3.09796	3.0378	1.22674	2.45417	2.85532	2.44326	2.86195	2.72018	0.266008	0.902209	-0.148466	0.517913	1	down	no
MSTRG.489	I2	PF3D7_0320000.1		14.1889	16.732	12.2801	14.4003	13.835	10.8039	10.0267	11.5552	2.84511	1.24622	0.317558	0.517938	1	up	no
MSTRG.3611	PF3D7_1330000	PF3D7_1330000.1;PF3D7_1330000.2	PREDICTED: PITH domain-containing protein 1 [Cucumis melo]	4.56091	3.35292	2.24633	3.38672	4.60472	3.14722	3.73018	3.82738	0.440653	0.884868	-0.176466	0.51805	1	down	no
MSTRG.1011	PF3D7_0613500	PF3D7_0613500.1	AP3-complex subunit beta-A [Ananas comosus]	2.09654	1.75524	0.730161	1.52732	1.543	1.09269	0.800861	1.14552	0.3818	1.3333	0.415001	0.518131	1	up	no
MSTRG.1257	GPI1	PF3D7_0618900.1;PF3D7_0618900.2	LOW QUALITY PROTEIN: N-acetylglucosaminyl-phosphatidylinositol biosynthetic protein gpi1-like [Quercus suber]	1.81599	1.57375	1.48033	1.62336	1.71277	1.68707	2.26234	1.88739	0.264037	0.860105	-0.217415	0.518162	1	down	no
MSTRG.2474	PRP22	PF3D7_1030100.1	probable pre-mRNA-splicing factor ATP-dependent RNA helicase DEAH5 [Rosa chinensis]	4.52933	3.51888	1.78203	3.27675	3.56723	2.01718	1.84362	2.47601	0.800737	1.3234	0.404247	0.518229	1	up	no
MSTRG.2399	PF3D7_1021700	PF3D7_1021700.1		2.16847	4.60229	2.21217	2.99431	1.75054	2.74553	2.22487	2.24031	0.753996	1.33656	0.418522	0.518329	1	up	no
MSTRG.2561	VAR	PF3D7_1100200.1		0.193403	0.287894	0.140351	0.207216	0.14916	0.233602	0.33922	0.240661	0.0334447	0.86103	-0.215865	0.518512	1	down	no
MSTRG.1372	BUD32	PF3D7_0708300.1	PREDICTED: EKC/KEOPS complex subunit bud32-like isoform X1 [Nicotiana sylvestris]	0.509909	0.516264	0.997167	0.674447	0.379941	0.549886	0.640713	0.523513	0.150933	1.28831	0.365478	0.518831	1	up	no
MSTRG.300	CLAG2	PF3D7_0220800.1		19.9466	22.1034	15.8745	19.3082	17.511	23.059	28.6312	23.0671	3.75889	0.837045	-0.256623	0.51891	1	down	no
MSTRG.2099	TLP2	PF3D7_0925500.1	Thioredoxin H2 [Morus notabilis]	0.40417	0.673022	0.952151	0.676448	0.560591	0.22789	0.815068	0.534516	0.141931	1.26553	0.339744	0.518943	1	up	no
MSTRG.3758	CPN20	PF3D7_1333000.1		1.56441	1.35089	1.37355	1.42962	1.04627	0.89959	1.54131	1.16239	0.267229	1.2299	0.298537	0.519507	1	up	no
MSTRG.1949	PF3D7_0908300	PF3D7_0908300.1;PF3D7_0908300.2	PREDICTED: tobamovirus multiplication protein 1 [Nelumbo nucifera]	4.22946	3.64816	4.27233	4.04998	3.70757	4.05453	6.90127	4.88779	0.837806	0.828592	-0.271266	0.519547	1	down	no
MSTRG.538	GEXP18	PF3D7_0402400.1		12.5539	9.48832	6.40146	9.48122	8.94845	6.78152	6.23124	7.3204	2.16082	1.29518	0.37315	0.519624	1	up	no
MSTRG.3053	PF3D7_1208400	PF3D7_1208400.1		1.1461	0.671214	0.292183	0.703166	0.569489	0.492887	0.507565	0.523314	0.179852	1.34368	0.426189	0.519903	1	up	no
MSTRG.2093	SF3A3	PF3D7_0924700.1	splicing factor SF3a60 homolog [Spinacia oleracea]	1.96717	1.40401	0.816135	1.39577	1.5458	1.00298	0.613353	1.05404	0.34173	1.32421	0.405131	0.520903	1	up	no
MSTRG.1619	PF3D7_0818700	PF3D7_0818700.1	hypothetical protein SELMODRAFT_128228 [Selaginella moellendorffii]	3.92143	2.80457	1.63192	2.78597	2.93581	1.68023	1.78592	2.13399	0.651982	1.30552	0.384628	0.521216	1	up	no
MSTRG.3005	CYP26	PF3D7_1202400.1	cyclophilin 1 [Dasypyrum villosum]	2.65739	2.88457	3.16802	2.90333	2.0194	2.13091	3.04032	2.39687	0.506453	1.2113	0.276553	0.521237	1	up	no
MSTRG.2028	PF3D7_0917400	PF3D7_0917400.1		0.264502	0.35629	0.179841	0.266878	0.298997	0.237086	0.389119	0.308401	0.041523	0.86536	-0.208627	0.521584	1	down	no
MSTRG.4517	PF3D7_1447400	PF3D7_1447400.1		0.375165	0.121373	0.452114	0.316218	0.193044	0.302505	0.922521	0.47269	0.156472	0.668975	-0.579976	0.521624	1	down	no
MSTRG.1266	PF3D7_0619800	PF3D7_0619800.1		0.318386	0.242392	0.098604	0.219794	0.312493	0.267153	0.159688	0.246445	0.0266507	0.891859	-0.165112	0.521717	1	down	no
MSTRG.4038	PF3D7_1364400	PF3D7_1364400.1		0.425606	0.488753	0.254418	0.389592	0.765411	0.25551	0.340462	0.453794	0.0642021	0.858522	-0.220074	0.52176	1	down	no
MSTRG.3558	VPS52	PF3D7_1323800.1	vacuolar protein sorting-associated protein 52 A isoform X2 [Manihot esculenta]	0.994871	0.542744	0.202051	0.579889	0.559576	0.359488	0.33918	0.419415	0.160474	1.38261	0.467399	0.521784	1	up	no
MSTRG.4687	DER1-1	PF3D7_1468500.1	unnamed protein product [Brassica oleracea]	9.86576	10.7519	11.6792	10.7656	11.3522	10.0084	18.1488	13.1698	2.40417	0.817449	-0.2908	0.521806	1	down	no
MSTRG.795	SUB1	PF3D7_0507500.1	hypothetical protein COCSUDRAFT_39124 [Coccomyxa subellipsoidea C-169]	9.09992	0.633549	26.5477	12.0937	8.07839	26.1569	25.9653	20.0669	7.97314	0.602671	-0.730556	0.521926	1	down	no
MSTRG.3574	PF3D7_1325500	PF3D7_1325500.1		0.607458	0.482886	0.369381	0.486575	0.378666	0.391479	0.323213	0.364453	0.122122	1.33508	0.416931	0.522241	1	up	no
MSTRG.3249	PF3D7_1231700	PF3D7_1231700.1		0.636167	0.766416	0.646903	0.683162	0.80906	0.82603	0.843501	0.826197	0.143035	0.826875	-0.274258	0.522349	1	down	no
MSTRG.1287	SRP68	PF3D7_0621900.1		5.1777	3.43292	2.06349	3.55804	4.25982	3.88828	3.77346	3.97385	0.415815	0.895362	-0.159457	0.522464	1	down	no
MSTRG.3187	PABP1	PF3D7_1224300.1	hypothetical protein CBR_g53742 [Chara braunii]	26.8974	19.6446	7.80891	18.117	18.2419	11.0975	9.80926	13.0496	5.06739	1.38832	0.473339	0.523249	1	up	no
MSTRG.4617	PF3D7_1459700	PF3D7_1459700.1	pyridoxine/pyridoxamine 5'-phosphate oxidase 1, chloroplastic isoform X1 [Selaginella moellendorffii]	1.4018	1.10655	0.789228	1.09919	1.47773	1.04725	1.2203	1.24842	0.14923	0.880465	-0.183662	0.524115	1	down	no
MSTRG.1449	VAR	PF3D7_0800100.1		1.92962	2.53887	1.36318	1.94389	2.53138	2.01212	2.08929	2.21093	0.26704	0.879218	-0.185707	0.524144	1	down	no
MSTRG.2655	PF3D7_1112900	PF3D7_1112900.1		0.546149	0.710581	0.470083	0.575604	0.871343	0.927598	0.351304	0.716748	0.141144	0.803077	-0.316389	0.524195	1	down	no
MSTRG.488	PF3D7_0319900	PF3D7_0319900.1		3.08079	2.70026	2.4032	2.72809	3.53888	3.21856	2.63278	3.13007	0.401986	0.871573	-0.198307	0.524212	1	down	no
MSTRG.2917	PF3D7_1141800	PF3D7_1141800.1	Chromodomain-helicase-DNA-binding protein 5 [Gossypium arboreum]	18.8021	16.4914	11.4422	15.5786	13.3947	11.2962	11.4981	12.063	3.51557	1.29143	0.368974	0.524346	1	up	no
MSTRG.3488	PF3D7_1304600	PF3D7_1304600.1		0.247926	0.24338	0.054429	0.181912	0.219077	0.0894	0.040855	0.116444	0.0654677	1.56222	0.643602	0.524589	1	up	no
MSTRG.3400	PF3D7_1248000	PF3D7_1248000.1		0.537792	0.526691	0.567524	0.544002	0.535816	0.742935	0.74969	0.676147	0.132145	0.804562	-0.313724	0.524894	1	down	no
MSTRG.4016	PF3D7_1362000	PF3D7_1362000.1		4.71408	4.97443	6.46991	5.38614	4.49031	6.01537	9.39854	6.63474	1.2486	0.811809	-0.300788	0.525002	1	down	no
MSTRG.4406	COX15	PF3D7_1435000.1	cytochrome c oxidase assembly protein COX15 isoform X1 [Asparagus officinalis]	3.4222	3.16202	2.37009	2.98477	3.22036	3.24399	3.67662	3.38032	0.395553	0.882984	-0.179541	0.525037	1	down	no
MSTRG.1860	PF3D7_0829800	PF3D7_0829800.1		4.70886	4.17272	2.60745	3.82968	3.69481	2.71256	2.66561	3.02432	0.805354	1.26629	0.34061	0.5251	1	up	no
MSTRG.1337	PyrK	PF3D7_0626800.1	pyruvate kinase [Micractinium conductrix]	46.2385	37.8001	31.0281	38.3556	46.317	38.2881	52.224	45.6097	7.25414	0.840952	-0.249905	0.525754	1	down	no
MSTRG.2920	PF3D7_1142300	PF3D7_1142300.1		4.35507	3.97338	1.5743	3.30092	3.07839	2.36149	1.96351	2.46779	0.833126	1.3376	0.419646	0.52584	1	up	no
MSTRG.1490	CYP24	PF3D7_0804800.1	PREDICTED: peptidyl-prolyl cis-trans isomerase CYP22 [Camelina sativa]	4.34081	3.77041	3.63522	3.91548	4.01689	4.31632	5.26242	4.53188	0.616398	0.863986	-0.21092	0.526051	1	down	no
MSTRG.173	SERA3	PF3D7_0207800.1	hypothetical protein Ahy_B03g066604 [Arachis hypogaea]	15.8619	16.1846	7.04542	13.0307	15.5868	13.0405	16.1629	14.9301	1.8994	0.87278	-0.196309	0.526561	1	down	no
MSTRG.1254	ROM10	PF3D7_0618600.1		4.87526	6.17079	9.3717	6.80592	4.42513	6.80555	15.4177	8.88279	2.07687	0.766192	-0.384223	0.52695	1	down	no
MSTRG.441	eIF4E	PF3D7_0315100.1	eukaryotic translation initiation factor 4E [Raphidocelis subcapitata]	2.63041	0.501633	4.60137	2.57781	2.7259	2.40503	6.10165	3.74419	1.16639	0.688481	-0.538511	0.527145	1	down	no
MSTRG.573	cGLO2	PF3D7_0406400.1	Glyoxylase [Handroanthus impetiginosus]	10.2772	11.6686	7.68683	9.87754	8.4433	8.45103	6.33519	7.74318	2.13437	1.27564	0.351227	0.527229	1	up	no
MSTRG.3607	CAF1B	PF3D7_1329300.1	hypothetical protein AXG93_939s1020 [Marchantia polymorpha subsp. ruderalis]	9.65134	7.56778	6.08019	7.76644	9.14428	8.06187	9.95509	9.05375	1.28731	0.857815	-0.221262	0.527232	1	down	no
MSTRG.4058	PF3D7_1366300	PF3D7_1366300.1		1.48209	1.18125	0.625206	1.09618	1.09679	0.741501	0.694342	0.844211	0.25197	1.29847	0.376811	0.527352	1	up	no
MSTRG.3281	VP2	PF3D7_1235200.1	hypothetical protein AXG93_104s1020 [Marchantia polymorpha subsp. ruderalis]	9.28668	11.234	9.06981	9.8635	9.16108	10.5869	15.9251	11.891	2.02754	0.82949	-0.269703	0.527495	1	down	no
MSTRG.4514	PF3D7_1447200	PF3D7_1447200.1		2.39367	2.05165	1.20203	1.88245	1.50951	1.53251	1.38199	1.47467	0.40778	1.27652	0.352219	0.527849	1	up	no
MSTRG.1593	PF3D7_0815500	PF3D7_0815500.1		2.58861	2.13202	1.51335	2.07799	1.11275	1.95927	1.80654	1.62619	0.451805	1.27783	0.353697	0.527904	1	up	no
MSTRG.3995	PF3D7_1359600	PF3D7_1359600.1		5.46308	3.49801	1.63817	3.53308	3.31854	2.39529	2.0579	2.59058	0.942505	1.36382	0.447654	0.528043	1	up	no
MSTRG.2465	PF3D7_1028800	PF3D7_1028800.1		0.885566	1.10308	3.57151	1.85338	0.883539	1.00991	2.72775	1.5404	0.312984	1.20318	0.266856	0.528164	1	up	no
MSTRG.1061	PF3D7_0521000	PF3D7_0521000.1		1.2679	0.776237	0.586681	0.87694	1.0896	0.522929	0.382642	0.665058	0.211882	1.31859	0.398999	0.52817	1	up	no
MSTRG.3749	PF3D7_1332100	PF3D7_1332100.1		1.16192	2.51656	2.38958	2.02269	1.21253	2.79769	3.5842	2.53147	0.508786	0.799016	-0.323704	0.528299	1	down	no
MSTRG.2757	SNU13	PF3D7_1123900.1	ribonucleoprotein-associated protein [Monoraphidium neglectum]	3.91338	2.61029	3.05124	3.19164	2.80715	2.77039	2.16453	2.58069	0.610952	1.23674	0.306542	0.528667	1	up	no
MSTRG.966	PF3D7_0608300	PF3D7_0608300.1		0.138574	0.122851	0.129256	0.130227	0.131568	0.092754	0.066459	0.096927	0.0333	1.34356	0.426058	0.528814	1	up	no
MSTRG.3497	PF3D7_1305900	PF3D7_1305900.1		4.04679	2.83502	2.55456	3.14546	2.95407	3.68652	4.06582	3.5688	0.423349	0.881375	-0.182172	0.529029	1	down	no
MSTRG.2898	ApiAP2	PF3D7_1139300.1		1.17734	0.882933	0.523873	0.861383	1.00744	0.494744	0.499275	0.667154	0.19423	1.29113	0.368636	0.529118	1	up	no
MSTRG.4003	GCbeta	PF3D7_1360500.1	hypothetical protein CEUSTIGMA_g2046.t1 [Chlamydomonas eustigma]	0.182552	0.168149	0.0736	0.141434	0.217442	0.118489	0.146907	0.160946	0.0195123	0.878765	-0.186451	0.529422	1	down	no
MSTRG.4256	PF3D7_1417200	PF3D7_1417200.1	transcriptional regulator, putative, expressed [Oryza sativa Japonica Group]	3.13665	2.27984	1.42772	2.28141	2.2165	1.52004	1.47176	1.7361	0.545302	1.3141	0.39407	0.529543	1	up	no
MSTRG.1431	CDF	PF3D7_0715900.1	putative metal tolerance protein B1 [Helianthus annuus]	7.50863	5.49254	4.10386	5.70168	6.10691	6.63176	6.76521	6.50129	0.799614	0.877007	-0.18934	0.529732	1	down	no
MSTRG.1359	PF3D7_0706100	PF3D7_0706100.1		1.49257	3.21425	1.12892	1.94525	3.1229	1.3252	2.33333	2.26048	0.315228	0.860548	-0.216673	0.529821	1	down	no
MSTRG.3070	PF3D7_1210300	PF3D7_1210300.1		0.271541	0.074189	0.355792	0.233841	0.253943	0.12671	0.722887	0.367847	0.134006	0.635701	-0.653579	0.530022	1	down	no
PF3D7_1245900	PF3D7_1245900	PF3D7_1245900.1		0.400199	0.200122	0.255408	0.285243	0.178143	0.28037	0.126819	0.195111	0.0901323	1.46195	0.547899	0.530155	1	up	no
MSTRG.129	PF3D7_0202600	PF3D7_0202600.1;PF3D7_0202600.2		2.12324	1.61361	0.552349	1.42973	1.33632	1.25086	0.484543	1.02391	0.405821	1.39634	0.481655	0.530186	1	up	no
PF3D7_0930900	NFU1	PF3D7_0930900.1	PREDICTED: nifU-like protein 4, mitochondrial [Erythranthe guttata]	0.252861	0.0001	0.129046	0.127336	0.20279	0.241215	0.121411	0.188472	0.0611363	0.675621	-0.565714	0.530205	1	down	no
MSTRG.704	SR12	PF3D7_0422800.1		3.91948	4.875	6.86982	5.22144	4.5201	4.92847	10.3898	6.61279	1.39135	0.789597	-0.340812	0.530344	1	down	no
MSTRG.2712	PF3D7_1119100	PF3D7_1119100.1	TRNA methyltransferase 10 A like [Actinidia chinensis var. chinensis]	0.504154	0.478815	0.797945	0.593638	0.677319	0.525019	1.15265	0.784995	0.191357	0.756232	-0.4031	0.530546	1	down	no
PF3D7_0311400	PKRP	PF3D7_0311400.1	sulfur stress regulator [Micractinium conductrix]	0.328201	0.193383	0.158868	0.226817	0.249462	0.16281	0.10484	0.172371	0.0544467	1.31587	0.396017	0.530914	1	up	no
MSTRG.3961	SF3B5	PF3D7_1355800.1	PREDICTED: uncharacterized protein At4g14342 [Erythranthe guttata]	0.108181	0.113099	0.328092	0.183124	0.17711	0.258164	0.384336	0.273203	0.0900793	0.670285	-0.577154	0.531011	1	down	no
MSTRG.3301	PF3D7_1237400	PF3D7_1237400.1	putative hydrolase C777.06c [Sesamum indicum]	5.21397	5.76567	4.44305	5.1409	4.29827	3.17088	5.13407	4.20107	0.939827	1.22371	0.291263	0.531112	1	up	no
MSTRG.3723	GP1	PF3D7_1320000.1		3.42744	3.02231	2.63798	3.02924	2.97102	3.5882	3.99218	3.51713	0.487889	0.861282	-0.215442	0.531391	1	down	no
PF3D7_1230200	PF3D7_1230200	PF3D7_1230200.1	hypothetical protein H632_c1224p0, partial [Helicosporidium sp. ATCC 50920]	0.305854	0.480789	0.259942	0.348862	0.358325	0.237539	0.193904	0.263256	0.0856057	1.32518	0.406189	0.531523	1	up	no
MSTRG.3973	PF3D7_1357100	PF3D7_1357100.1	eukaryotic translation elongation factor 1 alpha [Boodlea coacta]	34.3675	35.5996	29.0723	33.0132	40.0773	35.2195	43.0166	39.4378	6.42463	0.837095	-0.256538	0.531754	1	down	no
MSTRG.1084	PF3D7_0523300	PF3D7_0523300.1		3.39341	3.78346	3.56283	3.5799	3.0258	2.24819	3.62556	2.96652	0.613383	1.20677	0.271149	0.531789	1	up	no
PF3D7_1400300	RIF	PF3D7_1400300.1		0.287986	0.154661	0.327167	0.256605	0.481608	0.133493	0.497528	0.370876	0.114272	0.691887	-0.531391	0.531828	1	down	no
MSTRG.3126	PF3D7_1216400	PF3D7_1216400.1		3.44415	3.13031	1.26076	2.61174	2.9236	1.76928	1.19303	1.96197	0.649774	1.33118	0.412711	0.532002	1	up	no
MSTRG.3069	SYN2	PF3D7_1210100.1		1.11494	1.6522	1.84793	1.53836	1.131	1.34667	1.33688	1.27152	0.266836	1.20986	0.274835	0.532455	1	up	no
MSTRG.3335	PF3D7_1241200	PF3D7_1241200.1		0.868778	0.681816	0.250464	0.600353	0.878062	0.61112	0.502251	0.663811	0.0634583	0.904403	-0.144962	0.532471	1	down	no
MSTRG.63	PF3D7_0107900	PF3D7_0107900.1		2.2318	1.88495	1.70189	1.93955	1.63517	1.48247	1.55755	1.5584	0.38115	1.24458	0.315657	0.532563	1	up	no
MSTRG.3904	PF3D7_1349400	PF3D7_1349400.1	tRNA-specific adenosine deaminase 2-like [Olea europaea var. sylvestris]	0.628858	0.460815	0.475069	0.521581	0.688755	0.396461	0.821524	0.63558	0.113999	0.820637	-0.285183	0.532637	1	down	no
MSTRG.2306	HGPRT	PF3D7_1012400.1	hypoxanthine phosphoribosyltransferase [Raphidocelis subcapitata]	16.3092	21.1216	31.1593	22.8634	20.5733	23.0411	46.2779	29.9641	7.10069	0.763027	-0.390195	0.533345	1	down	no
MSTRG.2247	ALBA3	PF3D7_1006200.1		25.0432	25.4537	25.6589	25.3852	22.5289	16.4477	22.1961	20.3909	4.99434	1.24493	0.316065	0.533462	1	up	no
MSTRG.2903	CA	PF3D7_1140000.1		0.277593	0.652006	0.161119	0.363573	0.22436	0.528814	0.574322	0.442499	0.078926	0.821636	-0.283429	0.533922	1	down	no
MSTRG.2814	PAGM	PF3D7_1130000.1	Phosphoacetylglucosamine mutase isoform A [Glycine soja]	1.01028	0.900699	0.364147	0.758376	0.752957	0.63637	0.288212	0.55918	0.199196	1.35623	0.439601	0.534055	1	up	no
MSTRG.4463	PF3D7_1441200	PF3D7_1441200.1	Ribosomal protein L1 [Corchorus olitorius]	4.60041	3.76019	6.8396	5.06673	5.40885	5.00353	8.94334	6.45191	1.38517	0.785308	-0.34867	0.534274	1	down	no
MSTRG.3044	PF3D7_1207000	PF3D7_1207000.1		2.38864	2.10994	0.914966	1.80452	2.19866	0.888916	1.00012	1.36256	0.441951	1.32435	0.405287	0.534322	1	up	no
MSTRG.4507	NUP313	PF3D7_1446500.1		3.39046	2.4618	1.31276	2.38834	2.50013	1.46286	1.47309	1.81203	0.576314	1.31805	0.398405	0.534647	1	up	no
MSTRG.3704	FD	PF3D7_1318100.1	ferredoxin chloroplastic-like [Trifolium pratense]	2.67457	3.17952	1.93565	2.59658	1.94651	1.99768	2.27572	2.07331	0.523274	1.25239	0.32468	0.534696	1	up	no
MSTRG.3213	SPC24	PF3D7_1227600.1		9.05762	8.65012	3.35024	7.01933	6.76665	4.9788	3.85678	5.20074	1.81858	1.34968	0.432615	0.534824	1	up	no
MSTRG.692	VAR	PF3D7_0420900.1		0.310933	0.379204	0.144325	0.278154	0.206907	0.193455	0.237162	0.212508	0.065646	1.30891	0.388367	0.535012	1	up	no
MSTRG.3138	DPH3	PF3D7_1217800.1	diphthamide biosynthesis protein 3 [Bathycoccus prasinos]	0.207448	0.382573	1.13392	0.574648	0.502797	0.381153	1.97428	0.952745	0.378097	0.60315	-0.729412	0.535093	1	down	no
MSTRG.4065	SKP1	PF3D7_1367000.1	hypothetical protein AXG93_1467s1040 [Marchantia polymorpha subsp. ruderalis]	2.87148	2.68564	3.74774	3.10162	3.15814	1.8974	2.76721	2.60758	0.494036	1.18946	0.250308	0.535283	1	up	no
MSTRG.591	PLP1	PF3D7_0408700.1	predicted protein, partial [Micromonas pusilla CCMP1545]	0.194948	0.35635	0.36225	0.304516	0.145459	0.21432	0.339218	0.232999	0.071517	1.30694	0.386194	0.535901	1	up	no
MSTRG.2246	NOT5	PF3D7_1006100.1	transcription regulator NOT2/NOT3/NOT5 family protein [Klebsormidium nitens]	0.387083	0.340108	0.401427	0.376206	0.401833	0.302407	0.768729	0.49099	0.114784	0.76622	-0.38417	0.536065	1	down	no
MSTRG.4156	PPR1	PF3D7_1406400.1		3.34816	2.49304	1.32113	2.38744	2.84405	2.50179	2.56244	2.6361	0.248654	0.905673	-0.142937	0.536142	1	down	no
MSTRG.2328	ADA2	PF3D7_1014600.1	Zinc finger, ZZ-type [Ostreococcus tauri]	14.6788	11.2077	3.58241	9.82297	9.94688	6.68303	4.14842	6.92611	2.89687	1.41825	0.504115	0.536165	1	up	no
MSTRG.2824	PF3D7_1130900	PF3D7_1130900.1		0.138702	0.076269	0.023472	0.079481	0.163501	0.072331	0.062345	0.0993923	0.0199113	0.799669	-0.322525	0.536212	1	down	no
MSTRG.1560	PF3D7_0812000	PF3D7_0812000.1		0.203007	0.32508	0.445845	0.324644	0.17569	0.366289	0.155365	0.232448	0.092196	1.39663	0.481951	0.53666	1	up	no
MSTRG.2985	VAR	PF3D7_1200400.1		1.08047	1.15333	1.32027	1.18469	1.20591	1.13564	1.94094	1.4275	0.242806	0.829908	-0.268977	0.53676	1	down	no
MSTRG.360	PF3D7_0306400	PF3D7_0306400.1	glycerol-3-phosphate dehydrogenase, mitochondrial-like [Quercus suber]	6.11849	6.36841	5.77452	6.08714	6.74455	6.05858	8.95519	7.25277	1.16563	0.839285	-0.252768	0.537417	1	down	no
MSTRG.205	RAB5a	PF3D7_0211200.1	ras-related protein RHN1-like isoform X1 [Coffea arabica]	1.73225	1.48777	2.16561	1.79521	1.76967	1.82669	2.9695	2.18862	0.393406	0.820249	-0.285866	0.537739	1	down	no
MSTRG.4181	PF3D7_1409200	PF3D7_1409200.1;PF3D7_1409200.2		0.75009	1.02775	0.518896	0.765578	0.552205	0.577627	0.658044	0.595959	0.169619	1.28462	0.361337	0.537872	1	up	no
MSTRG.4276	SF3B4	PF3D7_1420000.1	splicing factor 3B subunit 4 [Aegilops tauschii subsp. tauschii]	6.37272	12.0301	5.67184	8.0249	4.12623	8.03297	6.28263	6.14728	1.87762	1.30544	0.384536	0.537969	1	up	no
MSTRG.289	LSA3	PF3D7_0220000.1		9.59138	19.4752	8.11534	12.394	8.04228	11.1637	8.60586	9.27062	3.12334	1.33691	0.4189	0.538131	1	up	no
MSTRG.3350	PF3D7_1242700	PF3D7_1242700.1	Ribosomal protein S17e, conserved site [Ostreococcus tauri]	32.9453	34.9276	36.427	34.7666	33.4111	25.0493	25.3768	27.9457	6.82087	1.24408	0.315074	0.538638	1	up	no
MSTRG.491	CCT5	PF3D7_0320300.1	T-complex protein 1 subunit epsilon-like isoform X1 [Durio zibethinus]	7.17749	6.8758	5.48934	6.51421	7.22877	5.99747	1.23974	4.82199	1.69222	1.35094	0.43396	0.538945	1	up	no
PF3D7_1431800	E-NTPDase	PF3D7_1431800.1	hypothetical protein M569_07539, partial [Genlisea aurea]	0.241573	0.143922	0.131842	0.172446	0.193428	0.122963	0.040062	0.118818	0.053628	1.45135	0.537393	0.539123	1	up	no
MSTRG.66	ARP	PF3D7_0108300.1		7.08071	7.02731	3.07024	5.72609	4.90209	4.39619	3.57346	4.29058	1.43551	1.33457	0.416376	0.539397	1	up	no
MSTRG.3885	NT1	PF3D7_1347200.1	equilibrative nucleotide transporter 3-like isoform X2 [Rosa chinensis]	15.2973	13.1323	20.3019	16.2438	16.4886	14.6574	31.1049	20.7503	4.50646	0.782824	-0.35324	0.53944	1	down	no
MSTRG.4582	FER2	PF3D7_1455600.1	C2 calcium-dependent membrane targeting [Ostreococcus tauri]	1.9831	2.31817	1.08394	1.79507	1.90924	1.95586	2.12386	1.99632	0.201252	0.899188	-0.153305	0.5396	1	down	no
MSTRG.2034	GAP50	PF3D7_0918000.1	Annexin [Corchorus capsularis]	39.2871	49.4476	51.8977	46.8775	43.2659	48.8153	83.6905	58.5906	11.7131	0.800086	-0.321773	0.539689	1	down	no
MSTRG.2219	PF3D7_1002900	PF3D7_1002900.1		3.83884	5.2563	11.5118	6.86897	5.66496	5.23986	17.9113	9.60537	2.73639	0.715118	-0.483746	0.539837	1	down	no
MSTRG.2379	PF3D7_1019500	PF3D7_1019500.2;PF3D7_1019500.1		8.28411	7.76798	7.41908	7.82373	7.40553	8.12598	12.6071	9.37952	1.5558	0.834129	-0.261658	0.539984	1	down	no
MSTRG.4169	PF3D7_1407700	PF3D7_1407700.1		3.81657	1.2339	4.12607	3.05885	2.87149	1.37818	8.2997	4.18312	1.12428	0.731235	-0.451593	0.540084	1	down	no
MSTRG.3509	PF3D7_1307200	PF3D7_1307200.1	J domain-containing protein spf31 [Tetrabaena socialis]	1.57761	1.38372	0.816808	1.25938	1.27563	0.667833	1.03985	0.994436	0.264943	1.26642	0.340762	0.540205	1	up	no
MSTRG.3353	STX16	PF3D7_1243000.1	SYP41 [Arabidopsis thaliana]	1.24411	1.76813	1.02942	1.34722	1.66963	1.33869	1.59019	1.53284	0.185618	0.878905	-0.18622	0.541109	1	down	no
MSTRG.4356	PF3D7_1429300	PF3D7_1429300.1		1.15094	1.09952	1.16212	1.13753	0.858853	0.778891	1.18102	0.939588	0.19794	1.21067	0.275802	0.541135	1	up	no
MSTRG.1597	VPS2	PF3D7_0816200.1	hypothetical protein CBR_g31704 [Chara braunii]	2.78931	3.16342	1.6656	2.53944	2.403	3.05967	3.01312	2.82526	0.28582	0.898834	-0.153873	0.541519	1	down	no
MSTRG.4395	PF3D7_1433900	PF3D7_1433900.1		0.307017	0.260816	0.094052	0.220628	0.193097	0.164679	0.127454	0.161743	0.058885	1.36406	0.447912	0.541807	1	up	no
MSTRG.733	FIKK5	PF3D7_0500900.1		1.83792	2.99132	2.22699	2.35208	1.90909	2.62339	3.76536	2.76595	0.413871	0.850369	-0.233839	0.54194	1	down	no
MSTRG.4467	PF3D7_1441600	PF3D7_1441600.1	maspardin isoform X2 [Dendrobium catenatum]	3.13781	2.80912	1.98906	2.64533	2.87992	2.75631	3.27708	2.9711	0.325774	0.890353	-0.167551	0.541953	1	down	no
MSTRG.270	RFC2	PF3D7_0218000.1	PREDICTED: replication factor C subunit 4 [Lupinus angustifolius]	4.3386	4.85969	5.29152	4.82994	4.58798	5.06843	7.60481	5.75374	0.923802	0.839443	-0.252495	0.542247	1	down	no
MSTRG.611	RbgA	PF3D7_0410700.1	ribosomal biogenesis GTPase [Bathycoccus prasinos]	6.94097	6.90898	2.98176	5.61057	5.38907	4.33665	2.88339	4.20304	1.40754	1.33489	0.416716	0.542586	1	up	no
MSTRG.1940	PF3D7_0907600	PF3D7_0907600.1	eukaryotic translation initiation factor 2D [Cucurbita moschata]	0.428024	0.615876	0.336833	0.460244	0.524172	0.67183	0.374643	0.523548	0.063304	0.879087	-0.185923	0.542778	1	down	no
MSTRG.4412	PF3D7_1435600	PF3D7_1435600.1		5.05323	7.8791	2.83674	5.25636	4.02342	4.46138	3.34294	3.94258	1.31378	1.33323	0.414924	0.542923	1	up	no
MSTRG.2041	PF3D7_0918700	PF3D7_0918700.1		1.72523	5.6055	2.92908	3.41994	1.27316	3.54297	3.03821	2.61811	0.801821	1.30626	0.385441	0.543159	1	up	no
MSTRG.3925	GK	PF3D7_1351600.1	Glycerol kinase [Klebsormidium nitens]	0.939525	2.34279	2.20555	1.82929	1.13378	2.18092	3.6097	2.30814	0.478848	0.792539	-0.335446	0.543622	1	down	no
MSTRG.3840	IRP	PF3D7_1342100.1	RNA-binding translational regulator IRP (aconitase superfamily) [Handroanthus impetiginosus]	3.39292	7.92563	4.32712	5.21522	3.04473	7.08433	0.868332	3.6658	1.54942	1.42267	0.508602	0.543806	1	up	no
MSTRG.1166	PF3D7_0531200	PF3D7_0531200.1		0.266567	0.121108	0.207501	0.198392	0.193471	0.362966	0.222869	0.259769	0.0613767	0.763726	-0.388874	0.543898	1	down	no
MSTRG.1080	PF3D7_0522900	PF3D7_0522900.1		0.247956	0.255618	0.162995	0.22219	0.225389	0.110556	0.179973	0.171973	0.050217	1.29201	0.369612	0.544089	1	up	no
MSTRG.3202	HAD2	PF3D7_1226300.1	uncharacterized protein LOC110034042 isoform X2 [Phalaenopsis equestris]	8.83166	10.5438	11.1276	10.1677	9.50807	10.9772	16.7938	12.4264	2.25869	0.818234	-0.289414	0.54432	1	down	no
MSTRG.1925	ATG3	PF3D7_0905700.2;PF3D7_0905700.1;PF3D7_0905700.3	Autophagy-related protein 3 isoform A [Glycine soja];hypothetical protein TanjilG_17501 [Lupinus angustifolius];predicted protein [Micromonas commoda]	3.53543	3.74842	4.41659	3.90015	3.05608	2.29011	4.48355	3.27658	0.623563	1.19031	0.251336	0.544635	1	up	no
MSTRG.875	ApiAP2	PF3D7_0516800.1		7.20592	4.99772	1.66	4.62121	4.60239	3.0171	2.35097	3.32349	1.29772	1.39047	0.475572	0.544733	1	up	no
MSTRG.4425	PF3D7_1437100	PF3D7_1437100.1		0.929971	0.59033	0.807926	0.776076	0.560551	1.01416	1.29157	0.955427	0.179351	0.812282	-0.299948	0.544854	1	down	no
MSTRG.2807	NOP2	PF3D7_1129400.1	25S rRNA (cytosine-C(5))-methyltransferase nop2-like [Papaver somniferum]	0.957724	0.64548	0.45623	0.686478	0.829138	0.67936	0.801787	0.770095	0.083617	0.89142	-0.165823	0.544984	1	down	no
MSTRG.1736	PF3D7_0722700	PF3D7_0722700.1		1.40047	2.7107	3.44758	2.51958	1.39926	2.18196	6.50891	3.36338	0.843795	0.749123	-0.416726	0.545003	1	down	no
MSTRG.4384	PF3D7_1432700	PF3D7_1432700.1	protein L-isoaspartyl methyltransferase 1 [Cicer arietinum]	4.08445	3.52665	3.35012	3.65374	2.96446	2.79986	3.26297	3.0091	0.644643	1.21423	0.280043	0.545052	1	up	no
MSTRG.1466	1-CysPxn	PF3D7_0802200.1	peroxiredoxin-6-like [Physcomitrella patens]	13.1773	9.36835	8.76288	10.4362	13.4012	10.8133	12.2266	12.147	1.71084	0.859156	-0.219008	0.545089	1	down	no
MSTRG.1910	SPC3	PF3D7_0904400.1	Signal peptidase 22kDa subunit [Macleaya cordata]	6.0735	5.19008	8.68827	6.65062	6.32636	6.17054	12.4915	8.32947	1.67886	0.798444	-0.324737	0.545527	1	down	no
MSTRG.4557	RON2	PF3D7_1452000.1		4.68615	4.15581	2.02956	3.62384	7.06275	0.868492	5.5494	4.49355	0.869709	0.806454	-0.310336	0.545551	1	down	no
MSTRG.2133	PF3D7_0929200	PF3D7_0929200.1		12.5838	9.30311	5.71493	9.20063	8.59927	6.62901	6.19592	7.1414	2.05923	1.28835	0.365525	0.545727	1	up	no
MSTRG.99	PF3D7_0111500	PF3D7_0111500.1	PREDICTED: UMP-CMP kinase isoform X1 [Vitis vinifera]	9.13076	10.4077	5.40233	8.3136	7.91098	6.19841	5.43006	6.51315	1.80045	1.27643	0.352118	0.545852	1	up	no
MSTRG.1867	PF3D7_0830900	PF3D7_0830900.1		1.36366	1.73013	1.50786	1.53388	0.953105	1.34952	1.44434	1.24899	0.284894	1.2281	0.296427	0.545952	1	up	no
MSTRG.3739	PDEgamma	PF3D7_1321600.1	Cyclic nucleotide phosphodiesterase [Klebsormidium nitens]	0.230645	0.182666	0.45623	0.289847	0.313867	0.140755	0.225343	0.226655	0.063192	1.2788	0.354794	0.546086	1	up	no
MSTRG.922	CAX	PF3D7_0603500.1	hypothetical protein GPECTOR_13g739 [Gonium pectorale]	7.12856	6.14703	7.18431	6.81997	7.56018	6.77301	10.0633	8.13218	1.31221	0.83864	-0.253877	0.546162	1	down	no
MSTRG.4415	PTEX150	PF3D7_1436300.1		10.1144	19.2981	9.82882	13.0804	6.99863	12.6756	9.98836	9.88752	3.19291	1.32292	0.40373	0.546639	1	up	no
MSTRG.22	PSH1	PF3D7_0103600.1		0.971269	0.496357	0.076907	0.514844	0.544885	0.325777	0.154047	0.34157	0.173275	1.50729	0.591956	0.54679	1	up	no
MSTRG.210	PF3D7_0211900	PF3D7_0211900.1		2.4166	1.79166	0.748139	1.65213	2.11847	0.266663	1.24682	1.21065	0.441483	1.36467	0.448548	0.547141	1	up	no
PF3D7_0926200	PF3D7_0926200	PF3D7_0926200.1		0.02505	0.385909	0.303679	0.238213	0.119719	0.292943	0.053728	0.155463	0.0827493	1.53228	0.615676	0.547281	1	up	no
MSTRG.2107	PF3D7_0926400	PF3D7_0926400.1		1.05098	4.571	1.99531	2.5391	5.39519	1.07408	3.07327	3.18085	0.641751	0.798245	-0.325096	0.547512	1	down	no
MSTRG.1396	USE1	PF3D7_0710800.1		1.06074	0.805438	0.589473	0.818552	0.906829	0.39812	0.609275	0.638075	0.180477	1.28285	0.359348	0.547583	1	up	no
MSTRG.1720	PF3D7_0721100	PF3D7_0721100.1		22.3498	18.8816	15.8931	19.0415	18.9637	20.1151	27.9117	22.3302	3.28865	0.852726	-0.229846	0.547593	1	down	no
MSTRG.2096	RRP8	PF3D7_0925200.1	hypothetical protein DCAR_021727 [Daucus carota subsp. sativus]	1.14383	0.942517	0.71513	0.933827	0.931894	0.523625	0.732313	0.729277	0.204549	1.28048	0.356687	0.547705	1	up	no
PF3D7_1327200	RPR2	PF3D7_1327200.1		0.481283	0.667461	0.378671	0.509138	0.475977	0.318377	0.319717	0.371357	0.137781	1.37102	0.455251	0.548066	1	up	no
MSTRG.4208	PF3D7_1412000	PF3D7_1412000.1		7.80284	10.7493	9.51934	9.35717	7.96134	10.4997	15.0984	11.1865	1.82931	0.836471	-0.257612	0.548085	1	down	no
MSTRG.3769	MSRP4	PF3D7_1334400.1		1.74559	0.662649	0.100554	0.836264	0.621805	0.526294	0.446393	0.531497	0.304767	1.57341	0.653897	0.548439	1	up	no
MSTRG.2156	M18AAP	PF3D7_0932300.1	Zn-dependent exopeptidases superfamily protein [Calocedrus decurrens]	4.99903	5.20045	4.25343	4.81764	4.76872	5.31393	6.54573	5.54279	0.725156	0.869171	-0.202287	0.548493	1	down	no
MSTRG.4281	PANK1	PF3D7_1420600.1	fumble-domain-containing protein [Coccomyxa subellipsoidea C-169]	4.70649	3.17879	2.07046	3.31858	4.1986	3.63612	3.1467	3.66047	0.341893	0.906599	-0.141464	0.548652	1	down	no
MSTRG.2277	ZNF2	PF3D7_1009400.1	PREDICTED: protein SUPPRESSOR OF FRI 4 [Beta vulgaris subsp. vulgaris]	12.2433	5.90663	3.61967	7.25654	8.06841	4.79203	3.46324	5.44123	1.81532	1.33362	0.41535	0.548707	1	up	no
MSTRG.1321	PF3D7_0625300	PF3D7_0625300.1	hypothetical protein CDL15_Pgr015673 [Punica granatum]	4.13823	2.73669	1.22443	2.69978	3.00185	3.944	1.96152	2.96912	0.269339	0.909287	-0.137193	0.548778	1	down	no
PF3D7_1426600	PF3D7_1426600	PF3D7_1426600.1		0.610942	0.712751	0.266872	0.530188	0.478217	0.319081	0.433567	0.410288	0.1199	1.29223	0.369867	0.54907	1	up	no
MSTRG.1686	PF3D7_0717600	PF3D7_0717600.1		9.63337	8.01359	3.46819	7.03839	6.66695	4.76563	4.48106	5.30455	1.73384	1.32686	0.408015	0.549437	1	up	no
MSTRG.19	PF3D7_0103300	PF3D7_0103300.1		1.9516	2.06228	0.543112	1.519	1.49645	1.29222	0.489124	1.0926	0.426399	1.39026	0.475357	0.549524	1	up	no
MSTRG.3811	PF3D7_1338700	PF3D7_1338700.1		5.22109	6.42345	4.74617	5.46357	5.83169	5.53404	7.56576	6.3105	0.846928	0.865791	-0.20791	0.549613	1	down	no
PF3D7_1401700	PF3D7_1401700	PF3D7_1401700.1		0.313535	0.140301	0.417677	0.290504	0.353639	0.401356	0.474462	0.409819	0.119315	0.70886	-0.496427	0.549676	1	down	no
MSTRG.1510	PF3D7_0807000	PF3D7_0807000.1	yeats-domain-containing protein [Coccomyxa subellipsoidea C-169]	2.51294	1.35587	2.08643	1.98508	2.45019	1.0314	1.40464	1.62875	0.356334	1.21878	0.285436	0.549909	1	up	no
MSTRG.4311	PF3D7_1423700	PF3D7_1423700.1		4.93199	2.39551	1.05221	2.79324	2.98854	1.9046	1.13822	2.01046	0.782781	1.38936	0.474415	0.55016	1	up	no
MSTRG.1135	EIF3E	PF3D7_0528200.1	eukaryotic translation initiation factor 3 subunit E-like [Physcomitrella patens]	6.75399	5.56503	2.98795	5.10232	5.09136	3.66102	3.20616	3.98618	1.11614	1.28	0.356147	0.550299	1	up	no
MSTRG.3757	cyto-IRS	PF3D7_1332900.1	Isoleucine-tRNA synthetase, probable [Bathycoccus prasinos]	4.20054	3.45317	2.2246	3.29277	4.29392	3.38989	3.44168	3.7085	0.415727	0.887899	-0.171533	0.550479	1	down	no
MSTRG.2931	PF3D7_1143500	PF3D7_1143500.1		1.38613	1.26598	0.712034	1.12138	1.41142	0.544136	0.673504	0.876355	0.245027	1.2796	0.355691	0.550536	1	up	no
MSTRG.1305	SUV3	PF3D7_0623700.1	ATP-dependent RNA helicase SUV3, mitochondrial isoform X3 [Cinnamomum micranthum f. kanehirae]	1.29854	0.764792	0.680082	0.914472	1.1596	0.606899	0.356435	0.707645	0.206827	1.29227	0.369913	0.551382	1	up	no
MSTRG.2919	PF3D7_1142100	PF3D7_1142100.1		2.61234	1.81817	1.03432	1.82161	1.85265	1.1502	1.21454	1.40579	0.415818	1.29579	0.373831	0.55142	1	up	no
MSTRG.2793	PF3D7_1128000	PF3D7_1128000.1;PF3D7_1128000.2		3.85217	3.85745	1.76396	3.15786	3.30459	2.47841	1.3921	2.3917	0.766161	1.32034	0.400911	0.551654	1	up	no
MSTRG.4037	PRP16	PF3D7_1364300.1	PREDICTED: pre-mRNA-splicing factor ATP-dependent RNA helicase DEAH7-like isoform X1 [Daucus carota subsp. sativus]	1.84321	1.67377	1.27597	1.59765	1.40364	1.64621	2.38081	1.81022	0.21257	0.882572	-0.180214	0.551841	1	down	no
MSTRG.4134	PF3D7_1404100	PF3D7_1404100.1	unknown [Picea sitchensis]	0.940428	1.00726	1.24152	1.06307	0.620532	0.829583	1.15704	0.869052	0.194017	1.22325	0.290721	0.551912	1	up	no
MSTRG.3060	PF3D7_1209100	PF3D7_1209100.1		0.176107	0.134379	0.061914	0.124133	0.134855	0.100179	0.22602	0.153685	0.0295513	0.807714	-0.308083	0.552153	1	down	no
MSTRG.2289	eIF2beta	PF3D7_1010600.1	hypothetical protein BVRB_038540, partial [Beta vulgaris subsp. vulgaris]	8.44341	5.37122	2.81886	5.5445	6.65223	3.57055	2.26266	4.16181	1.38268	1.33223	0.413844	0.552433	1	up	no
MSTRG.4008	SEC24A	PF3D7_1361100.1	protein transport protein Sec24-like At3g07100 [Citrus clementina]	29.5412	30.2012	18.4376	26.06	22.9228	28.5933	39.2111	30.2424	4.18242	0.861703	-0.214737	0.552623	1	down	no
MSTRG.997	RPL39	PF3D7_0611700.1	60S ribosomal protein L39 [Selaginella moellendorffii]	7.01657	12.5678	26.2285	15.2709	7.89788	7.63692	23.2963	12.9437	2.32726	1.1798	0.238541	0.552669	1	up	no
MSTRG.2260	PF3D7_1007600	PF3D7_1007600.1		2.55561	2.33534	1.87156	2.25417	2.41388	1.96034	0.991483	1.78857	0.465604	1.26032	0.333793	0.552944	1	up	no
MSTRG.4218	NMT	PF3D7_1412800.1	glycylpeptide N-tetradecanoyltransferase 1 [Manihot esculenta]	3.92494	2.77476	2.31154	3.00375	3.57761	2.89512	3.67664	3.38312	0.379377	0.887862	-0.171593	0.553184	1	down	no
MSTRG.4082	PF3D7_1369200	PF3D7_1369200.1		2.09144	1.36114	0.799061	1.41721	1.67622	0.859459	0.742047	1.09258	0.324636	1.29713	0.375321	0.553206	1	up	no
MSTRG.942	RAD50	PF3D7_0605800.1	DNA repair protein Rad50, eukaryotes [Ostreococcus tauri]	2.14437	1.57865	0.797116	1.50671	1.61386	0.972753	0.903188	1.16327	0.343446	1.29524	0.373222	0.553288	1	up	no
MSTRG.1854	LSM8	PF3D7_0829300.1	sm-like protein LSM8 isoform X1 [Cinnamomum micranthum f. kanehirae]	2.85905	2.59445	2.1957	2.54973	3.10955	2.08468	3.57041	2.92154	0.371812	0.872735	-0.196385	0.553639	1	down	no
MSTRG.2270	PF3D7_1008700	PF3D7_1008700.1	hypothetical protein CBR_g50106 [Chara braunii]	37.1493	40.1585	31.307	36.2049	39.4244	38.1727	50.7296	42.7756	6.57061	0.846393	-0.2406	0.553677	1	down	no
MSTRG.3415	LRR12;PF3D7_1249500	PF3D7_1249600.1;PF3D7_1249500.1	protein CutA, chloroplastic [Rosa chinensis]	1.63381	1.44652	1.20001	1.42678	1.56367	1.49982	1.76211	1.60853	0.181756	0.887005	-0.172985	0.553742	1	down	no
MSTRG.931	PF3D7_0604600	PF3D7_0604600.1	PREDICTED: DNA annealing helicase and endonuclease ZRANB3 isoform X1 [Capsicum annuum]	0.282655	0.222042	0.218032	0.24091	0.344335	0.226112	0.283034	0.284494	0.043584	0.846802	-0.239904	0.5541	1	down	no
MSTRG.4015	PCNA1	PF3D7_1361900.1	proliferating cell nuclear antigen [Selaginella moellendorffii]	18.3536	15.3777	13.591	15.7741	17.3724	15.5866	22.5408	18.4999	2.72586	0.852656	-0.229965	0.554136	1	down	no
MSTRG.705	PF3D7_0422900	PF3D7_0422900.1		2.41515	1.31236	1.3035	1.67701	1.68789	1.91394	2.14754	1.91646	0.239451	0.875055	-0.192554	0.554403	1	down	no
MSTRG.3443	PF3D7_1252800	PF3D7_1252800.1		2.45305	3.38169	1.53382	2.45619	1.89868	2.24323	1.64004	1.92732	0.52887	1.27441	0.349826	0.554403	1	up	no
MSTRG.1052	MED17	PF3D7_0520200.1		1.23716	0.888362	0.513349	0.879623	1.18797	0.955451	0.769798	0.971072	0.0914487	0.905827	-0.142692	0.554559	1	down	no
MSTRG.1602	PF3D7_0817100	PF3D7_0817100.1	PREDICTED: probable tRNA modification GTPase MnmE isoform X1 [Nicotiana sylvestris]	0.278759	0.160971	0.091803	0.177178	0.090505	0.146333	0.131386	0.122741	0.0544363	1.4435	0.529576	0.554838	1	up	no
MSTRG.2455	CEN3	PF3D7_1027700.1;PF3D7_1027700.2	EF-Hand superfamily protein [Klebsormidium nitens]	14.6924	13.7303	15.969	14.7973	14.245	8.24359	14.5704	12.353	2.44426	1.19787	0.260468	0.555052	1	up	no
MSTRG.2618	DTD	PF3D7_1108200.1	hypothetical protein SOVF_216870 [Spinacia oleracea]	1.29382	1.66018	1.05631	1.33677	1.12197	1.50535	1.99103	1.53945	0.202678	0.868344	-0.203662	0.555069	1	down	no
MSTRG.2316	PF3D7_1013300	PF3D7_1013300.1		0.233325	0.173092	0.116086	0.174168	0.198436	0.144232	0.302279	0.214982	0.0408147	0.810149	-0.303741	0.555195	1	down	no
MSTRG.2717	PF3D7_1119700	PF3D7_1119700.1		1.58251	2.98041	2.75786	2.44026	1.47221	1.9867	2.62179	2.0269	0.41336	1.20394	0.26776	0.555251	1	up	no
MSTRG.4207	PF3D7_1411900	PF3D7_1411900.1		1.23451	1.41282	2.22044	1.62259	1.13184	1.33561	1.66117	1.37621	0.246389	1.17904	0.237607	0.555374	1	up	no
MSTRG.1592	PF3D7_0815400	PF3D7_0815400.1		2.31486	2.11837	3.92293	2.78539	1.91727	1.87016	3.33003	2.37249	0.412902	1.17404	0.231479	0.555401	1	up	no
MSTRG.3396	PF3D7_1247300	PF3D7_1247300.1	phosphatidylinositol glycan class V [Klebsormidium nitens]	1.99691	1.4989	2.00815	1.83465	1.30438	1.16556	2.13928	1.53641	0.298246	1.19412	0.255947	0.5555	1	up	no
MSTRG.3947	PF3D7_1353900	PF3D7_1353900.1	20S proteasome regulatory subunit alpha type PSMA7/PRE6 [Klebsormidium nitens]	11.6816	14.0034	11.2754	12.3201	13.9744	12.2057	17.276	14.4854	2.16523	0.850523	-0.233578	0.555545	1	down	no
MSTRG.1598	PF3D7_0816400	PF3D7_0816400.1		3.89058	4.89383	5.29692	4.69378	4.69331	4.91826	7.15708	5.58955	0.895771	0.839742	-0.251982	0.555594	1	down	no
MSTRG.3934	PF3D7_1352500	PF3D7_1352500.1	predicted protein, partial [Micromonas commoda]	33.2885	42.0354	63.0258	46.1166	36.3637	43.8486	101.667	60.6264	14.5098	0.760668	-0.394661	0.555691	1	down	no
MSTRG.3642	MCAT	PF3D7_1312000.1	hypothetical protein Rsub_02321 [Raphidocelis subcapitata]	0.419959	0.17585	0.311986	0.302598	0.411141	0.244612	0.521175	0.392309	0.089711	0.771326	-0.374588	0.555708	1	down	no
MSTRG.1839	DBP10	PF3D7_0827000.1	putative DEAD-box ATP-dependent RNA helicase 29 isoform X2 [Morus notabilis]	1.60282	1.28743	0.732188	1.20748	1.45495	0.618259	0.772339	0.948518	0.258963	1.27302	0.348254	0.555856	1	up	no
MSTRG.1179	VAR1CSA	PF3D7_0533100.1		3.06106	2.53713	0.678941	2.09238	2.34812	1.15917	1.06164	1.52298	0.5694	1.37387	0.458248	0.555917	1	up	no
MSTRG.2058	PF3D7_0920300	PF3D7_0920300.1		0.818974	0.839702	0.910766	0.856481	0.611914	0.964754	0.359888	0.645518	0.210962	1.32681	0.407963	0.556129	1	up	no
MSTRG.1365	RAMA	PF3D7_0707300.1		26.394	48.3577	16.8107	30.5208	22.3922	26.0896	19.8451	22.7756	7.74517	1.34006	0.422302	0.556285	1	up	no
MSTRG.778	PF3D7_0505700	PF3D7_0505700.1		1.87614	1.96532	0.870839	1.57077	1.71382	1.16544	0.756003	1.21175	0.359011	1.29627	0.37437	0.556441	1	up	no
MSTRG.2175	PF3D7_0934300	PF3D7_0934300.1		1.59284	0.964317	1.45169	1.33628	1.0161	1.57781	2.24421	1.61271	0.276424	0.828596	-0.271259	0.556485	1	down	no
MSTRG.4642	MED20	PF3D7_1463000.1		0.72502	0.900625	0.930606	0.852084	0.795185	0.965175	1.30222	1.02086	0.168777	0.834672	-0.260719	0.55706	1	down	no
MSTRG.890	CYC3	PF3D7_0518400.1	hypothetical protein CBR_g46429 [Chara braunii]	0.903332	0.512941	1.05713	0.824467	0.942444	0.460924	0.467889	0.623752	0.200715	1.32179	0.402489	0.557119	1	up	no
MSTRG.2747	PF3D7_1122700	PF3D7_1122700.1		2.21385	2.81785	4.56412	3.19861	2.4099	3.37092	6.4992	4.09334	0.894734	0.781417	-0.355835	0.557469	1	down	no
MSTRG.3512	PF3D7_1307400	PF3D7_1307400.1		0.088344	0.546301	0.068252	0.234299	0.186595	0.801936	0.0001	0.329544	0.0952447	0.71098	-0.492119	0.557566	1	down	no
MSTRG.3615	PF3D7_1330400	PF3D7_1330400.1	putative ER lumen protein-retaining receptor C28H8.4 [Cucurbita pepo subsp. pepo]	13.2062	14.8117	19.0032	15.6737	14.9407	16.0443	27.6615	19.5488	3.87514	0.801771	-0.318737	0.557574	1	down	no
MSTRG.466	STOML	PF3D7_0318100.1	predicted protein [Hordeum vulgare subsp. vulgare]	2.88453	2.90814	2.53059	2.77442	2.55539	2.86587	4.11468	3.17865	0.404226	0.872831	-0.196226	0.557604	1	down	no
MSTRG.2089	TPK	PF3D7_0924300.1	thiamine pyrophosphokinase 1 isoform X1 [Oryza sativa Japonica Group]	2.39632	2.93439	2.90355	2.74476	2.31167	1.46366	3.15061	2.30865	0.43611	1.1889	0.249631	0.557868	1	up	no
MSTRG.429	PF3D7_0314000	PF3D7_0314000.1		2.84582	3.88525	3.77051	3.50053	3.04457	3.2421	6.28649	4.19105	0.690525	0.835238	-0.25974	0.558244	1	down	no
MSTRG.4761	PF3D7_1478100	PF3D7_1478100.1		0.076269	0.660163	0.404223	0.380218	0.248196	0.336893	1.01718	0.534091	0.153872	0.711898	-0.490257	0.558252	1	down	no
MSTRG.116	VAR	PF3D7_0115700.1		0.242844	0.363539	0.236365	0.280916	0.280076	0.33949	0.340148	0.319905	0.0389887	0.878124	-0.187503	0.558559	1	down	no
MSTRG.2204	ACBP1	PF3D7_1001100.1;PF3D7_1001100.2		0.346944	0.941406	1.13797	0.808774	1.23628	0.471009	1.50688	1.07139	0.262615	0.754884	-0.405674	0.558667	1	down	no
PF3D7_1205700	tGLO2	PF3D7_1205700.1	probable hydroxyacylglutathione hydrolase 2, chloroplastic isoform X1 [Hevea brasiliensis]	0.150766	0.196918	0.232086	0.193257	0.189022	0.239523	0.340972	0.256506	0.063249	0.753421	-0.408473	0.558777	1	down	no
MSTRG.2958	PF3D7_1147300	PF3D7_1147300.1		4.12407	2.73062	1.09399	2.64956	2.79505	1.71322	1.43324	1.9805	0.669059	1.33782	0.419887	0.558849	1	up	no
MSTRG.182	PF3D7_0208700	PF3D7_0208700.1		5.52661	4.51064	5.41199	5.14975	4.89805	3.76568	4.26573	4.30982	0.839926	1.19489	0.256874	0.558931	1	up	no
MSTRG.3673	PF3D7_1315000	PF3D7_1315000.1		0.25218	0.111387	0.261012	0.208193	0.100267	0.504644	0.222753	0.275888	0.067695	0.754629	-0.406161	0.558935	1	down	no
MSTRG.698	PF3D7_0422100	PF3D7_0422100.1		2.37399	2.13904	2.15999	2.22434	2.97043	2.16284	2.55143	2.56157	0.337225	0.868352	-0.203648	0.558993	1	down	no
MSTRG.1316	PF3D7_0624800	PF3D7_0624800.1		0.140024	0.294747	0.194349	0.209707	0.162694	0.330546	0.312989	0.268743	0.0590366	0.780324	-0.357856	0.559003	1	down	no
MSTRG.2906	PF3D7_1140300	PF3D7_1140300.1		0.297231	0.22452	0.119402	0.213718	0.290069	0.239894	0.222668	0.250877	0.0371593	0.851882	-0.231274	0.55923	1	down	no
MSTRG.4544	PF3D7_1450400	PF3D7_1450400.1		1.94223	1.60117	0.667774	1.40372	1.48514	0.989598	0.753368	1.07604	0.327687	1.30453	0.383532	0.560015	1	up	no
MSTRG.175	SERA1	PF3D7_0208000.1	Thiol protease aleurain-like [Glycine soja]	5.06521	4.26315	1.79611	3.70816	4.29126	4.34277	3.51483	4.04962	0.341465	0.91568	-0.127085	0.560081	1	down	no
MSTRG.593	PF3D7_0409000	PF3D7_0409000.1		0.126513	0.097584	0.023399	0.0824987	0.13886	0.081255	0.069884	0.0966663	0.0141677	0.853437	-0.228643	0.560172	1	down	no
MSTRG.2591	PF3D7_1105300	PF3D7_1105300.1		3.80004	4.74093	4.69682	4.4126	4.02231	4.9049	6.77504	5.23408	0.821486	0.843051	-0.246309	0.560288	1	down	no
MSTRG.4545	PF3D7_1450500	PF3D7_1450500.1		2.31809	2.22097	0.99868	1.84591	1.63135	1.45193	1.24818	1.44382	0.402092	1.27849	0.354442	0.560861	1	up	no
MSTRG.1953	PF3D7_0908500	PF3D7_0908500.1		2.56276	3.44566	1.52293	2.51045	2.47379	3.15136	2.75183	2.79233	0.281875	0.899054	-0.153521	0.560936	1	down	no
MSTRG.2908	PF3D7_1140800	PF3D7_1140800.1		1.04766	0.903027	1.08213	1.01094	1.13543	1.0585	1.34693	1.18028	0.169346	0.856521	-0.223439	0.561276	1	down	no
MSTRG.419	PF3D7_0312800	PF3D7_0312800.1	60S ribosomal protein L26-1-like [Coffea arabica]	25.3217	19.5418	25.5988	23.4874	21.7564	14.1742	22.1312	19.3539	4.1335	1.21357	0.279263	0.561664	1	up	no
MSTRG.1222	PF3D7_0702900	PF3D7_0702900.1		0.493872	0.810115	1.24321	0.849067	0.598768	0.265289	1.22779	0.697283	0.151785	1.21768	0.284135	0.561704	1	up	no
MSTRG.4312	VPS3	PF3D7_1423800.1		2.44027	1.23456	0.806933	1.49392	1.78061	0.843194	0.820063	1.14795	0.345966	1.30138	0.380038	0.561802	1	up	no
MSTRG.1501	PF3D7_0806000	PF3D7_0806000.1	ATPase family AAA domain-containing 1-like [Micractinium conductrix]	0.815478	0.582915	0.243518	0.547304	0.69678	0.327425	0.17523	0.399812	0.147492	1.3689	0.453021	0.562192	1	up	no
MSTRG.508	CARL	PF3D7_0321900.1	PREDICTED: protein POLLEN DEFECTIVE IN GUIDANCE 1-like [Tarenaya hassleriana]	2.44998	2.34546	1.76217	2.18587	2.37799	2.30563	2.70034	2.46132	0.275445	0.88809	-0.171222	0.562616	1	down	no
MSTRG.1101	PF3D7_0525000	PF3D7_0525000.1		9.11857	4.63665	2.44899	5.4014	5.77476	3.78191	2.40171	3.98612	1.41528	1.35505	0.438348	0.562671	1	up	no
MSTRG.2100	PF3D7_0925600	PF3D7_0925600.1	protein yippee-like At5g53940 isoform X1 [Physcomitrella patens]	0.630869	0.891788	1.44622	0.989626	0.901894	1.25812	1.61774	1.25925	0.269623	0.785886	-0.347608	0.56287	1	down	no
MSTRG.2001	ELF1	PF3D7_0914600.1	predicted protein [Micromonas pusilla CCMP1545]	1.84156	3.05218	3.4964	2.79671	2.25206	2.74882	5.40697	3.46928	0.672568	0.806136	-0.310904	0.562889	1	down	no
MSTRG.884	EIF3B	PF3D7_0517700.1	eukaryotic translation initiation factor 3B [Klebsormidium nitens]	5.13786	5.50422	3.85225	4.83144	5.77474	4.81795	5.80284	5.46518	0.633737	0.884041	-0.177815	0.563077	1	down	no
MSTRG.2620	CK2alpha	PF3D7_1108400.1	casein kinase II subunit alpha-like [Ananas comosus]	12.0567	8.54969	8.25263	9.61968	11.5573	10.6699	11.081	11.1027	1.48305	0.866425	-0.206854	0.563298	1	down	no
MSTRG.2400	SEA1	PF3D7_1021800.1		12.7301	12.967	4.04575	9.91427	9.51855	7.03332	5.2709	7.27426	2.64001	1.36293	0.446707	0.563308	1	up	no
MSTRG.2354	PMM	PF3D7_1017400.1	phosphomannomutase [Setaria italica]	1.9392	2.48721	2.58718	2.33787	1.61696	1.56555	2.72006	1.96752	0.370343	1.18823	0.248812	0.563658	1	up	no
MSTRG.4459	MFS6	PF3D7_1440800.1		3.2717	1.80571	2.13412	2.40384	2.86117	2.44002	2.91254	2.73791	0.334069	0.877984	-0.187733	0.563733	1	down	no
MSTRG.3152	PF3D7_1220300	PF3D7_1220300.1	hypothetical protein M569_03953 [Genlisea aurea]	2.36797	1.91309	0.840893	1.70732	1.78015	1.05056	1.1341	1.3216	0.385712	1.29185	0.36944	0.563734	1	up	no
MSTRG.1344	TIM22	PF3D7_0627400.1	hypothetical protein VOLCADRAFT_81742 [Volvox carteri f. nagariensis]	1.1262	0.679088	0.796509	0.867267	0.751732	0.533934	0.755011	0.680226	0.187041	1.27497	0.350462	0.564139	1	up	no
MSTRG.356	QCR8	PF3D7_0306000.1		1.52837	2.46369	3.42445	2.47217	1.93489	1.64762	6.19901	3.2605	0.788332	0.758218	-0.399316	0.564835	1	down	no
MSTRG.2071	PF3D7_0921900	PF3D7_0921900.1		3.31697	2.69936	1.0067	2.34101	2.55065	1.40491	1.39893	1.78483	0.556181	1.31162	0.391345	0.564853	1	up	no
MSTRG.1644	PF3D7_0821200	PF3D7_0821200.1		1.46393	1.95442	1.73363	1.71732	2.02072	1.47146	2.59142	2.02786	0.310541	0.846863	-0.239799	0.565022	1	down	no
MSTRG.937	PF3D7_0605200	PF3D7_0605200.1		9.34563	7.33005	5.55579	7.41049	7.93787	7.65155	9.04268	8.2107	0.800209	0.902541	-0.147936	0.565072	1	down	no
MSTRG.4541	SRP54	PF3D7_1450100.1	signal recognition particle 54 kDa protein 2 [Quercus suber]	14.9428	13.1952	8.76871	12.3022	11.6949	9.17709	8.16432	9.67878	2.62347	1.27105	0.346025	0.565098	1	up	no
MSTRG.443	PF3D7_0315300	PF3D7_0315300.1		0.388629	0.24425	0.0792528	0.237377	0.284968	0.0760453	0.151063	0.170692	0.0666851	1.39067	0.475785	0.565329	1	up	no
MSTRG.1715	PF3D7_0720600	PF3D7_0720600.1		1.87534	2.29405	1.80364	1.99101	2.16584	1.97556	2.67039	2.2706	0.279588	0.876866	-0.189572	0.565404	1	down	no
MSTRG.3358	PF3D7_1244000	PF3D7_1244000.1	uncharacterized protein LOC112007986 [Quercus suber]	2.55003	2.34443	1.00257	1.96567	1.87944	1.52175	1.16983	1.52367	0.442	1.29009	0.36747	0.565568	1	up	no
MSTRG.4254	PF3D7_1416900	PF3D7_1416900.1	PREDICTED: probable prefoldin subunit 2 isoform X1 [Populus euphratica]	1.67047	1.21887	0.874221	1.25452	1.67487	0.634859	0.541734	0.950487	0.304033	1.31987	0.400397	0.565851	1	up	no
MSTRG.67	PF3D7_0108400	PF3D7_0108400.1;PF3D7_0108400.2	S-adenosylmethionine carrier 2 [Arabidopsis thaliana]	0.973821	0.980562	1.69705	1.21714	0.837842	1.18679	2.67022	1.56495	0.347807	0.777752	-0.362617	0.566046	1	down	no
MSTRG.162	PF3D7_0206600	PF3D7_0206600.1	PREDICTED: DNA-directed RNA polymerase III subunit RPC10 [Tarenaya hassleriana]	0.071064	0.060469	0.322024	0.151186	0.04929	0.064378	0.242076	0.118581	0.0326043	1.27495	0.350444	0.566085	1	up	no
MSTRG.3018	CC1HL	PF3D7_1203600.1	cytochrome c-type heme lyase [Chlorella sorokiniana]	0.349717	0.852548	0.894617	0.698961	0.768447	0.694129	1.22259	0.895056	0.196095	0.780913	-0.356766	0.566154	1	down	no
MSTRG.4260	PF3D7_1417600	PF3D7_1417600.1		3.84373	2.37924	0.939671	2.38755	2.57382	1.55088	1.09824	1.74098	0.646565	1.37138	0.455628	0.566202	1	up	no
MSTRG.3804	PF3D7_1338000;PF3D7_1337900	PF3D7_1338000.1;PF3D7_1337900.1	probable lysosomal cobalamin transporter [Quercus suber]	5.40712	4.9374	5.09868	5.14773	5.50343	5.35869	7.3666	6.07624	0.928505	0.847191	-0.239241	0.566207	1	down	no
MSTRG.2330	PF3D7_1014800	PF3D7_1014800.1		0.110701	0.26423	0.098896	0.157942	0.178622	0.163416	0.240025	0.194021	0.0360787	0.814048	-0.296815	0.566583	1	down	no
MSTRG.3873	SEC61A	PF3D7_1346100.1	protein transport protein Sec61 subunit alpha-like [Ananas comosus]	42.9222	40.7246	43.2007	42.2825	41.2979	40.8442	71.2629	51.135	8.85249	0.82688	-0.27425	0.56671	1	down	no
MSTRG.1008	PF3D7_0613200	PF3D7_0613200.1		3.56606	4.57976	5.84561	4.66381	3.71863	2.63598	5.52903	3.96121	0.702596	1.17737	0.235566	0.566872	1	up	no
MSTRG.2841	GCVH	PF3D7_1132900.1	glycine cleavage system H protein 2, mitochondrial-like [Coffea arabica]	0.572922	0.386863	0.382436	0.447407	0.653102	0.406027	0.509255	0.522795	0.0753877	0.855799	-0.224657	0.567048	1	down	no
MSTRG.1002	NOG1	PF3D7_0612900.1	predicted protein [Bathycoccus prasinos]	3.71104	2.36194	0.946588	2.33986	2.37703	1.82592	1.0213	1.74142	0.598441	1.34365	0.426159	0.567324	1	up	no
MSTRG.4701	RCL1	PF3D7_1471000.1	probable RNA 3'-terminal phosphate cyclase-like protein isoform X1 [Quercus suber]	0.317062	0.310964	0.409257	0.345761	0.257765	0.35099	0.732096	0.44695	0.101189	0.7736	-0.370339	0.567516	1	down	no
MSTRG.2407	PF3D7_1022700	PF3D7_1022700.1		1.58121	4.91175	6.82581	4.43959	2.1662	3.9394	12.3313	6.14563	1.70604	0.722398	-0.469134	0.567593	1	down	no
MSTRG.2418	PF3D7_1022000	PF3D7_1022000.1	hypothetical protein CBR_g26401 [Chara braunii]	1.91307	1.17319	0.398676	1.16165	1.30073	0.834814	0.393356	0.842968	0.318679	1.37804	0.462622	0.56768	1	up	no
MSTRG.1361	PF3D7_0706300	PF3D7_0706300.1		0.226355	0.799968	0.762789	0.596371	0.282816	0.449219	0.633926	0.45532	0.14105	1.30978	0.389327	0.568305	1	up	no
MSTRG.196	PF3D7_0210200	PF3D7_0210200.1		3.71609	2.97215	1.19561	2.62795	2.94239	1.75916	1.21226	1.97127	0.656682	1.33313	0.414813	0.568596	1	up	no
MSTRG.2735	PF3D7_1121400	PF3D7_1121400.1	hypothetical protein PHYPA_025885 [Physcomitrella patens]	0.369163	0.459383	0.529479	0.452675	0.277977	0.363726	0.414954	0.352219	0.100456	1.28521	0.362003	0.568638	1	up	no
MSTRG.2962	PF3D7_1147700	PF3D7_1147700.1		1.95933	2.66384	2.31177	2.31165	2.1319	2.81876	3.02633	2.659	0.347347	0.869369	-0.201959	0.56877	1	down	no
MSTRG.999	PF3D7_0611900	PF3D7_0611900.1	protein LSM12 homolog A-like [Physcomitrella patens]	0.945406	1.03601	1.61492	1.19878	0.783036	0.733322	1.54289	1.01975	0.179029	1.17556	0.233351	0.56885	1	up	no
MSTRG.324	CLAG3.1;CLAG3.2	PF3D7_0302500.1;PF3D7_0302200.1		125.82	144.3	72.7011	114.274	108.553	158.491	121.621	129.555	15.2811	0.882049	-0.181069	0.569062	1	down	no
MSTRG.4072	PF3D7_1368000	PF3D7_1368000.1		0.280011	0.696302	1.66574	0.880684	0.178557	0.495431	1.3875	0.687164	0.19352	1.28162	0.35797	0.569493	1	up	no
MSTRG.1304	PF3D7_0623600	PF3D7_0623600.1	hypothetical protein CEUSTIGMA_g13523.t1 [Chlamydomonas eustigma]	4.743	2.6855	1.79319	3.0739	2.98891	2.23883	2.03093	2.41956	0.654343	1.27044	0.345327	0.569686	1	up	no
MSTRG.1150	PF3D7_0529700	PF3D7_0529700.1		0.217033	0.088625	0.101229	0.135629	0.124605	0.038772	0.133559	0.0989787	0.0366503	1.37029	0.454476	0.569776	1	up	no
MSTRG.3986	PF3D7_1358600	PF3D7_1358600.1		1.73703	1.56278	0.755713	1.35184	1.24959	1.29206	0.550297	1.03065	0.32119	1.31164	0.391371	0.569873	1	up	no
MSTRG.2516	SLY1;PF3D7_1034100	PF3D7_1034000.1;PF3D7_1034100.1	SEC1 family transport protein SLY1-like [Quercus suber]	3.32907	3.53881	2.19668	3.02152	4.66344	2.62786	2.84173	3.37768	0.356155	0.894556	-0.160756	0.569878	1	down	no
MSTRG.1855	PF3D7_0829400	PF3D7_0829400.1	2-oxoglutarate (2OG) and Fe(II)-dependent oxygenase superfamily protein [Arabidopsis thaliana]	4.83395	3.39784	2.42947	3.55375	3.92306	2.27166	2.34249	2.84573	0.708019	1.2488	0.320543	0.569922	1	up	no
MSTRG.2604	PF3D7_1106100	PF3D7_1106100.1	hypothetical protein CBR_g28520 [Chara braunii]	9.12229	5.82395	4.87588	6.60737	6.95808	5.39578	3.38658	5.24681	1.36056	1.25931	0.332636	0.569929	1	up	no
MSTRG.3322	PF3D7_1239800	PF3D7_1239800.1		1.04495	0.779967	0.290287	0.705067	0.758428	0.480369	0.355907	0.531568	0.173499	1.32639	0.407506	0.570337	1	up	no
MSTRG.3165	PF3D7_1222000	PF3D7_1222000.1	UPF0027-domain-containing protein [Coccomyxa subellipsoidea C-169]	1.34897	1.50893	0.851817	1.23657	1.40106	0.756417	0.789459	0.982313	0.254261	1.25884	0.332094	0.570365	1	up	no
MSTRG.2463	PF3D7_1028600	PF3D7_1028600.1		12.5288	13.3871	8.75163	11.5558	10.1146	9.17963	8.89297	9.39573	2.1601	1.2299	0.298544	0.570368	1	up	no
MSTRG.2383	PF3D7_1020200	PF3D7_1020200.1		0.388121	0.422989	0.253805	0.354972	0.427233	0.329444	0.489134	0.41527	0.0602987	0.854797	-0.226347	0.570453	1	down	no
PF3D7_0502400	MSP8	PF3D7_0502400.1		0.592517	0.438192	0.537715	0.522808	0.327283	0.290888	0.657553	0.425241	0.0975667	1.22944	0.297999	0.570595	1	up	no
MSTRG.3735	PF3D7_1321200	PF3D7_1321200.1		1.254	2.22284	2.73817	2.07167	0.76472	1.47672	2.76792	1.66979	0.401886	1.24068	0.311132	0.570659	1	up	no
MSTRG.376	PF3D7_0307900	PF3D7_0307900.1		0.107704	0.056504	0.022553	0.0622537	0.068529	0.040092	0.017354	0.0419917	0.020262	1.48252	0.568056	0.570794	1	up	no
MSTRG.2697	TyrRSapi	PF3D7_1117500.1	hypothetical protein TSUD_125230 [Trifolium subterraneum]	2.06028	1.14729	0.613705	1.27376	1.13178	1.25809	0.418971	0.936282	0.337477	1.36044	0.444077	0.570797	1	up	no
MSTRG.4365	PF3D7_1430300	PF3D7_1430300.1	inositol hexakisphosphate and diphosphoinositol-pentakisphosphate kinase VIP2 isoform X4 [Vigna radiata var. radiata]	1.50626	0.922109	0.282212	0.903526	0.992107	0.567642	0.429711	0.663153	0.240373	1.36247	0.446224	0.571107	1	up	no
MSTRG.3690	PF3D7_1316700	PF3D7_1316700.1		0.643865	0.712911	0.332359	0.563045	0.69029	0.694563	0.52162	0.635491	0.072446	0.886	-0.174621	0.571148	1	down	no
MSTRG.2056	PF3D7_0920100	PF3D7_0920100.1	hypothetical protein DM860_007811 [Cuscuta australis]	1.14375	0.892099	1.25961	1.09849	1.36605	1.21472	1.3447	1.30849	0.210006	0.839506	-0.252388	0.571192	1	down	no
MSTRG.1094	RBG1	PF3D7_0524400.1	developmentally-regulated G-protein 3 [Jatropha curcas]	6.68168	5.04485	3.67455	5.13369	6.29716	4.70403	6.16902	5.7234	0.589708	0.896965	-0.156876	0.57135	1	down	no
MSTRG.1657	SEC23	PF3D7_0822600.1	protein transport protein SEC23 [Amborella trichopoda]	20.3214	21.7645	20.696	20.9273	20.1085	21.2399	33.9291	25.0925	4.16521	0.834006	-0.261871	0.572393	1	down	no
MSTRG.2072	PF3D7_0922100	PF3D7_0922100.1		2.23772	1.51027	0.788295	1.51209	1.47961	0.987292	1.09008	1.18566	0.326432	1.27532	0.350855	0.573085	1	up	no
MSTRG.2495	PF3D7_1031800	PF3D7_1031800.1		2.93565	4.21963	3.3093	3.48819	3.44882	3.01807	5.68549	4.05079	0.562602	0.861113	-0.215725	0.573333	1	down	no
MSTRG.3566	PF3D7_1324600	PF3D7_1324600.1		0.660757	0.329111	0.170431	0.386766	0.38943	0.22516	0.259234	0.291275	0.0954917	1.32784	0.409082	0.573337	1	up	no
MSTRG.259	PF3D7_0216900	PF3D7_0216900.1		1.55424	1.03201	0.419818	1.00202	0.997576	0.862466	0.293494	0.717845	0.284177	1.39588	0.48117	0.573473	1	up	no
MSTRG.1943	PF3D7_0907500	PF3D7_0907500.1		3.55063	4.87424	3.85623	4.0937	3.4191	5.10397	5.52497	4.68268	0.588981	0.874221	-0.193929	0.573586	1	down	no
MSTRG.3591	NMNAT	PF3D7_1327600.1		0.839902	1.99587	2.06356	1.63311	0.737381	2.27493	3.17198	2.06143	0.428318	0.792223	-0.336022	0.57386	1	down	no
PF3D7_0303600	Plrx	PF3D7_0303600.1		0.327619	0.177793	0.362072	0.289161	0.274804	0.287491	0.053144	0.205146	0.084015	1.40954	0.495221	0.57389	1	up	no
MSTRG.2791	PF3D7_1127400	PF3D7_1127400.1		0.780437	0.330653	0.697881	0.60299	0.671855	0.629571	0.929404	0.74361	0.14062	0.810896	-0.302411	0.574062	1	down	no
MSTRG.4100	VAR	PF3D7_1373500.1		1.46068	1.69972	0.952881	1.37109	1.28214	0.437773	1.59736	1.10576	0.265335	1.23996	0.31029	0.574063	1	up	no
MSTRG.3755	DBP8	PF3D7_1332700.1	DEAD-box ATP-dependent RNA helicase 36 [Selaginella moellendorffii]	1.8416	1.60664	1.46217	1.6368	1.00138	1.32291	1.73177	1.35202	0.284785	1.21064	0.275766	0.574434	1	up	no
MSTRG.1402	PF3D7_0711500	PF3D7_0711500.1	fructose bisphosphate aldolase [Micractinium conductrix]	7.63658	4.6089	2.3854	4.87696	5.16467	3.17177	2.88156	3.73933	1.13762	1.30423	0.383201	0.574451	1	up	no
MSTRG.3674	PK9	PF3D7_1315100.1	hypothetical protein CEUSTIGMA_g8374.t1 [Chlamydomonas eustigma]	0.538474	0.219343	0.093534	0.283784	0.409661	0.297211	0.320265	0.342379	0.0585953	0.828858	-0.270803	0.574946	1	down	no
MSTRG.652	PF3D7_0415900	PF3D7_0415900.1	component of cytosolic 80S ribosome and 60S large subunit [Volvox carteri f. nagariensis]	20.8421	15.7898	10.0559	15.5626	17.3959	10.0951	8.6979	12.0629	3.49965	1.29012	0.367501	0.57519	1	up	no
MSTRG.2194	REX1	PF3D7_0935900.1		4.55168	3.12629	3.24658	3.64152	3.46739	1.50208	4.00962	2.99303	0.648489	1.21667	0.282934	0.575362	1	up	no
MSTRG.1091	KASbeta	PF3D7_0524000.1	PREDICTED: importin-5-like [Nicotiana attenuata]	8.77681	8.16676	6.06678	7.67011	9.5493	7.25322	9.71613	8.83955	1.16943	0.867704	-0.204724	0.575684	1	down	no
MSTRG.2537	MSP11	PF3D7_1036000.1		6.34948	20.3662	7.08023	11.2653	4.39093	12.3896	8.15738	8.31264	2.95266	1.3552	0.438507	0.575688	1	up	no
PF3D7_1474300	PF3D7_1474300	PF3D7_1474300.1	PREDICTED: DNA ligase 6 isoform X1 [Brassica rapa]	0.324006	0.316208	0.223256	0.287823	0.30818	0.20668	0.138833	0.217898	0.0699257	1.32091	0.401533	0.57573	1	up	no
MSTRG.4455	SPP;PBGS	PF3D7_1440200.1;PF3D7_1440300.1	MPP-like metallohydrolase [Micractinium conductrix];Porphobilinogen synthase [Zostera marina]	1.54052	1.2946	0.526123	1.12041	1.17187	0.724318	0.711294	0.86916	0.251252	1.28907	0.366336	0.575856	1	up	no
MSTRG.2994	PF3D7_1201200	PF3D7_1201200.1		1.36545	1.93283	2.41337	1.90388	1.42398	1.7935	3.85246	2.35665	0.452768	0.807876	-0.307794	0.576105	1	down	no
PF3D7_1227900	PF3D7_1227900	PF3D7_1227900.1	Pseudouridine synthase, RsuA/RluB/C/D/E/F [Ostreococcus tauri]	0.214796	0.259591	0.326767	0.267051	0.130913	0.453692	0.45923	0.347945	0.0808937	0.76751	-0.381742	0.576111	1	down	no
MSTRG.677	GOT1	PF3D7_0419200.1		0.651074	0.744576	0.653347	0.682999	0.44619	0.347904	0.818618	0.537571	0.145428	1.27053	0.345429	0.57635	1	up	no
MSTRG.4390	PHD2	PF3D7_1433400.1		5.51449	3.9133	1.53196	3.65325	3.84205	2.20965	2.08693	2.71288	0.940375	1.34663	0.429358	0.576543	1	up	no
MSTRG.3408	PF3D7_1248700	PF3D7_1248700.1		10.4006	7.55844	3.87147	7.27683	7.37073	4.84147	4.42594	5.54605	1.73079	1.31208	0.391851	0.576593	1	up	no
MSTRG.3510	rpoA	PF3D7_1307600.1	alpha subunit of RNA polymerase (chloroplast) [Kirchneriella aperta]	6.04444	7.33578	3.15664	5.51229	4.58706	4.10124	4.33444	4.34091	1.17137	1.26985	0.344653	0.577044	1	up	no
MSTRG.3056	PF3D7_1208700	PF3D7_1208700.1		1.10996	0.922637	1.13981	1.05747	0.921783	0.609149	1.11111	0.880681	0.176789	1.20074	0.263925	0.577099	1	up	no
MSTRG.1350	PTPS	PF3D7_0628000.1		0.539649	0.584097	0.813019	0.645588	0.467888	0.940072	1.04981	0.819258	0.17367	0.788016	-0.343704	0.577277	1	down	no
MSTRG.3847	ApiAP2	PF3D7_1342900.1		0.703931	0.395764	0.204336	0.434677	0.429907	0.275145	0.30345	0.336167	0.0985097	1.29304	0.370764	0.577323	1	up	no
MSTRG.440	PF3D7_0315000	PF3D7_0315000.1		0.545551	0.341598	1.01413	0.633759	0.439727	0.86935	1.29029	0.866457	0.232697	0.731438	-0.451193	0.577663	1	down	no
MSTRG.1133	UMP1	PF3D7_0528000.1		5.27428	6.8463	12.6708	8.26379	4.51536	6.9789	21.6668	11.0537	2.78989	0.747606	-0.41965	0.577688	1	down	no
MSTRG.2929	PF3D7_1143400	PF3D7_1143400.1	translation initiation factor 1A [Tamarix hispida]	8.19453	8.97305	4.98722	7.38493	7.67246	5.44591	4.53036	5.88291	1.50203	1.25532	0.328056	0.577753	1	up	no
MSTRG.1503	PF3D7_0806500	PF3D7_0806500.1	PREDICTED: chaperone protein dnaJ 10-like [Gossypium hirsutum]	5.54264	8.90308	10.5422	8.3293	7.74199	6.70765	6.38264	6.94409	1.38521	1.19948	0.262409	0.578319	1	up	no
MSTRG.3646	IF2a	PF3D7_1312400.1	translation initiation factor IF-2, chloroplastic [Phalaenopsis equestris]	0.361172	0.366635	0.137557	0.288455	0.36265	0.359566	0.253572	0.325263	0.036808	0.886836	-0.173261	0.578796	1	down	no
PF3D7_1327000	PF3D7_1327000	PF3D7_1327000.1		0.084363	0.165074	0.076977	0.108805	0.172855	0.145465	0.075488	0.131269	0.0224647	0.828866	-0.270789	0.578818	1	down	no
MSTRG.4672	NIP7	PF3D7_1466700.1	hypothetical protein SELMODRAFT_79020 [Selaginella moellendorffii]	0.758028	0.475443	1.15926	0.797577	0.60457	0.895375	0.349748	0.616564	0.181012	1.29358	0.371372	0.578928	1	up	no
MSTRG.335	BCKDH-E2	PF3D7_0303700.1	lipoamide acyltransferase component of branched-chain alpha-keto acid dehydrogenase complex, mitochondrial [Setaria italica]	5.09179	6.06607	3.43554	4.86447	4.98594	2.3207	4.61765	3.97477	0.889704	1.22384	0.291413	0.579083	1	up	no
MSTRG.902	PF3D7_0519900	PF3D7_0519900.1		0.327294	0.356888	0.193422	0.292535	0.278105	0.23011	0.148586	0.218934	0.073601	1.33618	0.418114	0.579375	1	up	no
MSTRG.3608	AMPD	PF3D7_1329400.1	probable AMP deaminase [Solanum lycopersicum]	1.60936	0.970647	1.17713	1.25238	1.1873	1.14079	2.0041	1.44407	0.191685	0.86726	-0.205464	0.579534	1	down	no
MSTRG.4668	PPKL	PF3D7_1466100.1	serine/threonine-protein phosphatase BSL1 homolog [Phalaenopsis equestris]	11.1005	8.47601	6.25195	8.60947	10.2036	8.64739	10.4082	9.75304	1.14357	0.882748	-0.179927	0.579855	1	down	no
MSTRG.1412	PF3D7_0713600	PF3D7_0713600.1		0.437938	0.40909	0.397748	0.414925	0.459236	0.400258	0.60081	0.486768	0.0718427	0.852409	-0.230383	0.579951	1	down	no
MSTRG.4426	PF3D7_1437200	PF3D7_1437200.1	hypothetical protein OsI_30411 [Oryza sativa Indica Group]	22.6716	23.6355	13.0376	19.7815	23.5322	21.6958	21.7929	22.3403	2.55874	0.885465	-0.175493	0.580041	1	down	no
MSTRG.823	TopoI	PF3D7_0510500.1	hypothetical protein AXG93_1247s1150 [Marchantia polymorpha subsp. ruderalis]	2.19667	2.69051	1.42745	2.10488	2.01832	1.60793	1.47569	1.70065	0.40423	1.23769	0.307653	0.580086	1	up	no
MSTRG.1561	KARalpha	PF3D7_0812400.1	Karyopherin (importin) alpha [Handroanthus impetiginosus]	17.4964	12.7537	8.58601	12.9454	17.3142	13.8612	12.55	14.5751	1.62978	0.888181	-0.171074	0.580157	1	down	no
MSTRG.4241	PF3D7_1415500	PF3D7_1415500.1		0.680961	0.414803	0.165392	0.420385	0.556687	0.51795	0.297152	0.457263	0.0368777	0.919351	-0.121312	0.580312	1	down	no
MSTRG.3094	BDP2	PF3D7_1212900.1	PREDICTED: transcription factor GTE12-like isoform X1 [Beta vulgaris subsp. vulgaris]	9.37356	7.63866	7.87843	8.29688	7.37754	4.23922	8.76189	6.79289	1.504	1.22141	0.288545	0.580359	1	up	no
MSTRG.2656	UGT	PF3D7_1113300.1	UDP-galactose transporter related protein [Klebsormidium nitens]	5.10229	6.7711	11.4492	7.77421	6.60169	7.02439	16.5916	10.0725	2.29834	0.771822	-0.37366	0.580587	1	down	no
MSTRG.1659	SNRNP40	PF3D7_0822800.1	hypothetical protein APUTEX25_004872 [Auxenochlorella protothecoides]	2.14897	3.22894	2.25935	2.54576	2.29738	3.2521	3.06383	2.8711	0.325348	0.886682	-0.173512	0.580769	1	down	no
MSTRG.676	PF3D7_0419300	PF3D7_0419300.1		2.74262	2.29393	1.13068	2.05574	2.46783	1.23499	1.13022	1.61101	0.444728	1.27605	0.35169	0.580793	1	up	no
MSTRG.2325	PF3D7_1014300	PF3D7_1014300.1	predicted protein [Chlamydomonas reinhardtii]	1.23329	1.14663	0.290404	0.89011	0.885335	0.639596	0.468439	0.664457	0.225653	1.33961	0.421808	0.580837	1	up	no
MSTRG.2397	ROK1	PF3D7_1021500.1	PREDICTED: DEAD-box ATP-dependent RNA helicase 57-like [Populus euphratica]	0.282409	0.362018	0.051623	0.232017	0.191591	0.159187	0.119389	0.156722	0.0752943	1.48043	0.566018	0.580976	1	up	no
MSTRG.2427	PF3D7_1024600	PF3D7_1024600.1		0.953507	0.55577	0.469193	0.65949	0.580541	0.960949	0.700291	0.74726	0.0877703	0.882544	-0.18026	0.581651	1	down	no
MSTRG.731	RIF	PF3D7_0500300.1		0.302148	0.542951	0.307281	0.384127	0.107878	0.255268	0.468971	0.277372	0.106754	1.38488	0.469758	0.581855	1	up	no
MSTRG.4383	PF3D7_1432600	PF3D7_1432600.1		0.53408	0.709652	0.268328	0.50402	0.468741	0.426783	0.264983	0.386836	0.117184	1.30293	0.38176	0.581988	1	up	no
MSTRG.2514	BDP1	PF3D7_1033700.1	hypothetical protein B296_00033499 [Ensete ventricosum]	6.01166	4.67012	3.22351	4.6351	5.86184	4.82039	4.62337	5.10187	0.466772	0.90851	-0.138426	0.582239	1	down	no
MSTRG.4688	eIF4A	PF3D7_1468700.1	ATP-dependent RNA helicase eIF4A [Quercus suber]	47.0567	46.1678	47.7608	46.9951	53.3039	45.9659	68.6628	55.9775	8.98244	0.839535	-0.252338	0.582556	1	down	no
MSTRG.2114	PF3D7_0927100	PF3D7_0927100.1		2.98182	1.65383	0.815387	1.81701	1.9896	2.00104	1.91013	1.96692	0.14991	0.923785	-0.114372	0.582667	1	down	no
MSTRG.3876	PF3D7_1345800	PF3D7_1345800.1		1.96584	1.43223	0.770186	1.38942	2.04798	1.40522	1.0912	1.5148	0.125382	0.917229	-0.124647	0.582708	1	down	no
MSTRG.3592	UPF3B	PF3D7_1327700.1	regulator of nonsense transcripts UPF3-like isoform X4 [Durio zibethinus]	1.03564	1.8383	1.71624	1.53006	0.312966	0.117942	3.08299	1.1713	0.35876	1.30629	0.385477	0.583101	1	up	no
MSTRG.1160	PF3D7_0530700	PF3D7_0530700.1		0.175533	0.205058	0.07767	0.152754	0.23538	0.167362	0.129637	0.17746	0.024706	0.86078	-0.216284	0.58339	1	down	no
PF3D7_0700100	VAR	PF3D7_0700100.1		0.056976	0.080852	0.034262	0.0573633	0.108713	0.020382	0.088824	0.0726397	0.0152763	0.789697	-0.340629	0.583411	1	down	no
MSTRG.4108	ETRAMP14	PF3D7_1401400.1		7.03949	12.0952	22.3143	13.8163	7.03581	7.34842	20.6982	11.6941	2.12219	1.18148	0.240589	0.583498	1	up	no
MSTRG.410	PF3D7_0311900	PF3D7_0311900.1		0.545108	0.431028	0.167926	0.381354	0.46599	0.368731	0.447662	0.427461	0.046107	0.892138	-0.164662	0.58392	1	down	no
MSTRG.2037	PF3D7_0918200	PF3D7_0918200.1	hypothetical protein TSUD_310700 [Trifolium subterraneum]	14.3571	13.0732	14.7238	14.0514	15.0658	15.0073	19.0816	16.3849	2.3335	0.857582	-0.221654	0.584395	1	down	no
MSTRG.3282	NOT4	PF3D7_1235300.1	CCR4-NOT transcription complex subunit 4 [Klebsormidium nitens]	2.58216	1.99027	0.81173	1.79472	1.96637	1.24566	0.904109	1.37205	0.422676	1.30806	0.387431	0.584768	1	up	no
MSTRG.4674	PF3D7_1466900	PF3D7_1466900.1		1.24618	1.01403	0.57128	0.943829	0.861692	0.726928	0.67377	0.75413	0.189699	1.25155	0.323712	0.584837	1	up	no
MSTRG.4044	PF3D7_1365000	PF3D7_1365000.1		0.502681	0.492705	0.120635	0.372007	0.248617	0.20826	0.333217	0.263365	0.108642	1.41252	0.498268	0.584934	1	up	no
MSTRG.4531	PF3D7_1449100	PF3D7_1449100.1		7.59529	6.872	2.78607	5.75112	5.51059	4.16786	3.60373	4.4274	1.32372	1.29898	0.377384	0.584943	1	up	no
MSTRG.3816	PF3D7_1339300	PF3D7_1339300.1		3.79619	5.07065	2.34248	3.73644	3.51477	3.30556	1.91711	2.91248	0.823959	1.28291	0.359416	0.585059	1	up	no
MSTRG.1748	PF3D7_0723900	PF3D7_0723900.1		3.48243	2.10792	1.23456	2.27497	2.57255	1.45142	1.30996	1.77798	0.496994	1.27953	0.355611	0.585135	1	up	no
MSTRG.2362	PPP8	PF3D7_1018200.1	Serine/threonine-protein phosphatase BSU1 [Arabidopsis lyrata subsp. lyrata]	9.46124	7.2992	1.54261	6.10102	4.71328	3.84717	4.69918	4.41987	1.68114	1.38036	0.465045	0.585294	1	up	no
MSTRG.4443	CTR1	PF3D7_1439000.1	hypothetical protein MARPO_0011s0109 [Marchantia polymorpha]	8.81547	9.4154	11.0825	9.77113	10.4767	4.61103	21.7515	12.2797	2.5086	0.795712	-0.329681	0.585478	1	down	no
MSTRG.2009	PFK9	PF3D7_0915400.1	PREDICTED: pyrophosphate--fructose 6-phosphate 1-phosphotransferase subunit beta 2 [Brassica rapa]	11.7628	10.4932	8.875	10.377	12.0885	10.3037	13.6754	12.0225	1.64553	0.86313	-0.212351	0.585516	1	down	no
MSTRG.1167	PF3D7_0531300	PF3D7_0531300.1		0.66569	0.378608	0.494878	0.513059	0.642332	0.476871	0.768513	0.629239	0.11618	0.815364	-0.294484	0.585542	1	down	no
MSTRG.2699	RAN	PF3D7_1117700.1	PREDICTED: GTP-binding nuclear protein Ran1A [Cucumis sativus]	38.1858	44.5215	26.5688	36.4254	42.1882	39.1102	43.287	41.5284	5.10307	0.877119	-0.189156	0.585554	1	down	no
MSTRG.4832	RNA4	PF3D7_MIT02600.1		117.544	112.517	239.811	156.624	130.821	104.421	388.256	207.833	51.2089	0.753606	-0.408119	0.585648	1	down	no
MSTRG.1544	PPM7	PF3D7_0810500.1	hypothetical protein CEUSTIGMA_g12740.t1 [Chlamydomonas eustigma]	3.97409	3.21371	2.79502	3.32761	3.22678	2.21188	2.84234	2.76033	0.567274	1.20551	0.269643	0.585702	1	up	no
MSTRG.390	AS	PF3D7_0309500.1	asparagine synthetase [glutamine-hydrolyzing] 2 [Solanum pennellii]	14.2867	11.2501	8.268	11.2683	14.1421	12.2275	11.7846	12.7181	1.44978	0.886006	-0.174611	0.585804	1	down	no
MSTRG.870	PhLP1	PF3D7_0516400.1	hypothetical protein CEUSTIGMA_g8907.t1 [Chlamydomonas eustigma]	1.65687	3.03073	1.36922	2.01894	2.21203	2.48768	1.9744	2.2247	0.205764	0.907509	-0.140015	0.585953	1	down	no
MSTRG.3109	EMC6	PF3D7_1214400.1		5.96814	2.93292	4.7954	4.56549	4.55119	3.34543	3.51352	3.80338	0.762104	1.20038	0.263486	0.585979	1	up	no
MSTRG.2239	PF3D7_1004500	PF3D7_1004500.1		0.454645	0.851009	0.879058	0.728237	0.432601	0.374284	1.0392	0.615363	0.112875	1.18343	0.242972	0.586213	1	up	no
MSTRG.2498	DCP1	PF3D7_1032100.1	mRNA-decapping enzyme-like protein [Solanum lycopersicum]	2.63447	0.784507	0.920946	1.44664	2.23303	1.46656	1.16467	1.62142	0.174779	0.892206	-0.164551	0.586223	1	down	no
MSTRG.1876	PF3D7_0832200	PF3D7_0832200.2;PF3D7_0832200.1		0.772076	0.521348	1.45805	0.917159	0.7093	0.366603	1.29326	0.78972	0.127439	1.16137	0.215831	0.5863	1	up	no
MSTRG.2853	PF3D7_1134300	PF3D7_1134300.1		2.85412	2.23081	0.655376	1.91343	1.87572	1.47415	0.920673	1.42351	0.489923	1.34416	0.42671	0.586561	1	up	no
MSTRG.3174	PF3D7_1222900	PF3D7_1222900.1		0.408234	0.402646	0.778222	0.529701	0.369424	0.870057	0.759533	0.666338	0.136637	0.794943	-0.331077	0.586743	1	down	no
MSTRG.1982	PF3D7_0912500	PF3D7_0912500.1		9.94384	6.66484	3.70672	6.7718	7.36539	4.89537	3.56854	5.27643	1.49537	1.2834	0.359976	0.586796	1	up	no
MSTRG.3401	PF3D7_1248100	PF3D7_1248100.1	uncharacterized protein LOC113350479 [Papaver somniferum]	2.51994	1.76133	2.56054	2.2806	2.41387	1.63949	1.7128	1.92205	0.358553	1.18655	0.246769	0.587057	1	up	no
PF3D7_0417600	PF3D7_0417600	PF3D7_0417600.1		0.366235	0.251339	0.101066	0.239547	0.321616	0.0001	0.143781	0.155166	0.084381	1.54381	0.626497	0.58713	1	up	no
PF3D7_0515600	GEP	PF3D7_0515600.1		0.428149	0.202634	0.054573	0.228452	0.131363	0.167055	0.172	0.156806	0.071646	1.45691	0.54291	0.58756	1	up	no
MSTRG.1210	VAR	PF3D7_0632800.1		1.0274	1.28607	0.573672	0.96238	0.90846	1.0537	1.16786	1.04334	0.08096	0.922403	-0.116531	0.587645	1	down	no
MSTRG.1807	PF3D7_0730200	PF3D7_0730200.1	beta-adaptin-like protein A isoform X1 [Selaginella moellendorffii]	1.1143	1.12127	0.844937	1.02684	0.953851	0.748721	1.83168	1.17808	0.151247	0.871616	-0.198235	0.587753	1	down	no
MSTRG.972	NUP637	PF3D7_0609000.1		1.6206	1.1861	0.378103	1.0616	1.6759	1.16895	0.652258	1.1657	0.104102	0.910696	-0.134958	0.5879	1	down	no
MSTRG.4073	RPN11	PF3D7_1368100.1	26S proteasome non-ATPase regulatory subunit 14 homolog [Papaver somniferum]	16.8729	15.8921	16.3107	16.3586	17.6801	17.4256	22.183	19.0963	2.73768	0.856638	-0.223243	0.587955	1	down	no
MSTRG.1919	PF3D7_0905500	PF3D7_0905500.1		0.512395	0.693426	0.950415	0.718745	0.627706	0.698678	1.33722	0.887868	0.169122	0.809519	-0.304864	0.588074	1	down	no
MSTRG.3672	P44	PF3D7_1314900.1	GTF2H2, partial [Sarcandra glabra]	1.88645	1.79673	2.4248	2.03599	2.13056	1.74995	3.42147	2.43399	0.397999	0.836483	-0.257592	0.588525	1	down	no
MSTRG.2169	PF3D7_0933700	PF3D7_0933700.1		3.52904	4.97105	4.44903	4.31637	3.84351	2.85085	4.27619	3.65685	0.659525	1.18035	0.239219	0.588712	1	up	no
PF3D7_1475700	PF3D7_1475700	PF3D7_1475700.1	Epsilon tubulin [Klebsormidium nitens]	0.263769	0.179264	0.526202	0.323078	0.440431	0.207473	0.096733	0.248212	0.074866	1.30162	0.380309	0.589144	1	up	no
MSTRG.1779	PF3D7_0727400	PF3D7_0727400.1	20S proteasome regulatory subunit alpha protein [Klebsormidium nitens]	40.8047	29.88	33.5994	34.7614	36.8004	37.696	47.4053	40.6339	5.87254	0.855477	-0.225199	0.589555	1	down	no
MSTRG.2131	GK;TAF7	PF3D7_0928900.1;PF3D7_0929000.1	guanylate kinase 2-like [Solanum lycopersicum]	2.73134	1.28118	1.48042	1.83098	1.46998	1.21679	1.81475	1.50051	0.330472	1.22024	0.287165	0.589593	1	up	no
MSTRG.2176	ApiAP2	PF3D7_0934400.1		17.6685	17.2019	13.4025	16.091	14.9976	11.8896	12.8976	13.2616	2.82937	1.21335	0.278996	0.589779	1	up	no
MSTRG.3089	PF3D7_1212400	PF3D7_1212400.1		1.58947	0.57358	0.687682	0.950243	0.900483	0.680232	0.629391	0.736702	0.213541	1.28986	0.367215	0.589809	1	up	no
MSTRG.4247	PF3D7_1416000	PF3D7_1416000.1		0.945401	0.137705	0.189692	0.424266	0.21196	0.389705	1.01691	0.539526	0.11526	0.786368	-0.346724	0.589857	1	down	no
MSTRG.1548	EMC1	PF3D7_0811200.1	PREDICTED: ER membrane protein complex subunit 1 [Musa acuminata subsp. malaccensis]	1.31736	0.87009	0.717204	0.968217	1.05766	0.631592	0.676743	0.788664	0.179553	1.22767	0.29592	0.590026	1	up	no
MSTRG.1522	PF3D7_0808100	PF3D7_0808100.1		1.94215	1.45744	0.845199	1.41493	1.79923	0.711643	0.854599	1.12183	0.293106	1.26128	0.334884	0.590067	1	up	no
PF3D7_0311500	PF3D7_0311500	PF3D7_0311500.1		0.347748	0.389951	0.544981	0.42756	0.368724	0.374881	0.93293	0.558845	0.131285	0.765078	-0.386321	0.590292	1	down	no
MSTRG.601	PPM1	PF3D7_0410300.1	PREDICTED: probable protein phosphatase 2C 47 isoform X1 [Lupinus angustifolius]	2.8265	2.19471	1.03204	2.01775	2.14384	1.57677	0.972602	1.56441	0.453343	1.28979	0.367131	0.590542	1	up	no
MSTRG.2087	PF3D7_0924100	PF3D7_0924100.1		1.14266	0.836143	0.461428	0.813411	1.13325	0.750166	0.785455	0.889623	0.0762123	0.914332	-0.12921	0.590589	1	down	no
MSTRG.2035	EIF3F	PF3D7_0918300.1	eukaryotic translation initiation factor 3 subunit F isoform X2 [Cinnamomum micranthum f. kanehirae]	5.45608	4.61875	5.64769	5.24084	5.79665	4.6453	7.91552	6.11916	0.878315	0.856465	-0.223534	0.590953	1	down	no
MSTRG.3212	SOC2	PF3D7_1227500.1		4.02617	2.20516	0.876369	2.36923	2.41384	1.55517	1.34368	1.7709	0.598338	1.33787	0.419941	0.591165	1	up	no
MSTRG.3342	PF3D7_1241900	PF3D7_1241900.1	TPR protein [Coccomyxa subellipsoidea C-169]	2.15753	2.3021	1.01458	1.82474	1.67793	1.50602	1.14068	1.44154	0.383196	1.26582	0.340077	0.591288	1	up	no
MSTRG.3495	S2P	PF3D7_1305600.1		0.859639	1.06734	1.50447	1.14382	1.17627	0.994251	2.06249	1.411	0.267185	0.810642	-0.302863	0.591341	1	down	no
MSTRG.2652	PF3D7_1112300	PF3D7_1112300.1		0.469308	0.422286	0.106629	0.332741	0.429446	0.328703	0.354303	0.370817	0.0380763	0.897318	-0.156309	0.59178	1	down	no
MSTRG.1164	PF3D7_0531000	PF3D7_0531000.1		2.18776	2.24442	1.57596	2.00271	1.83513	1.63143	1.47928	1.64862	0.354097	1.21478	0.2807	0.59179	1	up	no
MSTRG.4592	TRX1	PF3D7_1457200.1	hypothetical protein KFL_001920150 [Klebsormidium nitens]	85.4603	112.283	176.223	124.655	105.919	121.324	255.109	160.784	36.1286	0.775297	-0.367179	0.591874	1	down	no
MSTRG.2961	PF3D7_1147600	PF3D7_1147600.1		1.40475	0.990997	1.05441	1.15005	1.25887	1.01403	1.66152	1.31147	0.16142	0.876917	-0.189488	0.592048	1	down	no
MSTRG.3297	PF3D7_1236650	PF3D7_1236650.1		4.00999	6.66668	7.65746	6.11138	4.64824	3.27238	7.2013	5.04064	1.07073	1.21242	0.27789	0.592099	1	up	no
MSTRG.3952	ADSS	PF3D7_1354500.1	P-loop containing nucleoside triphosphate hydrolase [Ostreococcus tauri]	3.08626	3.2161	2.52004	2.9408	2.97088	1.68165	2.74039	2.46431	0.476492	1.19336	0.255026	0.592539	1	up	no
MSTRG.3573	PF3D7_1325400	PF3D7_1325400.1		3.99523	2.64604	0.790767	2.47735	2.72806	1.69424	0.95589	1.79273	0.684619	1.38189	0.466639	0.592713	1	up	no
MSTRG.3699	PF3D7_1317600	PF3D7_1317600.1		1.0065	1.21497	0.517545	0.913005	1.23995	0.986728	0.752219	0.992964	0.0799593	0.919474	-0.121119	0.592943	1	down	no
PF3D7_0313000	PF3D7_0313000	PF3D7_0313000.1		0.470113	0.856122	0.386911	0.571049	0.434305	0.401443	0.459494	0.431747	0.139301	1.32265	0.403426	0.593162	1	up	no
MSTRG.3031	PF3D7_1205500	PF3D7_1205500.1		11.4554	16.1616	7.93362	11.8502	8.032	11.0374	8.54133	9.20359	2.64664	1.28757	0.364646	0.593189	1	up	no
MSTRG.1379	CRT	PF3D7_0709000.1		4.78732	4.72586	7.65107	5.72142	4.8379	5.00154	11.5373	7.12558	1.40416	0.802941	-0.316634	0.593691	1	down	no
MSTRG.1917	PF3D7_0905000	PF3D7_0905000.1		0.203458	0.32307	0.090802	0.205777	0.200545	0.203901	0.340513	0.24832	0.042543	0.828676	-0.271119	0.593819	1	down	no
MSTRG.919	BCS1	PF3D7_0603200.1	mitochondrial chaperone BCS1-like [Quercus suber]	2.24277	1.85492	0.99429	1.69733	2.04581	2.04944	1.39752	1.83092	0.133597	0.927033	-0.109307	0.593945	1	down	no
MSTRG.4346	PF3D7_1428300	PF3D7_1428300.1	predicted protein [Micromonas pusilla CCMP1545]	3.49565	3.38935	2.2283	3.03777	3.7968	3.21923	2.97306	3.3297	0.291931	0.912325	-0.13238	0.594185	1	down	no
MSTRG.1937	PF3D7_0907100	PF3D7_0907100.1		0.587871	0.265042	0.218664	0.357192	0.413596	0.337057	0.438674	0.396442	0.03925	0.900994	-0.15041	0.59436	1	down	no
MSTRG.1215	PF3D7_0702000	PF3D7_0702000.1		0.872821	0.94525	0.87957	0.899214	0.784389	0.861927	1.4861	1.04414	0.144924	0.861202	-0.215576	0.594562	1	down	no
MSTRG.143	SEC66	PF3D7_0204200.1		32.2475	34.168	22.687	29.7008	20.6525	27.7314	22.6669	23.6836	6.01722	1.25407	0.326615	0.59484	1	up	no
MSTRG.4431	PF3D7_1437700	PF3D7_1437700.1	conserved hypothetical protein [Ricinus communis]	2.87223	2.35245	1.58533	2.27	2.21858	1.90631	1.36919	1.83136	0.438646	1.23952	0.309781	0.594902	1	up	no
MSTRG.2464	MTRAP	PF3D7_1028700.1		4.57327	19.4823	8.22084	10.7588	5.86455	14.6012	2.77959	7.74843	3.01037	1.38851	0.473541	0.595012	1	up	no
MSTRG.1278	PF3D7_0621000	PF3D7_0621000.1		0.462769	0.346546	0.157461	0.322259	0.320879	0.285685	0.079283	0.228616	0.093643	1.40961	0.495295	0.595114	1	up	no
MSTRG.532	PF3D7_0401700	PF3D7_0401700.1		0.375188	0.751151	0.50201	0.542783	0.326317	0.478278	0.443978	0.416191	0.126592	1.30417	0.38313	0.595431	1	up	no
MSTRG.1717	PF3D7_0720800	PF3D7_0720800.1	inosine triphosphate pyrophosphatase [Cicer arietinum]	8.17223	5.2866	5.52631	6.32838	7.75146	3.95511	3.93799	5.21485	1.11353	1.21353	0.27921	0.595464	1	up	no
PF3D7_1140700	PF3D7_1140700	PF3D7_1140700.1		0.444039	0.437163	0.165508	0.348903	0.357082	0.237582	0.223927	0.272864	0.0760397	1.27867	0.354647	0.595534	1	up	no
MSTRG.1532	pfa55-14	PF3D7_0809200.1		1.12266	0.780342	0.193385	0.698795	0.755972	0.533147	0.215045	0.501388	0.197407	1.39372	0.478941	0.595549	1	up	no
MSTRG.4324	PF3D7_1425700	PF3D7_1425700.1		2.01446	1.66091	1.20223	1.62587	1.31918	1.35426	1.30513	1.32619	0.299676	1.22597	0.293921	0.595743	1	up	no
MSTRG.3600	PF3D7_1328600	PF3D7_1328600.1		0.503563	0.64706	0.325446	0.492023	0.563594	0.587617	0.56257	0.57126	0.079237	0.861294	-0.215422	0.596082	1	down	no
MSTRG.818	PI4KB	PF3D7_0509800.1	PREDICTED: phosphatidylinositol 4-kinase beta 1-like [Tarenaya hassleriana]	1.63605	3.21972	2.67112	2.50896	2.22415	3.16546	3.4545	2.94804	0.439076	0.851062	-0.232664	0.596272	1	down	no
MSTRG.4597	PF3D7_1457400	PF3D7_1457400.1		0.460963	0.33621	0.198412	0.331862	0.386242	0.252749	0.138314	0.259102	0.07276	1.28082	0.357064	0.596561	1	up	no
MSTRG.4122	PF3D7_1402800	PF3D7_1402800.1		4.77817	4.5841	1.99693	3.7864	3.05068	2.93751	2.9271	2.97176	0.814633	1.27412	0.349506	0.596743	1	up	no
MSTRG.3324	PF3D7_1240000	PF3D7_1240000.1	3-hydroxyisobutyryl-CoA hydrolase 1-like isoform X1 [Physcomitrella patens]	0.376439	0.357695	0.221525	0.318553	0.233788	0.391172	0.499582	0.374847	0.0562943	0.849821	-0.23477	0.596755	1	down	no
MSTRG.4183	PF3D7_1409400	PF3D7_1409400.1		20.1065	30.4825	46.2935	32.2942	21.5639	35.384	68.8022	41.9167	9.62254	0.770437	-0.376252	0.596792	1	down	no
PF3D7_0904200	PH	PF3D7_0904200.1		0.303588	0.171962	0.082998	0.186183	0.270407	0.0001	0.518232	0.262913	0.0767303	0.708153	-0.497867	0.596914	1	down	no
MSTRG.579	PTH2	PF3D7_0407200.1	uncharacterized protein LOC100527794 [Glycine max]	2.44011	2.22343	2.43931	2.36762	2.23132	2.06258	1.65132	1.98174	0.385877	1.19472	0.256668	0.597545	1	up	no
MSTRG.4567	P23	PF3D7_1453700.1	uncharacterized protein OsI_027940 [Vigna radiata var. radiata]	3.98734	3.7316	2.52471	3.41455	4.91982	3.57001	2.78425	3.75803	0.343478	0.908601	-0.13828	0.597783	1	down	no
MSTRG.119	RLP1	PF3D7_0201600.1		0.827091	0.465131	0.62534	0.639187	0.476853	0.498105	0.606748	0.527235	0.111952	1.21234	0.277792	0.59781	1	up	no
MSTRG.1291	PF3D7_0622300	PF3D7_0622300.1	vacuolar transporter chaperone 4-like [Quercus suber]	0.177736	0.201348	0.139461	0.172848	0.261239	0.197873	0.167931	0.209014	0.036166	0.826969	-0.274095	0.598029	1	down	no
MSTRG.164	MSP2	PF3D7_0206800.1	unknown [Picea sitchensis]	113.561	138.005	75.348	108.971	72.3218	120.97	56.0052	83.0988	25.8725	1.31135	0.391048	0.598099	1	up	no
MSTRG.2937	RPL41	PF3D7_1144300.1		0.321132	0.398191	0.714467	0.47793	0.360893	0.121331	0.659629	0.380618	0.0973123	1.25567	0.328457	0.5986	1	up	no
MSTRG.3117	PF3D7_1215400	PF3D7_1215400.1		3.47793	4.06109	2.3999	3.31298	2.98835	2.4521	2.74341	2.72795	0.585024	1.21446	0.28031	0.599017	1	up	no
MSTRG.4217	PF3D7_1412700	PF3D7_1412700.1	calmodulin-interacting protein 111 isoform X2 [Cicer arietinum]	0.697466	0.44377	0.186804	0.44268	0.490007	0.338251	0.156964	0.328407	0.114273	1.34796	0.430778	0.599077	1	up	no
MSTRG.1511	PF3D7_0806900	PF3D7_0806900.1		0.0001	1.54622	0.0001	0.515475	0.0001	1.3756	1.13005	0.835252	0.319777	0.617149	-0.696309	0.599085	1	down	no
MSTRG.3882	PF3D7_1346900	PF3D7_1346900.1		2.38354	1.68678	2.59586	2.22206	2.34973	1.75812	1.55611	1.88799	0.334073	1.17695	0.235049	0.599749	1	up	no
MSTRG.4299	PF3D7_1422300	PF3D7_1422300.1		0.36527	0.486412	0.32182	0.391167	0.504477	0.314503	0.559982	0.459654	0.0684867	0.851004	-0.232762	0.599959	1	down	no
MSTRG.4604	PF3D7_1458200	PF3D7_1458200.1		1.49766	1.36894	2.06309	1.64323	1.63288	1.49015	2.90318	2.00874	0.365504	0.818043	-0.289751	0.600166	1	down	no
MSTRG.2767	RPL35	PF3D7_1124900.1	60S ribosomal L35-like [Chlorella sorokiniana]	5.53007	6.70753	7.63176	6.62312	5.9604	3.91678	7.16406	5.68042	0.942703	1.16596	0.221514	0.600288	1	up	no
MSTRG.45	PF3D7_0105900	PF3D7_0105900.1		1.70381	1.4763	1.17265	1.45092	2.01388	0.833339	2.11616	1.65446	0.203541	0.876974	-0.189394	0.600533	1	down	no
PF3D7_1459200	PF3D7_1459200	PF3D7_1459200.1		0.44411	0.283773	0.161705	0.296529	0.265548	0.375768	0.341706	0.327674	0.0311447	0.904952	-0.144086	0.600539	1	down	no
MSTRG.1576	ABCF1	PF3D7_0813700.1		0.28314	0.425659	0.229879	0.312893	0.315075	0.27941	0.140089	0.244858	0.0680347	1.27785	0.353723	0.60055	1	up	no
MSTRG.212	PF3D7_0212100	PF3D7_0212100.1		7.40752	4.67671	1.6605	4.58158	4.60417	3.09964	2.53215	3.41199	1.16959	1.34279	0.425232	0.600582	1	up	no
MSTRG.2160	CSE1	PF3D7_0932800.1	putative exportin-2 [Klebsormidium nitens]	4.73646	3.93951	2.85907	3.84501	3.76331	2.50042	3.14037	3.1347	0.710315	1.2266	0.294662	0.600702	1	up	no
MSTRG.3875	IDH	PF3D7_1345700.1	isocitrate NADP-dependent isoform B [Chlorella sorokiniana]	6.10741	5.52682	5.20734	5.61386	6.39286	5.37889	7.4302	6.40065	0.786793	0.877076	-0.189226	0.60077	1	down	no
MSTRG.1482	PF3D7_0803600	PF3D7_0803600.1		3.61584	3.494	1.61635	2.90873	4.06415	2.26897	3.27084	3.20132	0.292591	0.908603	-0.138278	0.600963	1	down	no
MSTRG.3796	PK6	PF3D7_1337100.1	Cdc2-related protein kinase [Handroanthus impetiginosus]	0.682355	0.967079	0.311988	0.653807	0.888195	0.586054	0.7193	0.731183	0.0773757	0.894177	-0.161367	0.601009	1	down	no
MSTRG.464	EG5	PF3D7_0317500.1	kinesin-like protein KIN-5A [Phalaenopsis equestris]	3.76019	2.44334	1.05054	2.41803	2.60184	1.60595	1.37732	1.8617	0.556321	1.29882	0.377205	0.601276	1	up	no
MSTRG.1737	PF3D7_0722800	PF3D7_0722800.1		0.519209	0.497292	0.461314	0.492605	0.43093	0.53523	0.139157	0.368439	0.124166	1.33701	0.419005	0.602001	1	up	no
MSTRG.1326	PF3D7_0625800	PF3D7_0625800.1		0.617056	0.314925	0.245893	0.392625	0.486041	0.476252	0.353671	0.438655	0.04603	0.895066	-0.159935	0.602025	1	down	no
MSTRG.746	CAF1A	PF3D7_0501800.1	protein HIRA isoform X1 [Panicum miliaceum]	5.21936	4.16724	1.4081	3.59823	3.83861	2.45972	1.91516	2.73783	0.8604	1.31426	0.394255	0.602532	1	up	no
MSTRG.316	NSF	PF3D7_0303000.1	predicted protein [Hordeum vulgare subsp. vulgare]	5.42203	5.01312	4.26946	4.90154	6.17016	5.30302	4.89852	5.45723	0.555695	0.898173	-0.154935	0.602704	1	down	no
MSTRG.3612	PF3D7_1330100	PF3D7_1330100.1		7.04227	4.75119	4.77998	5.52448	6.23502	5.62786	6.65504	6.17264	0.648163	0.894994	-0.16005	0.602843	1	down	no
MSTRG.4167	PF3D7_1407600	PF3D7_1407600.1		0.398538	0.199742	0.075462	0.224581	0.225735	0.112745	0.157609	0.165363	0.0592177	1.35811	0.441597	0.603136	1	up	no
MSTRG.4400	PF3D7_1434400	PF3D7_1434400.1		2.68164	4.76999	4.01133	3.82099	2.4876	4.96589	5.85042	4.43463	0.613644	0.861625	-0.214869	0.603144	1	down	no
MSTRG.3468	PF3D7_1302500	PF3D7_1302500.1	PREDICTED: helicase SEN1 [Prunus mume]	1.19275	0.823242	0.43376	0.816584	0.962972	0.513032	0.450361	0.642122	0.174463	1.2717	0.346755	0.603281	1	up	no
MSTRG.3675	PF3D7_1315200	PF3D7_1315200.1		0.899553	0.487927	0.529256	0.638912	0.722886	0.465173	0.363407	0.517155	0.121757	1.23544	0.30502	0.603647	1	up	no
PF3D7_1237200	PF3D7_1237200	PF3D7_1237200.1		0.440048	0.494569	0.219549	0.384722	0.352503	0.289997	0.279297	0.307266	0.0774563	1.25208	0.32433	0.603838	1	up	no
MSTRG.3437	CHT1	PF3D7_1252200.1		2.53963	1.8098	3.7464	2.69861	1.747	2.18728	6.33246	3.42225	0.723637	0.788549	-0.342727	0.604024	1	down	no
MSTRG.1111	NEK2	PF3D7_0525900.1	serine/threonine-protein kinase Nek6 [Jatropha curcas]	0.384528	0.477802	0.23916	0.367163	0.370601	0.481555	0.444083	0.43208	0.0649163	0.849758	-0.234875	0.604096	1	down	no
MSTRG.3146	FRM2	PF3D7_1219000.1	formin-like protein 20 [Cynara cardunculus var. scolymus]	2.50149	2.88113	0.943421	2.10868	2.10102	1.55754	1.20287	1.62048	0.488206	1.30127	0.379924	0.604265	1	up	no
MSTRG.2526	PF3D7_1035100	PF3D7_1035100.1		16.2982	14.1516	6.03918	12.163	10.5535	8.95392	8.96979	9.49239	2.6706	1.28134	0.357655	0.604306	1	up	no
MSTRG.775	PF3D7_0505400	PF3D7_0505400.1		3.9802	3.4083	1.43273	2.94041	2.86187	2.14916	1.94597	2.319	0.621407	1.26796	0.342513	0.60441	1	up	no
MSTRG.4000	RRM1	PF3D7_1360100.1	PREDICTED: RNA-binding protein 42 isoform X1 [Solanum tuberosum]	1.18118	1.42855	1.10401	1.23791	1.06924	0.993664	2.23143	1.43144	0.19353	0.864801	-0.20956	0.604637	1	down	no
MSTRG.1834	UBE4B	PF3D7_0826500.1	ubiquitin conjugation factor E4-like [Quercus suber]	0.114158	0.278752	3.21714	1.20335	0.108375	3.94988	2.02676	2.02834	0.824989	0.593269	-0.753243	0.60465	1	down	no
MSTRG.4718	TMEM43	PF3D7_1471500.1		1.51527	0.925535	1.65318	1.36466	1.20959	1.24877	2.49463	1.65099	0.286332	0.82657	-0.274792	0.604732	1	down	no
MSTRG.3928	PF3D7_1351900	PF3D7_1351900.1		2.36161	2.20079	1.95101	2.17114	2.32726	2.12889	0.752674	1.73627	0.434863	1.25046	0.322456	0.605002	1	up	no
MSTRG.35	NPT1	PF3D7_0104800.1		7.43301	8.71728	12.6039	9.58474	9.09618	9.91583	16.373	11.795	2.21026	0.81261	-0.299364	0.605211	1	down	no
PF3D7_0925100	PF3D7_0925100	PF3D7_0925100.1		0.790113	0.193848	0.046482	0.343481	0.443099	0.535756	0.232802	0.403886	0.0604047	0.850441	-0.233717	0.605721	1	down	no
MSTRG.4253	KRS2	PF3D7_1416800.1	PREDICTED: lysine--tRNA ligase, chloroplastic/mitochondrial [Nelumbo nucifera]	1.27156	0.811716	0.386041	0.823106	0.809777	0.580976	0.523097	0.63795	0.185156	1.29024	0.367635	0.605915	1	up	no
MSTRG.4087	PF3D7_1370500	PF3D7_1370500.1		20.7457	11.09	3.63297	11.8229	15.2119	6.70366	4.05352	8.65636	3.16654	1.3658	0.449751	0.606042	1	up	no
MSTRG.930	PF3D7_0604500	PF3D7_0604500.1		8.77079	6.02324	3.45477	6.08293	6.17036	3.93852	4.11463	4.74117	1.34176	1.283	0.359524	0.606049	1	up	no
MSTRG.4192	RAP1	PF3D7_1410400.1		80.9499	137.351	103.875	107.392	90.0553	134.34	14.4118	79.6024	27.7899	1.34911	0.432006	0.606052	1	up	no
MSTRG.4063	PF3D7_1366800	PF3D7_1366800.1	phosphatidylserine synthase 2 [Zea mays]	1.56397	2.77504	6.10442	3.48114	1.86457	3.25974	9.18001	4.76811	1.28696	0.730089	-0.453855	0.606081	1	down	no
MSTRG.220	ATEL1	PF3D7_0212900.1		5.75903	6.25073	4.48601	5.49859	5.67856	5.77804	6.89462	6.11707	0.618482	0.898893	-0.153779	0.606204	1	down	no
MSTRG.564	PF3D7_0405700	PF3D7_0405700.1	uncharacterized protein LOC107417679 isoform X1 [Ziziphus jujuba]	1.70412	1.28295	0.60296	1.19668	1.25759	1.0195	0.498534	0.925209	0.271469	1.29341	0.371183	0.606579	1	up	no
MSTRG.3123	PF3D7_1216200	PF3D7_1216200.1	glycerol-3-phosphate dehydrogenase [NAD(+)]-like [Cicer arietinum]	3.60737	4.59021	5.0655	4.42103	3.79316	5.18059	6.5122	5.16198	0.740956	0.856459	-0.223544	0.60668	1	down	no
PF3D7_API04400	rpoB	PF3D7_API04400.1	beta subunit of RNA polymerase (chloroplast) [Entransia fimbriata]	0.131959	0.033417	0.094415	0.086597	0.041235	0.011074	0.14108	0.064463	0.022134	1.34336	0.425846	0.606933	1	up	no
MSTRG.3033	HMGB3	PF3D7_1205800.1		2.81736	2.77254	1.93337	2.50776	3.3623	3.19692	1.85096	2.80339	0.295635	0.894544	-0.160776	0.60695	1	down	no
MSTRG.1341	PF3D7_0627100	PF3D7_0627100.1		7.47894	3.30084	5.29752	5.3591	6.19108	6.06943	6.48629	6.24893	0.889835	0.857602	-0.22162	0.607255	1	down	no
MSTRG.2833	PF3D7_1132000	PF3D7_1132000.1	hypothetical protein GLYMA_16G118400 [Glycine max]	7.33977	4.91208	2.26048	4.83744	4.91981	3.67006	2.65756	3.74914	1.0883	1.29028	0.367685	0.607283	1	up	no
MSTRG.1873	HRP2	PF3D7_0831800.1		8.77091	5.20651	11.5706	8.51601	5.75443	3.60914	12.3317	7.23175	1.28426	1.17759	0.235833	0.607316	1	up	no
MSTRG.3206	PV2	PF3D7_1226900.1		20.6824	15.4428	14.9808	17.0354	0.407535	15.2681	20.7603	12.1453	4.89003	1.40263	0.488131	0.607515	1	up	no
MSTRG.3132	MRD1	PF3D7_1217200.1	hypothetical protein SELMODRAFT_185536 [Selaginella moellendorffii]	1.28266	0.726703	0.548895	0.852752	1.06476	0.328651	0.652279	0.681895	0.170857	1.25056	0.322576	0.60752	1	up	no
PF3D7_1419200	ATrx1	PF3D7_1419200.1		0.70705	0.709943	0.328092	0.581695	0.998507	0.519712	0.408077	0.642099	0.0604037	0.905928	-0.142532	0.607563	1	down	no
MSTRG.4259	CBF5	PF3D7_1417500.1	hypothetical protein GW17_00032525 [Ensete ventricosum]	2.62844	2.16967	1.43857	2.07889	2.43694	2.20246	2.11544	2.25161	0.172719	0.923291	-0.115142	0.60768	1	down	no
MSTRG.3621	PF3D7_1330800	PF3D7_1330800.1		2.41516	2.31378	1.20337	1.97744	1.59174	1.42602	1.80185	1.60654	0.370901	1.23087	0.299678	0.608086	1	up	no
MSTRG.1000	EIF3L;PF3D7_0612000	PF3D7_0612100.1;PF3D7_0612000.1	hypothetical protein CBR_g38842 [Chara braunii];uncharacterized protein LOC18427594 [Amborella trichopoda]	2.56746	0.940929	2.17134	1.89324	3.62769	1.6468	1.53988	2.27145	0.378214	0.833493	-0.262759	0.608367	1	down	no
MSTRG.2098	PF3D7_0925400	PF3D7_0925400.1	hypothetical protein Rsub_02809 [Raphidocelis subcapitata]	3.0134	3.25394	2.52053	2.92929	2.92761	2.16847	2.27383	2.45664	0.472654	1.1924	0.253867	0.608453	1	up	no
MSTRG.4067	PF3D7_1367400	PF3D7_1367400.1		0.401116	0.383128	0.441656	0.408633	0.243554	0.420496	0.350678	0.338243	0.0703907	1.20811	0.272748	0.608678	1	up	no
MSTRG.3531	PRPF3	PF3D7_1309300.1	U4/U6 small nuclear ribonucleoprotein Prp3 [Ostreococcus tauri]	1.50953	1.10294	0.468862	1.02711	1.01972	1.21584	1.0406	1.09205	0.0649438	0.940531	-0.0884531	0.608707	1	down	no
MSTRG.2756	SMC5	PF3D7_1123800.1	hypothetical protein M569_04612, partial [Genlisea aurea]	1.41443	0.949708	0.467763	0.943965	1.03738	0.659008	0.524835	0.740407	0.203558	1.27493	0.350415	0.608762	1	up	no
MSTRG.2433	GFPT	PF3D7_1025100.1	glutamine--fructose-6-phosphate aminotransferase [isomerizing] 2 [Cynara cardunculus var. scolymus]	4.15163	4.44683	2.65276	3.75041	4.0772	3.52215	4.83711	4.14549	0.395081	0.904696	-0.144495	0.609219	1	down	no
MSTRG.4173	PMII	PF3D7_1408000.1	aspartic peptidase A1 family, Aspartic peptidase domain protein [Artemisia annua]	12.8558	13.6988	16.2408	14.2651	12.6937	15.0029	23.5131	17.0699	2.80477	0.835689	-0.258962	0.609519	1	down	no
MSTRG.4137	PF3D7_1404400	PF3D7_1404400.1	hypothetical protein CEUSTIGMA_g9396.t1 [Chlamydomonas eustigma]	1.34383	1.03204	0.575064	0.983647	1.13124	1.13317	0.965307	1.07657	0.0929247	0.913685	-0.130232	0.6104	1	down	no
MSTRG.170	SERA6;SERA7	PF3D7_0207500.1;PF3D7_0207400.1	ervatamin-C precursor [Tabernaemontana divaricata];Peptidase C1A [Macleaya cordata]	36.5971	32.5303	15.2121	28.1131	35.4329	29.9911	27.6081	31.0107	2.89757	0.906562	-0.141522	0.610546	1	down	no
MSTRG.3971	PK5	PF3D7_1356900.1	PREDICTED: cell division control protein 2 homolog A-like isoform X1 [Tarenaya hassleriana]	2.89736	3.17164	2.40004	2.82301	3.0321	2.37428	4.06443	3.15694	0.333926	0.894225	-0.161291	0.610611	1	down	no
MSTRG.1755	PF3D7_0724600	PF3D7_0724600.1		3.38143	2.0364	0.725955	2.04793	2.30486	1.27709	1.0635	1.54848	0.499448	1.32254	0.403312	0.610673	1	up	no
MSTRG.1051	ETRAMP5;PF3D7_0531600;PF3D7_0531800;PF3D7_0532000;PF3D7_0524100;PPM9	PF3D7_0532100.1;PF3D7_0531600.1;PF3D7_0531800.1;PF3D7_0532000.1;PF3D7_0524100.1;PF3D7_0520100.1	hypothetical protein Csa_2G252100 [Cucumis sativus];putative senescence-associated protein, partial [Pisum sativum];protein kinase and PP2C-like domain-containing protein [Panicum miliaceum]	4424.69	6090.36	7977.33	6164.13	7613.06	2895.57	5072.6	5193.74	970.386	1.18684	0.247122	0.610722	1	up	no
MSTRG.3227	PF3D7_1229300;PF3D7_1229200	PF3D7_1229300.1;PF3D7_1229200.1		6.28126	1.31777	2.93417	3.51107	1.36097	5.17198	1.15111	2.56135	0.949713	1.37079	0.455003	0.610975	1	up	no
PF3D7_1420300	HEP1	PF3D7_1420300.1	hypothetical protein Rsub_02182 [Raphidocelis subcapitata]	0.026558	0.395144	0.432306	0.284669	0.22808	0.22721	0.190147	0.215146	0.0695237	1.32315	0.403973	0.611299	1	up	no
MSTRG.4053	PF3D7_1365900	PF3D7_1365900.1	unnamed protein product [Brassica rapa]	19.5591	29.7328	31.8955	27.0625	20.5509	19.1531	28.8483	22.8508	4.2117	1.18431	0.244051	0.611374	1	up	no
MSTRG.1369	PF3D7_0707900	PF3D7_0707900.1	ribosomal protein S8e family protein, partial [Hydnora visseri]	0.539195	1.4388	1.68163	1.21987	1.27537	1.17331	2.09681	1.51516	0.295287	0.805112	-0.312739	0.611939	1	down	no
MSTRG.1228	PF3D7_0703500	PF3D7_0703500.1	P-loop containing nucleoside triphosphate hydrolase [Ostreococcus tauri]	13.4011	0.635394	4.86829	6.30161	10.2875	6.2319	6.84354	7.78766	1.48605	0.809179	-0.305469	0.612178	1	down	no
MSTRG.4306	CYP52	PF3D7_1423200.1	hypothetical protein VOLCADRAFT_68363 [Volvox carteri f. nagariensis]	0.999233	0.831083	0.406986	0.745767	0.635894	0.710186	0.373968	0.573349	0.172418	1.30072	0.379311	0.612216	1	up	no
MSTRG.3978	PF3D7_1357600	PF3D7_1357600.1		0.825862	0.606043	1.61605	1.01599	0.326296	1.38068	2.44395	1.38364	0.367655	0.734284	-0.445589	0.612684	1	down	no
MSTRG.637	SMC3	PF3D7_0414000.1	structural maintenance of chromosomes protein 3 [Sorghum bicolor]	3.9888	3.49325	1.39696	2.95967	3.16787	2.01553	1.79209	2.32516	0.634504	1.27289	0.348103	0.612716	1	up	no
MSTRG.3578	PF3D7_1325900	PF3D7_1325900.1		3.6444	2.26421	0.729412	2.21268	2.34759	1.32786	1.3263	1.66725	0.545429	1.32714	0.408324	0.612873	1	up	no
MSTRG.614	PF3D7_0411300	PF3D7_0411300.1		1.91737	1.34934	0.74932	1.33868	1.59096	0.845356	0.735026	1.05711	0.281563	1.26635	0.340677	0.612931	1	up	no
MSTRG.2224	PF3D7_1003400	PF3D7_1003400.1		1.50471	2.23615	1.25356	1.66481	1.29479	1.39701	1.41881	1.3702	0.294602	1.21501	0.280964	0.613039	1	up	no
MSTRG.2581	Trx-mero	PF3D7_1104400.1		36.6406	27.7616	20.2423	28.2148	35.9253	27.1133	32.0576	31.6987	3.4839	0.890093	-0.167971	0.613123	1	down	no
MSTRG.3406	PF3D7_1248500	PF3D7_1248500.1	predicted protein [Chlamydomonas reinhardtii]	17.8941	27.3256	33.943	26.3876	18.8468	27.7587	52.507	33.0375	6.64989	0.798717	-0.324244	0.613288	1	down	no
MSTRG.1165	PF3D7_0531100	PF3D7_0531100.1		0.821983	0.649193	0.194007	0.555061	0.633529	0.395958	0.223753	0.417747	0.137314	1.3287	0.410018	0.613331	1	up	no
MSTRG.2135	PF3D7_0929300	PF3D7_0929300.1		1.14588	0.798066	0.37522	0.773055	0.728548	0.722873	0.298806	0.583409	0.189646	1.32506	0.406063	0.613598	1	up	no
MSTRG.2210	PF3D7_1001800	PF3D7_1001800.1		1.38439	1.7208	1.69675	1.60065	1.22969	1.32578	3.10612	1.8872	0.286549	0.848161	-0.237589	0.613827	1	down	no
MSTRG.1006	PF3D7_0613000	PF3D7_0613000.3;PF3D7_0613000.2;PF3D7_0613000.1		4.88012	4.03627	4.86412	4.5935	4.1829	5.27572	6.23252	5.23038	0.636878	0.878235	-0.187321	0.614705	1	down	no
MSTRG.3963	PF3D7_1356100	PF3D7_1356100.1		5.09663	5.05	1.93837	4.02833	3.68054	3.00199	2.82855	3.17036	0.857971	1.27062	0.345535	0.615121	1	up	no
MSTRG.4528	PF3D7_1448800	PF3D7_1448800.1		0.794409	1.46228	1.87217	1.37629	0.95057	0.484396	2.02888	1.15462	0.221669	1.19198	0.253366	0.615164	1	up	no
MSTRG.1662	PF3D7_0823100	PF3D7_0823100.1		0.618101	0.880691	0.907887	0.802226	0.683989	0.438229	0.943687	0.688635	0.113591	1.16495	0.22027	0.615355	1	up	no
MSTRG.909	PF3D7_0601900	PF3D7_0601900.1		2.39872	2.21245	2.68032	2.4305	2.13321	1.57562	2.5932	2.10068	0.329821	1.15701	0.210398	0.615408	1	up	no
MSTRG.3515	PF3D7_1307800	PF3D7_1307800.1	FHA domain-containing protein DDL-like isoform X1 [Physcomitrella patens]	0.804487	0.842265	0.514907	0.720553	0.714028	0.602144	0.419614	0.578595	0.141958	1.24535	0.31655	0.61549	1	up	no
MSTRG.2570	SufD	PF3D7_1103400.1	iron-sulfur cluster assembly [Micractinium conductrix]	2.87661	1.72508	0.522283	1.70799	1.84333	1.13724	0.859369	1.27998	0.428012	1.33439	0.41618	0.616034	1	up	no
MSTRG.4264	UFD1	PF3D7_1418000.1	Ubiquitin fusion degradation protein UFD1, partial [Cynara cardunculus var. scolymus]	4.78591	4.90424	5.62058	5.10358	4.96104	4.41441	8.48395	5.95314	0.849558	0.857292	-0.222141	0.616126	1	down	no
MSTRG.3972	PF3D7_1357000	PF3D7_1357000.1	eukaryotic translation elongation factor 1 alpha [Boodlea coacta]	45.8877	50.4877	37.1253	44.5002	55.4303	45.7646	50.8672	50.6874	6.18717	0.877935	-0.187815	0.616165	1	down	no
MSTRG.1014	ApiAP2	PF3D7_0613800.1		16.8781	10.6592	3.48217	10.3398	10.6347	6.77884	5.51791	7.64382	2.69602	1.35271	0.435848	0.616204	1	up	no
MSTRG.277	DDX47	PF3D7_0218400.1	PREDICTED: DEAD-box ATP-dependent RNA helicase 10 [Eucalyptus grandis]	1.77125	1.37807	1.00876	1.38603	1.16405	1.2422	0.985469	1.13057	0.255454	1.22595	0.293901	0.616216	1	up	no
MSTRG.4665	PF3D7_1465300	PF3D7_1465300.1	PREDICTED: zinc phosphodiesterase ELAC protein 2-like [Lupinus angustifolius]	0.523833	0.395385	0.345228	0.421482	0.662234	0.269291	0.513109	0.481545	0.0600627	0.875271	-0.192199	0.616261	1	down	no
PF3D7_0815900	aLipDH	PF3D7_0815900.1	dihydrolipoyl dehydrogenase 1, chloroplastic-like isoform X1 [Sorghum bicolor]	0.3243	0.293263	0.312075	0.309879	0.328334	0.47782	0.288732	0.364962	0.0550827	0.849073	-0.23604	0.616394	1	down	no
MSTRG.3728	SNAP23	PF3D7_1320500.1		3.80523	2.41209	1.07082	2.42938	2.73565	1.64857	1.23681	1.87368	0.555705	1.29659	0.374717	0.616506	1	up	no
MSTRG.864	GAP40	PF3D7_0515700.1		91.0618	114.912	72.4462	92.8066	93.3875	103.056	118.705	105.049	12.2429	0.883456	-0.17877	0.616539	1	down	no
MSTRG.282	PF3D7_0219300	PF3D7_0219300.1		3.79138	1.57457	2.01115	2.45903	1.83701	2.38884	1.70989	1.97858	0.480453	1.24283	0.313626	0.616646	1	up	no
MSTRG.184	PATPL1	PF3D7_0209100.1	patatin-like protein 2 [Hevea brasiliensis]	1.59869	1.97676	1.27201	1.61582	2.13364	1.42365	1.78423	1.78051	0.164685	0.907507	-0.14002	0.616827	1	down	no
MSTRG.415	RPN12	PF3D7_0312300.1	unknown [Picea sitchensis]	1.79633	3.01764	2.69925	2.50441	2.30411	2.2236	4.28783	2.93852	0.434105	0.852271	-0.230616	0.617041	1	down	no
MSTRG.2857	PF3D7_1134900	PF3D7_1134900.1		0.410797	0.369	0.142278	0.307358	0.292475	0.494125	0.244409	0.34367	0.0363113	0.894342	-0.161101	0.617076	1	down	no
MSTRG.4175	PF3D7_1408600	PF3D7_1408600.1	predicted protein [Hordeum vulgare subsp. vulgare]	66.8064	48.6954	30.4492	48.6503	56.0177	32.2642	25.9118	38.0645	10.5858	1.2781	0.354002	0.617095	1	up	no
MSTRG.1294	QCR9	PF3D7_0622600.1		5.1405	5.71824	11.6225	7.49373	5.72189	7.33825	15.4716	9.51058	2.01685	0.787936	-0.34385	0.617336	1	down	no
MSTRG.2842	PF3D7_1133000	PF3D7_1133000.1		0.20984	0.257412	0.740482	0.402578	0.219097	0.335848	1.19999	0.584978	0.1824	0.688193	-0.539115	0.617337	1	down	no
PF3D7_1429400	PF3D7_1429400	PF3D7_1429400.1	tRNA/rRNA methyltransferase (SpoU) family protein [Artemisia annua]	0.311668	0.335419	0.173007	0.273365	0.338477	0.262458	0.288095	0.296343	0.0229787	0.922459	-0.116443	0.617602	1	down	no
MSTRG.3555	PMV	PF3D7_1323500.1	hypothetical protein CBR_g8503 [Chara braunii]	5.3488	5.18809	6.35374	5.63021	5.62458	5.84182	8.43793	6.63478	1.00456	0.848591	-0.236858	0.617801	1	down	no
MSTRG.1735	UTP7	PF3D7_0722600.1	hypothetical protein CEUSTIGMA_g1489.t1 [Chlamydomonas eustigma]	2.9464	2.77482	1.31351	2.34491	2.82134	2.82935	1.83805	2.49624	0.151331	0.939376	-0.0902248	0.617904	1	down	no
MSTRG.2039	TR	PF3D7_0918500.1		54.7866	32.2494	48.517	45.1843	41.663	48.4382	70.3818	53.4943	8.30997	0.844657	-0.243563	0.617913	1	down	no
MSTRG.1900	RAB7	PF3D7_0903200.1	hypothetical protein CHLNCDRAFT_35566 [Chlorella variabilis]	12.6069	13.6084	11.7637	12.6597	13.4157	11.1517	19.2472	14.6048	1.94519	0.866812	-0.206209	0.617915	1	down	no
MSTRG.2972	PF3D7_1148800	PF3D7_1148800.1		0.615329	0.54212	0.235746	0.464398	0.659262	0.246333	0.091346	0.332314	0.132085	1.39747	0.482817	0.617961	1	up	no
MSTRG.2745	CDPK6	PF3D7_1122800.1	predicted protein [Chlamydomonas reinhardtii]	1.74072	1.59814	0.533066	1.29064	1.03587	1.32102	0.587414	0.981434	0.309206	1.31506	0.395123	0.618027	1	up	no
MSTRG.878	PF3D7_0517000	PF3D7_0517000.1	60S ribosomal protein L12 [Selaginella moellendorffii]	9.8072	10.5574	9.89213	10.0856	10.5803	6.61154	8.32273	8.50487	1.58072	1.18586	0.245934	0.618197	1	up	no
MSTRG.4487	PF3D7_1444200	PF3D7_1444200.1	outer dynein arm-docking complex subunit 3 [Coccomyxa subellipsoidea C-169]	0.718705	1.45453	0.867448	1.01356	0.949694	0.769237	1.83491	1.18461	0.171052	0.855605	-0.224982	0.618547	1	down	no
MSTRG.2150	PF3D7_0931500	PF3D7_0931500.1		0.17372	0.24364	1.04216	0.486508	0.383443	0.336825	0.561534	0.427267	0.0592407	1.13865	0.187325	0.618589	1	up	no
MSTRG.236	PF3D7_0214700	PF3D7_0214700.1		1.36022	4.28771	3.5129	3.05361	1.19778	3.3143	3.00166	2.50458	0.549035	1.21921	0.28595	0.618892	1	up	no
MSTRG.2470	PF3D7_1029700	PF3D7_1029700.1		0.369154	0.267078	0.0997	0.245311	0.311465	0.256713	0.265508	0.277895	0.0325847	0.882745	-0.179932	0.619062	1	down	no
MSTRG.3514	PF3D7_1307700	PF3D7_1307700.1		4.38433	5.31815	2.91148	4.20465	3.29885	3.52994	3.41899	3.41592	0.78873	1.2309	0.299711	0.619072	1	up	no
MSTRG.4180	PF3D7_1409100	PF3D7_1409100.1	uncharacterized protein LOC110787384 [Spinacia oleracea]	3.33971	2.45489	1.00306	2.26589	2.55005	1.42527	1.34456	1.77329	0.492594	1.27778	0.353645	0.619151	1	up	no
MSTRG.1231	BTP2	PF3D7_0704100.1		5.81643	3.82428	1.38275	3.67448	3.83867	2.41271	2.05676	2.76938	0.905103	1.32683	0.407978	0.619244	1	up	no
MSTRG.3641	vapA	PF3D7_1311900.1	V-type proton ATPase catalytic subunit A-like [Physcomitrella patens]	14.6656	14.3128	12.9324	13.9703	15.1111	15.1773	17.665	15.9845	2.01419	0.873991	-0.19431	0.619298	1	down	no
MSTRG.1122	PF3D7_0526900	PF3D7_0526900.1		5.38807	5.83638	5.37029	5.53158	5.45161	3.6791	5.08735	4.73935	0.792225	1.16716	0.223001	0.619464	1	up	no
MSTRG.3617	PF3D7_1330600	PF3D7_1330600.1	hypothetical protein DM860_011919 [Cuscuta australis]	4.39434	4.32727	2.50675	3.74279	4.74629	3.31103	4.09378	4.05036	0.307576	0.924062	-0.113938	0.619536	1	down	no
MSTRG.1023	PF3D7_0614700	PF3D7_0614700.1		1.60616	2.88447	1.95948	2.15003	1.44981	2.10378	1.81323	1.78894	0.361094	1.20185	0.265254	0.620161	1	up	no
MSTRG.3846	PEPCK	PF3D7_1342800.1	predicted protein [Hordeum vulgare subsp. vulgare]	1.53948	1.69652	1.77775	1.67125	1.93553	1.69035	2.08505	1.90364	0.232391	0.877923	-0.187834	0.620181	1	down	no
PF3D7_0605600	PF3D7_0605600	PF3D7_0605600.1	flagellar radial spoke nucleoside diphosphate kinase [Micromonas pusilla CCMP1545]	0.083779	0.1052	0.04259	0.0771897	0.042678	0.060402	0.064782	0.055954	0.0212357	1.37952	0.464166	0.620186	1	up	no
MSTRG.529	PF3D7_0400200;VAR	PF3D7_0400200.1;PF3D7_0400100.1		7.05223	6.47818	3.3712	5.63387	6.2652	6.61233	5.62301	6.16685	0.532976	0.913574	-0.130407	0.62023	1	down	no
MSTRG.4708	PF3D7_1470200	PF3D7_1470200.1		0.710903	0.346557	0.322455	0.459972	0.326604	0.121697	1.31524	0.587847	0.127876	0.782468	-0.353897	0.620241	1	down	no
MSTRG.2452	RPL3	PF3D7_1027800.1	ribosomal protein L3 [Chlamydomonas reinhardtii]	38.4662	34.0433	26.1489	32.8862	41.7836	34.8314	34.6695	37.0948	4.20868	0.886543	-0.173738	0.620611	1	down	no
MSTRG.16	PF3D7_0103000	PF3D7_0103000.1		0.765817	0.476518	0.741901	0.661412	0.515368	0.473202	0.658313	0.548961	0.112451	1.20484	0.268846	0.620627	1	up	no
PF3D7_1240200	PF3D7_1240200	PF3D7_1240200.1		0.192978	0.083341	0.328882	0.201734	0.198708	0.08126	0.591838	0.290602	0.0888683	0.694192	-0.526593	0.620881	1	down	no
MSTRG.373	PF3D7_0307700	PF3D7_0307700.1		13.2001	6.98837	2.72046	7.63632	6.8795	5.20251	5.1006	5.72754	1.90879	1.33326	0.414963	0.621185	1	up	no
MSTRG.4484	CWC24	PF3D7_1443800.1	PREDICTED: zinc finger CCCH domain-containing protein 1-like [Daucus carota subsp. sativus]	2.77683	2.37677	1.19496	2.11619	2.08831	1.57592	1.44304	1.70242	0.413766	1.24305	0.313879	0.621338	1	up	no
MSTRG.132	DHHC12	PF3D7_0202900.1		1.06241	1.37683	0.987214	1.14215	1.03592	1.08455	1.78219	1.30089	0.15874	0.877976	-0.187747	0.621358	1	down	no
MSTRG.4233	PF3D7_1414700	PF3D7_1414700.1	PREDICTED: ubiquitin carboxyl-terminal hydrolase 25 [Nelumbo nucifera]	0.368985	0.173062	0.180531	0.240859	0.227071	0.159331	0.19172	0.192707	0.048152	1.24987	0.321779	0.621481	1	up	no
PF3D7_1112600	PF3D7_1112600	PF3D7_1112600.1	ATPase WRNIP1-like isoform X1 [Physcomitrella patens]	0.391811	0.624611	0.173822	0.396748	0.3694	0.182942	0.355768	0.302703	0.0940447	1.31068	0.390318	0.621544	1	up	no
MSTRG.4398	CAM	PF3D7_1434200.1	calmodulin [Triticum aestivum]	2.6182	16.7404	12.6949	10.6845	10.9501	7.25333	7.94347	8.71564	1.96887	1.2259	0.293842	0.621887	1	up	no
MSTRG.4363	PTPA	PF3D7_1430100.1	serine/threonine-protein phosphatase 2A activator [Helianthus annuus]	1.47366	1.59735	1.22712	1.43271	1.27067	0.876098	1.47148	1.20608	0.226625	1.1879	0.248416	0.622145	1	up	no
MSTRG.4452	TIM	PF3D7_1439900.1	PREDICTED: triosephosphate isomerase, cytosolic [Theobroma cacao]	11.0855	11.2046	15.7856	12.6919	11.6961	11.7709	22.7251	15.3974	2.70549	0.824289	-0.278778	0.622288	1	down	no
MSTRG.4023	PF3D7_1362700	PF3D7_1362700.1		1.65849	0.989224	0.414397	1.0207	1.19746	0.740513	0.387553	0.775176	0.245528	1.31674	0.396969	0.622412	1	up	no
MSTRG.834	PFD6	PF3D7_0512000.1		7.29286	7.37624	4.92353	6.53088	4.84448	5.70902	5.6796	5.41103	1.11984	1.20696	0.271373	0.622603	1	up	no
MSTRG.847	RAB1a	PF3D7_0513800.1	PREDICTED: ras-related protein RABD1 [Beta vulgaris subsp. vulgaris]	11.1702	8.14183	6.11505	8.47571	10.3725	7.42018	9.96062	9.25111	0.775402	0.916183	-0.126293	0.622854	1	down	no
MSTRG.4302	PF3D7_1422700	PF3D7_1422700.1		1.76042	1.22471	0.391268	1.12547	1.32335	0.730038	0.505997	0.853127	0.27234	1.31923	0.399692	0.623141	1	up	no
MSTRG.933	PF3D7_0604800	PF3D7_0604800.1		0.083774	0.078348	0.035753	0.0659583	0.136454	0.053898	0.048336	0.0795627	0.0136043	0.829011	-0.270537	0.623266	1	down	no
MSTRG.3088	PF3D7_1212300	PF3D7_1212300.1	hypothetical protein KFL_001400140 [Klebsormidium nitens]	0.37888	0.236759	0.176732	0.264124	0.380213	0.173337	0.339233	0.297594	0.0334707	0.887529	-0.172133	0.623859	1	down	no
MSTRG.2279	PPM10	PF3D7_1009600.1	hypothetical protein CBR_g32289 [Chara braunii]	4.39001	2.54419	1.00956	2.64792	3.06261	1.98628	0.931807	1.99356	0.654356	1.32823	0.40951	0.623912	1	up	no
PF3D7_0206300	AROM	PF3D7_0206300.1		0.824755	0.54454	0.293395	0.55423	0.658225	0.276015	0.394599	0.442946	0.111284	1.25124	0.323353	0.623982	1	up	no
MSTRG.3397	FKBP35	PF3D7_1247400.1	peptidyl-prolyl cis-trans isomerase FKBP62-like [Sesamum indicum]	4.28488	3.27495	2.98812	3.51598	3.80883	3.84679	4.00201	3.88588	0.369892	0.904811	-0.144311	0.623995	1	down	no
MSTRG.2916	PF3D7_1141700	PF3D7_1141700.1	PREDICTED: OTU domain-containing protein 6B-like [Ipomoea nil]	0.967605	1.65616	1.29293	1.30556	1.29376	0.911958	1.08482	1.09684	0.208718	1.19029	0.251313	0.624177	1	up	no
PF3D7_1452300	DER1-1	PF3D7_1452300.1		0.293942	0.107088	0.184568	0.195199	0.354608	0.114018	0.268832	0.245819	0.05062	0.794076	-0.33265	0.624464	1	down	no
MSTRG.2503	Der1-2	PF3D7_1032500.1	derlin-1 [Ricinus communis]	14.3585	7.63373	7.63673	9.87633	11.7075	10.7018	10.4197	10.943	1.06666	0.902525	-0.147961	0.624543	1	down	no
MSTRG.3697	PF3D7_1317400	PF3D7_1317400.1		1.47969	1.90788	1.21493	1.53417	1.84343	0.673531	1.28176	1.26624	0.267927	1.21159	0.276905	0.624974	1	up	no
MSTRG.3658	PF3D7_1313500	PF3D7_1313500.1		0.611822	0.663096	0.319803	0.531574	0.481572	0.620444	0.606383	0.569466	0.0378927	0.933459	-0.0993409	0.625042	1	down	no
PF3D7_1026900	HCS1	PF3D7_1026900.1		0.334844	0.135355	0.272214	0.247471	0.26075	0.157455	0.547192	0.321799	0.074328	0.769024	-0.3789	0.625169	1	down	no
MSTRG.3440	PF3D7_1252500	PF3D7_1252500.1		0.199847	0.18391	0.206533	0.196763	0.085165	0.325984	0.319556	0.243568	0.046805	0.807836	-0.307865	0.625459	1	down	no
MSTRG.2303	PF3D7_1012100	PF3D7_1012100.1		0.861284	1.68033	0.907686	1.14977	0.80832	0.919275	1.12373	0.950443	0.199324	1.20972	0.27467	0.625568	1	up	no
MSTRG.1293	PF3D7_0622500	PF3D7_0622500.1		0.276943	0.417953	0.540069	0.411655	0.203382	0.364747	0.43196	0.333363	0.078292	1.23486	0.304342	0.625809	1	up	no
MSTRG.2870	PF3D7_1136600	PF3D7_1136600.1		1.63138	0.997678	0.457022	1.02869	0.909984	0.810373	0.698453	0.80627	0.222422	1.27587	0.351477	0.625876	1	up	no
MSTRG.2970	PF3D7_1148640	PF3D7_1148640.1	hypothetical protein GLYMA_13G018000 [Glycine max]	4.19457	12.6059	5.02748	7.27598	5.37223	6.16959	5.76581	5.76921	1.50677	1.26117	0.334768	0.625889	1	up	no
MSTRG.3575	PF3D7_1325700	PF3D7_1325700.1		1.11415	0.925335	1.24917	1.09622	0.909396	1.33217	1.55436	1.26531	0.169094	0.866362	-0.206959	0.62604	1	down	no
MSTRG.4014	GAC	PF3D7_1361800.1		57.1714	99.4502	82.5691	79.7302	57.759	96.6225	128.862	94.4145	14.6843	0.84447	-0.243881	0.626152	1	down	no
MSTRG.4825	COX1	PF3D7_MIT02100.1	Cytochrome oxidase subunit I (mitochondrion) [Tetraselmis subcordiformis]	234.584	287.198	678.506	400.096	257.424	303.27	1078.67	546.454	146.359	0.732167	-0.449756	0.6264	1	down	no
MSTRG.2147	Sel2	PF3D7_0931200.1		1.84419	0.267376	0.493785	0.868451	0.846579	0.570927	0.50867	0.642059	0.226392	1.3526	0.435739	0.626489	1	up	no
MSTRG.1892	FIKK9.5	PF3D7_0902400.1		0.339088	0.652155	0.226986	0.406076	0.33235	0.357183	0.732715	0.474083	0.0680063	0.856552	-0.223388	0.626609	1	down	no
MSTRG.889	MDM2;PF3D7_0518300	PF3D7_0518200.1;PF3D7_0518300.1	uncharacterized protein LOC100281818 [Zea mays];proteasome subunit beta type-1 [Dendrobium catenatum]	12.355	14.0346	21.7657	16.0518	14.3956	15.1609	30.311	19.9558	3.90408	0.804364	-0.314079	0.626661	1	down	no
MSTRG.1781	PF3D7_0727600	PF3D7_0727600.1		0.128548	0.207054	0.081313	0.138972	0.122558	0.117012	0.070687	0.103419	0.0355527	1.34377	0.42629	0.626891	1	up	no
MSTRG.2851	HSP70-3	PF3D7_1134000.1	hypothetical protein GPECTOR_16g725 [Gonium pectorale]	9.11981	7.1155	4.29311	6.84281	6.76276	5.39295	4.21979	5.4585	1.38431	1.25361	0.326084	0.626943	1	up	no
MSTRG.1684	CDPK4	PF3D7_0717500.1	PREDICTED: calcium-dependent protein kinase 29 [Tarenaya hassleriana]	13.7506	18.4987	8.15679	13.4687	10.4618	11.6711	9.88731	10.6734	2.79531	1.26189	0.335591	0.627569	1	up	no
MSTRG.2025	OGG1	PF3D7_0917100.1	predicted protein, partial [Ostreococcus lucimarinus CCE9901]	0.617528	0.447292	0.133629	0.399483	0.417775	0.265875	0.202269	0.295306	0.104177	1.35277	0.435922	0.627597	1	up	no
MSTRG.4524	HRD3	PF3D7_1448400.1		8.48742	6.89778	6.31821	7.23447	8.43563	6.6444	9.43318	8.17107	0.936602	0.885376	-0.175638	0.628197	1	down	no
MSTRG.102	PF3D7_0111800	PF3D7_0111800.1		1.56077	0.759301	0.631758	0.983944	1.13748	0.572964	0.67937	0.796605	0.187339	1.23517	0.304711	0.628291	1	up	no
MSTRG.222	SIS1	PF3D7_0213100.1	hypothetical protein SELMODRAFT_231730 [Selaginella moellendorffii]	8.24357	6.97408	3.60635	6.27467	6.38264	4.59985	4.18912	5.0572	1.21746	1.24074	0.311199	0.628582	1	up	no
MSTRG.1768	PMS1	PF3D7_0726300.1	DNA mismatch repair protein PMS1 isoform X2 [Cucurbita pepo subsp. pepo]	1.99104	1.79775	1.00277	1.59719	1.45505	1.22618	1.24804	1.30976	0.287432	1.21945	0.286236	0.628683	1	up	no
MSTRG.1705	PF3D7_0719600	PF3D7_0719600.1	60S ribosomal L11-1 -like protein [Gossypium arboreum]	2.98213	4.4763	4.62763	4.02869	4.08147	2.90794	3.46964	3.48635	0.542338	1.15556	0.208593	0.62881	1	up	no
MSTRG.4473	YihA2	PF3D7_1442200.1	GTP-binding protein [Klebsormidium nitens]	0.51543	0.378413	0.296615	0.396819	0.476072	0.198728	0.291872	0.322224	0.0745953	1.2315	0.300418	0.628819	1	up	no
MSTRG.1020	MFR1	PF3D7_0614300.1		14.4098	11.2367	8.15137	11.2659	13.272	12.0102	12.2781	12.5201	1.25416	0.899828	-0.152278	0.628856	1	down	no
MSTRG.1971	PF3D7_0910900	PF3D7_0910900.1	probable DNA primase large subunit [Sesamum indicum]	3.05084	3.06425	2.11627	2.74379	3.28173	2.62359	3.05512	2.98682	0.243031	0.918632	-0.122441	0.628872	1	down	no
MSTRG.1584	PF3D7_0814400	PF3D7_0814400.1	phospholipase SGR2-like [Cynara cardunculus var. scolymus]	0.994075	1.15302	1.37379	1.17363	1.15031	1.20667	1.72515	1.36071	0.187081	0.862513	-0.213383	0.62891	1	down	no
MSTRG.2856	PF3D7_1134800	PF3D7_1134800.1	Coatomer subunit delta-2 [Tetrabaena socialis]	7.4302	5.86266	4.32189	5.87158	5.95341	6.69259	6.38008	6.34202	0.470441	0.925822	-0.111194	0.628911	1	down	no
MSTRG.3355	PF3D7_1243400	PF3D7_1243400.1		0.257859	0.997441	0.495649	0.58365	0.437103	0.615237	0.309208	0.453849	0.1298	1.286	0.362889	0.629176	1	up	no
MSTRG.158	RAD2	PF3D7_0206000.1	hypothetical protein BE221DRAFT_145615 [Ostreococcus tauri]	1.27554	1.86055	0.619934	1.25201	0.993885	1.06323	0.92968	0.995599	0.25641	1.25754	0.330608	0.629303	1	up	no
MSTRG.482	PF3D7_0319300	PF3D7_0319300.1	hypothetical protein LSAT_3X102101 [Lactuca sativa]	2.47734	1.95219	1.80439	2.07797	1.33762	1.26035	2.64164	1.74653	0.33144	1.18977	0.250683	0.629316	1	up	no
MSTRG.3956	MCM6	PF3D7_1355100.1	hypothetical protein AALP_AA6G136800 [Arabis alpina]	16.3996	14.5233	8.5389	13.154	16.6825	13.4356	13.3642	14.4941	1.34016	0.907538	-0.13997	0.629374	1	down	no
MSTRG.416	GSK3	PF3D7_0312400.1	Shaggy-related protein kinase theta [Pinus taeda]	9.26187	9.32091	6.54392	8.37557	9.61551	8.66205	9.68223	9.31993	0.944365	0.898673	-0.154133	0.629669	1	down	no
MSTRG.4643	GAPDH	PF3D7_1462800.1	glyceraldehyde-3-phosphate dehydrogenase [Klebsormidium nitens]	202.297	173.539	193.683	189.84	210.833	189.414	263.309	221.185	31.3455	0.858284	-0.220473	0.629925	1	down	no
PF3D7_1305300	GCN1	PF3D7_1305300.1		0.843848	0.601917	0.277063	0.574276	0.681513	0.355696	0.322051	0.453087	0.121189	1.26747	0.341957	0.629938	1	up	no
MSTRG.3540	PF3D7_1322000	PF3D7_1322000.1		2.03259	2.42521	2.13424	2.19735	2.27853	2.30144	2.79202	2.45733	0.259984	0.894201	-0.16133	0.630193	1	down	no
MSTRG.4226	PF3D7_1414200	PF3D7_1414200.1		1.76596	2.29104	1.42776	1.82825	1.3771	2.40336	2.19904	1.99317	0.164913	0.917261	-0.124596	0.630628	1	down	no
MSTRG.4572	PF3D7_1454200	PF3D7_1454200.1		0.228275	0.199417	0.233548	0.220413	0.202682	0.087366	0.264454	0.184834	0.0355793	1.19249	0.253981	0.630851	1	up	no
MSTRG.2090	PF3D7_0924400	PF3D7_0924400.1		10.7105	13.1738	4.5842	9.48949	7.71177	8.68142	5.53421	7.30913	2.18035	1.29831	0.376629	0.6312	1	up	no
MSTRG.3631	PF3D7_1310900	PF3D7_1310900.1	ribosomal protein S15 (chloroplast) [Prasinococcus sp. CCMP1194]	3.71945	2.91849	3.8745	3.50415	3.54934	3.95362	4.47251	3.99183	0.487679	0.877831	-0.187986	0.631325	1	down	no
MSTRG.3264	PPR2	PF3D7_1233300.1		0.593781	0.463382	0.172748	0.40997	0.530291	0.194769	0.223462	0.316174	0.0937963	1.29666	0.374801	0.631477	1	up	no
MSTRG.371	PF3D7_0308000	PF3D7_0308000.1	DNA polymerase delta small subunit isoform 1 [Theobroma cacao]	2.72114	2.50643	2.21598	2.48118	2.38836	2.63449	3.18837	2.73707	0.25589	0.90651	-0.141606	0.631616	1	down	no
MSTRG.604	RF2	PF3D7_0409700.1		3.17339	3.48247	2.62984	3.09523	2.28341	3.166	2.25158	2.567	0.528237	1.20578	0.269967	0.632108	1	up	no
MSTRG.3194	PF3D7_1225200	PF3D7_1225200.1		1.58263	0.891627	0.435146	0.969802	1.00101	0.719609	0.554492	0.758369	0.211433	1.2788	0.35479	0.63257	1	up	no
MSTRG.4113	PF3D7_1402400	PF3D7_1402400.1		1.97106	1.97872	1.14532	1.69837	2.02665	1.28537	0.804785	1.37227	0.326098	1.23763	0.307585	0.632571	1	up	no
MSTRG.4279	GlyRS	PF3D7_1420400.1	glycine--tRNA ligase, mitochondrial 1-like [Durio zibethinus]	3.0991	2.33125	1.46493	2.29843	2.22827	1.73791	1.67625	1.88081	0.417619	1.22204	0.289294	0.632628	1	up	no
MSTRG.768	CEP120	PF3D7_0504700.1		0.221451	0.203992	0.078515	0.167986	0.160028	0.133461	0.091496	0.128328	0.0396577	1.30903	0.388501	0.632923	1	up	no
MSTRG.3481	PF3D7_1303800	PF3D7_1303800.1		1.99686	1.12223	0.397289	1.17213	1.50384	0.657768	0.443128	0.868244	0.303885	1.35	0.432959	0.632984	1	up	no
MSTRG.3144	PF3D7_1218400	PF3D7_1218400.1	PREDICTED: probable sugar phosphate/phosphate translocator At5g25400 [Brassica oleracea var. oleracea]	4.09235	4.16108	6.10139	4.78494	3.96622	4.17958	9.23302	5.79294	1.008	0.825996	-0.275794	0.633104	1	down	no
MSTRG.580	PF3D7_0407500	PF3D7_0407500.1	solute carrier family 25 member 40-like [Quercus suber]	0.037037	0.231517	0.376697	0.215084	0.181806	0.281727	0.476297	0.313277	0.098193	0.686561	-0.542539	0.633212	1	down	no
MSTRG.4595	PF3D7_1457100	PF3D7_1457100.1		1.50431	1.17934	0.574932	1.08619	1.17835	0.73521	0.701856	0.871804	0.214389	1.24591	0.317205	0.633609	1	up	no
MSTRG.2698	ICT1	PF3D7_1117600.1;PF3D7_1117600.2	PREDICTED: peptidyl-tRNA hydrolase ICT1, mitochondrial [Daucus carota subsp. sativus];Peptide chain release factor class I/class II [Cynara cardunculus var. scolymus]	0.862335	0.829428	1.29764	0.996467	0.923219	1.39538	1.23234	1.18365	0.187179	0.841862	-0.248344	0.634048	1	down	no
MSTRG.798	PF3D7_0507900	PF3D7_0507900.1		4.24704	5.75946	15.7798	8.59542	5.13503	6.19315	11.74	7.6894	0.906022	1.11783	0.160697	0.634929	1	up	no
MSTRG.2787	dUTPase	PF3D7_1127100.1	hypothetical protein PHAVU_008G243100g [Phaseolus vulgaris]	6.25012	6.98577	8.85085	7.36225	7.78895	6.42643	11.7421	8.65251	1.29026	0.85088	-0.232972	0.635053	1	down	no
MSTRG.4	RIF	PF3D7_0100400.1		0.320095	0.930264	1.17168	0.807346	0.485772	0.757514	1.92711	1.0568	0.249451	0.763955	-0.38844	0.63525	1	down	no
MSTRG.3835	GPI10	PF3D7_1341600.1	hypothetical protein B456_010G092100 [Gossypium raimondii]	2.47752	1.92095	1.97195	2.12348	2.30156	2.10269	2.67254	2.35893	0.235454	0.900186	-0.151705	0.635768	1	down	no
MSTRG.2415	CS	PF3D7_1022500.1	citrate synthase 1 [Pyrus calleryana]	2.01132	3.11338	3.92233	3.01567	2.1145	3.27424	5.49556	3.6281	0.612425	0.8312	-0.266733	0.636463	1	down	no
MSTRG.4249	PF3D7_1416300	PF3D7_1416300.1	predicted protein [Hordeum vulgare subsp. vulgare]	3.6103	2.29879	2.21351	2.70753	3.58752	2.36464	2.96632	2.97283	0.265293	0.910761	-0.134856	0.636664	1	down	no
MSTRG.3763	CenH3	PF3D7_1333700.1	unnamed protein product [Brassica rapa]	8.87003	9.99371	5.85133	8.23835	7.58821	6.11351	6.63801	6.77991	1.45844	1.21511	0.281089	0.636834	1	up	no
MSTRG.1324	PAP	PF3D7_0625600.1	hypothetical protein AMTR_s00044p00207970 [Amborella trichopoda]	3.20508	2.4534	2.11951	2.59267	3.17908	2.51912	2.81834	2.83885	0.246182	0.913281	-0.130869	0.636852	1	down	no
MSTRG.4178	PF3D7_1408900	PF3D7_1408900.1	tRNA-dihydrouridine(16/17) synthase [NAD(P)(+)]-like [Helianthus annuus]	0.244162	0.685592	0.487023	0.472259	0.327176	0.367058	1.07713	0.590453	0.118194	0.799825	-0.322244	0.636916	1	down	no
MSTRG.3166	PF3D7_1222100	PF3D7_1222100.1		2.55319	2.02943	2.69279	2.42514	2.24464	2.18347	3.97202	2.80004	0.374907	0.866107	-0.207383	0.637027	1	down	no
MSTRG.3987	YOP1L	PF3D7_1358700.1	HVA22-like protein f [Carica papaya]	4.68302	4.48335	7.09509	5.42049	0.826289	1.16857	11.4079	4.46758	0.952901	1.21329	0.278927	0.63709	1	up	no
MSTRG.1923	SEC27	PF3D7_0905900.1	Coatomer subunit beta'-2 [Morus notabilis]	6.67345	5.9856	4.65344	5.77083	6.71127	5.95474	6.38421	6.35008	0.579244	0.908782	-0.137995	0.637168	1	down	no
MSTRG.3431	PF3D7_1251400	PF3D7_1251400.1		0.173432	0.224707	0.119727	0.172622	0.243563	0.072873	0.062753	0.126396	0.0462257	1.36572	0.449662	0.63757	1	up	no
MSTRG.3121	PF3D7_1216000;SR10	PF3D7_1216000.1;PF3D7_1215900.1	Seryl-tRNA synthetase [Artemisia annua]	2.55533	2.40855	1.59291	2.1856	1.98286	1.6109	1.88661	1.82679	0.358811	1.19642	0.25872	0.637645	1	up	no
MSTRG.3527	PF3D7_1309000	PF3D7_1309000.1		2.92417	1.72964	2.4799	2.3779	2.2182	1.55669	2.38013	2.05167	0.326231	1.15901	0.21289	0.637737	1	up	no
MSTRG.2991	FIKK12	PF3D7_1200800.1		1.63532	1.3884	1.75179	1.59183	1.1447	0.975885	2.03481	1.38513	0.206705	1.14923	0.200669	0.637848	1	up	no
MSTRG.3486	PF3D7_1304400	PF3D7_1304400.1		3.01165	1.998	1.08204	2.03056	2.32108	2.27061	1.82995	2.14055	0.109984	0.948619	-0.0761	0.638104	1	down	no
MSTRG.3824	DBR1	PF3D7_1340600.1	predicted protein [Ostreococcus lucimarinus CCE9901]	3.36307	3.55298	3.01742	3.31116	3.54874	2.99356	4.51794	3.68675	0.375591	0.898124	-0.155013	0.638359	1	down	no
PF3D7_0602000	PF3D7_0602000	PF3D7_0602000.1		0.583255	0.557764	0.221347	0.454122	0.516443	0.311498	0.254031	0.360657	0.0934647	1.25915	0.332451	0.638494	1	up	no
MSTRG.1271	PF3D7_0620300	PF3D7_0620300.1		0.37355	0.381562	0.382161	0.379091	0.250572	0.284748	0.406255	0.313858	0.0652327	1.20784	0.272431	0.639151	1	up	no
MSTRG.3946	PF3D7_1353800	PF3D7_1353800.1	proteasome subunit alpha type-4 [Coffea arabica]	15.599	15.6294	17.1235	16.1173	14.6538	15.0958	26.521	18.7569	2.63954	0.859276	-0.218807	0.639342	1	down	no
MSTRG.2738	GCN20	PF3D7_1121700.1	PREDICTED: ABC transporter F family member 3 [Brassica oleracea var. oleracea]	1.71159	1.96877	1.31592	1.66542	1.80088	1.25159	1.13867	1.39704	0.26838	1.19211	0.253512	0.639448	1	up	no
MSTRG.3188	PF3D7_1224400	PF3D7_1224400.1		0.097932	0.171328	0.23713	0.168797	0.202631	0.239487	0.201759	0.214626	0.045829	0.78647	-0.346536	0.639845	1	down	no
MSTRG.4468	ATP23	PF3D7_1441700.1	hypothetical protein MNEG_8618 [Monoraphidium neglectum]	0.194084	0.115175	0.144011	0.15109	0.087587	0.192161	0.032837	0.104195	0.046895	1.45007	0.536122	0.639882	1	up	no
MSTRG.3732	PF3D7_1320900	PF3D7_1320900.1	hypothetical protein CEUSTIGMA_g5496.t1 [Chlamydomonas eustigma]	1.36441	0.675542	1.01387	1.01794	1.19419	0.723942	1.72705	1.21506	0.197118	0.837771	-0.255373	0.640015	1	down	no
MSTRG.1667	PF3D7_0823800	PF3D7_0823800.1	Chaperone protein like [Actinidia chinensis var. chinensis]	2.65567	2.26891	1.41775	2.11411	2.65512	2.31996	1.79634	2.25714	0.143034	0.936631	-0.0944479	0.640257	1	down	no
MSTRG.2472	PF3D7_1029900	PF3D7_1029900.1		14.857	10.6437	3.82177	9.77413	10.0552	6.52955	5.84751	7.47742	2.2967	1.30715	0.386427	0.640485	1	up	no
MSTRG.2764	EK	PF3D7_1124600.1	PREDICTED: probable ethanolamine kinase isoform X1 [Daucus carota subsp. sativus]	19.9667	0.158984	19.4877	13.2045	16.2473	17.1705	22.4806	18.6328	5.42831	0.708669	-0.496816	0.64076	1	down	no
MSTRG.892	WDR26	PF3D7_0518600.1	uncharacterized WD repeat-containing protein C343.04c [Arachis ipaensis]	2.9313	2.11953	1.0393	2.03005	1.9999	1.48467	1.40565	1.63007	0.399973	1.24537	0.316575	0.640789	1	up	no
MSTRG.1878	VAR	PF3D7_0833500.1		0.645629	0.896931	0.610233	0.717598	0.68983	0.652216	1.04232	0.79479	0.077192	0.902877	-0.147398	0.6409	1	down	no
[truncated: 3,648 more rows]

## Sheet: Transcript level differential.
t_id	class_code	chr	strand	start	end	t_name	num_exons	length	gene_id	gene_name	Description	FPKM.HZNPDGI-1	FPKM.HZNPDGI-2	FPKM.HZNPDGI-3	Average.FPKM.HZNPDGI	FPKM.C1	FPKM.C2	FPKM.C3	Average.FPKM.Control	|∆FPKM|	fc	log2(fc)	pval	qval	regulation	significant			Key
5505	0	Pf3D7_12_v3	+	1694150	1703087	PF3D7_1240300.1	2	7941	MSTRG.3326	VAR	NA	0.0001	0.0001	0.0001	0.0001	2.11572	0.0001	2.34034	1.48539	1.48529	6.73225e-05	-13.8586	7.25116e-07	0.000262039	down	yes			Significant
6522	0	Pf3D7_13_v3	-	2464790	2468539	PF3D7_1361500.1	13	1907	MSTRG.4012	PF3D7_1361500	NA	5.90587	0.0001	9.41628	5.10742	0.0001	0.0001	0.0001	0.0001	5.10732	51074.2	15.6403	1.15411e-06	0.000351215	up	yes			Validated with qPCR
4928	0	Pf3D7_11_v3	+	1899181	1905695	PF3D7_1147800.2	4	6060	PF3D7_1147800	MAEBL	NA	0.0001	0.0001	0.0001	0.0001	0.143497	0.123156	0.0001	0.0889177	0.0888177	0.00112464	-9.79633	0.000360021	0.026812	down	yes
3402	0	Pf3D7_09_v3	+	716325	717506	PF3D7_0917200.1	2	975	MSTRG.2026	PF3D7_0917200	NA	0.0001	0.390476	1.262	0.55086	0.0001	0.0001	0.0001	0.0001	0.55076	5508.6	12.4275	0.000485156	0.0346317	up	yes
267	0	Pf3D7_02_v3	+	227756	230583	PF3D7_0205600.1	1	2828	MSTRG.154	PF3D7_0205600	NA	0.08106	0.003138	0.010984	0.0317273	2.45357	2.0431	0.001746	1.49947	1.46775	0.021159	-5.56259	0.000768979	0.0535691	down	yes
1735	0	Pf3D7_05_v3	+	1300188	1302740	PF3D7_0532100.1	1	2553	MSTRG.1051	ETRAMP5	NA	0.400584	0.249562	0.362284	0.337477	0.600401	71.2333	0.381804	24.0718	23.7344	0.0140196	-6.15641	0.00131008	0.086078	down	yes
1474	0	Pf3D7_05_v3	-	791256	793280	PF3D7_0519200.1	5	1305	MSTRG.895	PF3D7_0519200	PREDICTED: V-type proton ATPase subunit c1-like [Juglans regia]	0.173897	0.731607	3.15817	1.35456	21.3321	33.1665	81.0229	45.1739	43.8193	0.0299854	-5.0596	0.00135755	0.0881952	down	yes
6812	0	Pf3D7_14_v3	+	440206	447773	PF3D7_1411000.1	10	6500	MSTRG.4200	PF3D7_1411000	NA	1.46653	4.09126	2.31463	2.62414	0.089528	0.009262	0.55705	0.218613	2.40553	12.0036	3.58539	0.00176319	0.11203	up	yes
2606	0	Pf3D7_07_v3	+	1086213	1086371	PF3D7_0725800.1	1	159	MSTRG.1764	PF3D7_0725800	NA	8447.88	7.94569	25.6327	2827.15	28.0444	4.48159	24.5192	19.0151	2808.14	148.68	7.21606	0.00228923	0.143873	up	yes
6936	0	Pf3D7_14_v3	-	821701	824646	PF3D7_1419800.1	4	2531	MSTRG.4275	GR	glutathione reductase-like [Quercus suber]	0.242461	0.196003	0.389237	0.2759	0.301501	3.02874	4.43279	2.58768	2.31178	0.106621	-3.22944	0.003282	0.199753	down	yes
1633	0	Pf3D7_05_v3	+	1289601	1291692	PF3D7_0531600.1	1	2092	MSTRG.1051	PF3D7_0531600	hypothetical protein Csa_2G252100 [Cucumis sativus]	5877.58	82.0101	1924.51	2628.03	57.8038	83.7004	75.6548	72.3864	2555.65	36.3056	5.18212	0.0034733	0.209194	up	yes
5470	0	Pf3D7_12_v3	+	1568038	1571016	PF3D7_1237600.1	3	2523	MSTRG.3303	PWP1	PREDICTED: uncharacterized WD repeat-containing protein C17D11.16 [Beta vulgaris subsp. vulgaris]	0.0001	0.0001	0.009698	0.00329933	0.284179	0.434009	0.0001	0.239429	0.23613	0.01378	-6.18128	0.0041854	0.249485	down	yes
4032	0	Pf3D7_10_v3	-	996807	1010012	PF3D7_1023900.1	2	12142	MSTRG.2414	CHD1	hypothetical protein JCGZ_08378 [Jatropha curcas]	0.291141	0.58551	0.780171	0.552274	2.15058	11.9749	10.2429	8.1228	7.57052	0.0679906	-3.87852	0.00591667	0.335394	down	yes
7725	0	Pf3D7_API_v3	+	9660	9896	PF3D7_API03000.1	1	237	MSTRG.4782	ORF78	NA	0.269836	0.0001	0.073124	0.114353	0.492072	1.81691	3.29865	1.86921	1.75485	0.0611774	-4.03086	0.00725133	0.39554	down	yes
3585	0	Pf3D7_09_v3	+	1207974	1211703	PF3D7_0930400.2	8	2748	MSTRG.2144	PF3D7_0930400	hypothetical protein BVRB_036480 [Beta vulgaris subsp. vulgaris]	0.879475	0.208297	1.05413	0.713966	0.116374	0.0001	0.0001	0.038858	0.675108	18.3737	4.19957	0.00789386	0.426564	up	yes
6204	0	Pf3D7_13_v3	-	1477391	1482233	PF3D7_1336400.1	9	3628	MSTRG.3791	PF3D7_1336400	LisH motif-containing protein [Handroanthus impetiginosus]	0.177632	0.241988	0.221358	0.213659	1.40823	0.622777	0.984237	1.00508	0.791421	0.212579	-2.23393	0.0104261	0.553059	down	yes
2859	0	Pf3D7_08_v3	-	582804	589463	PF3D7_0811600.1	5	4090	MSTRG.1556	PF3D7_0811600	NA	2.08066	2.20057	20.2023	8.16118	1.24715	0.766309	1.00697	1.00681	7.15437	8.10597	3.01898	0.0158691	0.81199	up	yes
5798	0	Pf3D7_13_v3	-	296681	299735	PF3D7_1306400.1	1	3055	MSTRG.3502	RPT4	hypothetical protein CEUSTIGMA_g6907.t1 [Chlamydomonas eustigma]	1.81215	2.97298	11.1475	5.31088	0.404679	1.95042	1.01826	1.12446	4.18643	4.72307	2.23973	0.0173062	0.862627	up	yes
140	0	Pf3D7_01_v3	-	421025	428878	PF3D7_0111000.1	6	7049	MSTRG.95	PF3D7_0111000	Kinesin-like protein [Klebsormidium nitens]	0.139736	0.814932	0.397313	0.45066	0.027674	0.0001	0.122807	0.0501937	0.400467	8.97843	3.16646	0.0193151	0.939653	up	yes
5694	0	Pf3D7_12_v3	-	2172876	2174605	PF3D7_1253200.1	2	1626	MSTRG.3447	PF3D7_1253200	NA	0.0001	0.08507	0.0001	0.0284233	0.112157	0.200678	0.668392	0.327076	0.298652	0.0869014	-3.52448	0.0193391	0.939653	down	yes
780	0	Pf3D7_03_v3	-	698789	710430	PF3D7_0317300.1	1	11642	MSTRG.461	PF3D7_0317300	NA	0.018842	0.003906	0.329443	0.117397	0.071878	2.16639	1.72266	1.32031	1.20291	0.0889163	-3.49141	0.0234723	1	down	yes
6505	0	Pf3D7_13_v3	-	2425337	2432314	PF3D7_1360700.1	5	5320	MSTRG.4004	PIAS	NA	0.586654	1.39763	0.088984	0.691091	1.67998	2.86998	2.98793	2.51263	1.82154	0.275047	-1.86225	0.0258206	1	down	yes
3064	0	Pf3D7_08_v3	-	1148010	1149830	PF3D7_0826400.1	8	954	MSTRG.1833	CPT	PREDICTED: dehydrodolichyl diphosphate synthase 2 [Beta vulgaris subsp. vulgaris]	0.001516	0.691165	0.0001	0.230927	0.0001	3.16701	12.0517	5.07293	4.842	0.0455214	-4.45731	0.0272153	1	down	yes
1732	0	Pf3D7_05_v3	+	1292052	1292210	PF3D7_0531800.1	1	159	MSTRG.1051	PF3D7_0531800	NA	9030.38	8.16094	114.562	3051.04	270.047	6.26878	61.035	112.45	2938.59	27.1323	4.76194	0.02932	1	up	yes
1069	0	Pf3D7_04_v3	-	646996	648777	PF3D7_0414200.1	5	1235	MSTRG.632	PF3D7_0414200	NA	0.238339	0.418428	0.355499	0.337422	0.361696	1.17064	3.20537	1.57924	1.24182	0.213661	-2.2266	0.0338546	1	down	yes
6852	0	Pf3D7_14_v3	-	540168	546533	PF3D7_1413700.1	12	4638	MSTRG.4224	PF3D7_1413700	NA	0.086558	0.339541	0.021125	0.149075	0.015541	0.0001	0.032718	0.0161197	0.132955	9.248	3.20914	0.0340915	1	up	yes
6364	0	Pf3D7_13_v3	-	1955254	1958358	PF3D7_1348700.1	8	2148	MSTRG.3897	WDR16	flagellar associated protein [Chlamydomonas reinhardtii]	0.058254	0.009683	0.022427	0.0301213	0.112927	0.205994	0.216349	0.178423	0.148302	0.168819	-2.56645	0.0342182	1	down	yes
3604	0	Pf3D7_09_v3	-	1274656	1277085	PF3D7_0931900.1	4	2005	MSTRG.2152	AKLP2	NA	0.393981	0.714873	0.695849	0.601568	0.183474	0.0001	0.0001	0.0612247	0.540343	9.82558	3.29654	0.0356932	1	up	yes
4393	0	Pf3D7_11_v3	-	328877	336810	PF3D7_1107800.1	2	7686	MSTRG.2595	ApiAP2	NA	1.45168	0.475737	0.177636	0.701685	0.021671	0.052987	0.320899	0.131852	0.569832	5.32175	2.4119	0.0411991	1	up	yes
991	0	Pf3D7_04_v3	+	384240	391362	PF3D7_0407800.1	1	7123	MSTRG.582	CINCH	NA	0.280635	0.828653	1.51571	0.874998	1.29568	7.6451	2.29551	3.74543	2.87043	0.233617	-2.09778	0.0449131	1	down	yes
5216	0	Pf3D7_12_v3	+	716700	720665	PF3D7_1218300.1	2	3668	MSTRG.3143	AP2-MU	PREDICTED: AP-2 complex subunit mu isoform X1 [Capsicum annuum]	0.699604	0.084254	0.177701	0.32052	0.063469	1.00511	4.10311	1.7239	1.40338	0.185927	-2.42719	0.0462852	1	down	yes
3878	0	Pf3D7_10_v3	-	614363	618032	PF3D7_1015200.1	3	2839	MSTRG.2334	CysRS	predicted protein [Micromonas pusilla CCMP1545]	0.022819	0.10259	0.033803	0.0530707	0.458348	0.264194	0.050513	0.257685	0.204614	0.205952	-2.27962	0.0529358	1	down	no
5572	0	Pf3D7_12_v3	-	1872831	1876270	PF3D7_1244800.1	9	2354	MSTRG.3370	PF3D7_1244800	PREDICTED: zinc finger CCCH domain-containing protein 11-like [Erythranthe guttata]	1.09881	2.16881	0.35849	1.2087	0.419146	0.0001	0.189511	0.202919	1.00578	5.95657	2.57448	0.0600524	1	up	no
3990	0	Pf3D7_10_v3	-	844628	847550	PF3D7_1020900.1	5	2362	MSTRG.2391	ARF1	predicted protein [Micromonas pusilla CCMP1545]	3.89614	2.63509	4.19719	3.57614	1.94389	0.848039	1.10706	1.29966	2.27647	2.75159	1.46026	0.0661898	1	up	no
4555	0	Pf3D7_11_v3	-	714095	716553	PF3D7_1118800.1	7	1464	MSTRG.2708	ARC40	NA	0.0001	0.0001	0.166736	0.0556453	0.644383	0.712735	0.158836	0.505318	0.449673	0.110119	-3.18286	0.0705998	1	down	no
2523	0	Pf3D7_07_v3	+	1083761	1085847	PF3D7_0725600.1	1	2087	MSTRG.1764	PF3D7_0725600	hypothetical protein CR513_07769, partial [Mucuna pruriens]	44.3826	63.3713	618.127	241.96	67.0862	8742.2	191.917	3000.4	2758.44	0.0806427	-3.63231	0.0716112	1	down	no
5946	0	Pf3D7_13_v3	-	734604	734999	PF3D7_1317500.1	1	396	MSTRG.3698	PF3D7_1317500	NA	2.07818	0.898098	1.4039	1.46006	0.557371	0.0001	0.312228	0.2899	1.17016	5.03643	2.3324	0.073642	1	up	no
247	0	Pf3D7_02_v3	-	171277	175196	PF3D7_0203800.1	12	2199	MSTRG.139	PF3D7_0203800	hypothetical protein CICLE_v10033947mg, partial [Citrus clementina]	0.84421	0.86602	0.010768	0.573666	0.020662	0.192852	0.024681	0.0793983	0.494268	7.22516	2.85303	0.0742183	1	up	no
734	0	Pf3D7_03_v3	-	568936	571598	PF3D7_0314100.1	8	1516	MSTRG.430	PF3D7_0314100	NA	1.593	0.783815	0.083717	0.820176	1.26465	1.80283	5.0182	2.69522	1.87505	0.304307	-1.7164	0.0747104	1	down	no
3586	0	Pf3D7_09_v3	-	1211597	1217273	PF3D7_0930500.1	2	5428	MSTRG.2145	DGK1	diacylglycerol kinase 2 [Oryza sativa Japonica Group]	0.425264	0.862442	0.691189	0.659632	1.60081	1.93401	1.50502	1.67995	1.02032	0.39265	-1.34868	0.076839	1	down	no
4662	0	Pf3D7_11_v3	-	1040447	1048468	PF3D7_1126700.1	21	5208	MSTRG.2785	ATG23	NA	2.95856	8.33824	2.9454	4.7474	2.12673	0.0001	0.458588	0.861807	3.88559	5.50866	2.4617	0.0790846	1	up	no
4051	0	Pf3D7_10_v3	-	1060944	1067485	PF3D7_1025400.1	13	4932	MSTRG.2435	PF3D7_1025400	NA	0.347836	7.21366	0.021446	2.52765	0.686101	0.399158	0.014576	0.366612	2.16104	6.89462	2.78547	0.0816622	1	up	no
2712	0	Pf3D7_08_v3	-	117932	122572	PF3D7_0801800.1	1	4641	MSTRG.1463	PF3D7_0801800	mannose-6-phosphate isomerase 1 [Jatropha curcas]	5.77471	4.25368	1.27213	3.76684	1.11399	2.05358	0.341275	1.16961	2.59723	3.22059	1.68732	0.0858318	1	up	no
3862	0	Pf3D7_10_v3	-	550352	553031	PF3D7_1014000.1	7	1982	MSTRG.2323	FS	predicted protein [Ostreococcus lucimarinus CCE9901]	0.289446	0.0001	0.15132	0.146955	0.374885	0.6566	0.945918	0.659134	0.512179	0.222952	-2.16519	0.0916636	1	down	no
7371	0	Pf3D7_14_v3	+	2206046	2209273	PF3D7_1453700.1	2	2762	MSTRG.4567	P23	uncharacterized protein OsI_027940 [Vigna radiata var. radiata]	1.92379	0.732517	1.38413	1.34681	4.9305	3.02096	2.22988	3.39378	2.04697	0.396847	-1.33335	0.0919342	1	down	no
1846	0	Pf3D7_06_v3	+	310779	313770	PF3D7_0607500.1	1	2992	MSTRG.959	COQ2	hypothetical protein DVH24_032795 [Malus domestica]	0.593058	0.203392	0.113092	0.303181	0.664967	0.178277	2.0406	0.961281	0.658101	0.315392	-1.66478	0.0971333	1	down	no
1921	0	Pf3D7_06_v3	-	522936	525730	PF3D7_0612600.1	1	2795	MSTRG.1004	NCS6	cytoplasmic tRNA 2-thiolation protein 1-like [Physcomitrella patens]	2.20217	0.273174	0.178121	0.884489	0.014563	0.366829	0.174804	0.185399	0.699091	4.77074	2.25421	0.0984075	1	up	no
6383	0	Pf3D7_13_v3	+	2010870	2012401	PF3D7_1350300.1	1	1532	MSTRG.3912	PF3D7_1350300	NA	0.405187	0.410295	0.518235	0.444572	0.212873	0.102503	0.079025	0.131467	0.313105	3.38163	1.75772	0.0986339	1	up	no
5560	0	Pf3D7_12_v3	-	1830996	1833694	PF3D7_1243800.1	4	2346	MSTRG.3361	WDR82	protein ANTHESIS POMOTING FACTOR 1 isoform X1 [Rosa chinensis]	0.102353	0.103498	0.169427	0.125093	0.150543	0.197459	1.04761	0.465204	0.340111	0.268899	-1.89487	0.101781	1	down	no
1867	0	Pf3D7_06_v3	-	350697	353774	PF3D7_0608500.1	2	2790	MSTRG.968	PF3D7_0608500	proteasome subunit alpha type-2-A [Citrus clementina]	0.44479	7.86992	0.291739	2.86881	8.23865	7.33002	10.2395	8.60272	5.73391	0.333478	-1.58434	0.102304	1	down	no
6969	0	Pf3D7_14_v3	-	893533	895571	PF3D7_1422100.1	1	2039	MSTRG.4297	PF3D7_1422100	Mitochondrial/chloroplast ribosomal L21 protein [Handroanthus impetiginosus]	0.821131	0.193777	0.235171	0.416693	0.83676	0.114389	3.4464	1.46585	1.04916	0.284267	-1.81468	0.104665	1	down	no
5201	0	Pf3D7_12_v3	-	675170	677609	PF3D7_1217100.1	8	1303	MSTRG.3131	SPO11	meiotic recombination protein SPO11-2 isoform X1 [Abrus precatorius]	0.349944	0.258482	0.668111	0.425512	0.232587	0.0001	0.0001	0.0775957	0.347917	5.48371	2.45515	0.106464	1	up	no
74	0	Pf3D7_01_v3	-	260105	262008	PF3D7_0106100.1	1	1904	MSTRG.47	PF3D7_0106100	V-type proton ATPase subunit C [Cucurbita maxima]	3.00587	0.001542	0.353167	1.12019	4.36276	1.31297	7.9727	4.54948	3.42928	0.246225	-2.02195	0.108033	1	down	no
2333	0	Pf3D7_07_v3	-	480710	482347	PF3D7_0710700.1	1	1638	MSTRG.1395	PF3D7_0710700	NA	0.982379	0.581906	0.322538	0.628941	0.238041	0.201024	0.147822	0.195629	0.433312	3.21497	1.6848	0.112144	1	up	no
268	0	Pf3D7_02_v3	+	230768	232631	PF3D7_0205700.1	6	987	MSTRG.155	PF3D7_0205700	NA	1.57368	0.214475	0.384779	0.724312	1.79605	1.24943	2.75206	1.93251	1.2082	0.374803	-1.4158	0.124722	1	down	no
2064	0	Pf3D7_06_v3	+	945100	947629	PF3D7_0623200.1	1	2530	MSTRG.1300	FNR	PREDICTED: ferredoxin--NADP reductase, root-type isozyme, chloroplastic [Gossypium raimondii]	0.365807	0.024996	0.227823	0.206209	0.604157	0.539826	0.720415	0.621466	0.415257	0.33181	-1.59157	0.128641	1	down	no
4741	0	Pf3D7_11_v3	-	1280823	1288093	PF3D7_1133200.1	2	7140	MSTRG.2844	PF3D7_1133200	NA	13.4167	8.25548	2.84979	8.17399	1.49108	3.46172	1.15214	2.03498	6.13901	4.01674	2.00603	0.12975	1	up	no
7035	0	Pf3D7_14_v3	-	1087040	1087805	PF3D7_1427700.1	1	766	MSTRG.4341	PF3D7_1427700	NA	0.113764	2.37126	0.941222	1.14208	0.295229	0.199991	0.467913	0.321044	0.821036	3.55739	1.83082	0.134171	1	up	no
6773	0	Pf3D7_14_v3	+	319847	321454	PF3D7_1408500.1	1	1608	PF3D7_1408500	PF3D7_1408500	NA	0.184289	0.281251	0.324821	0.263454	0.112845	0.085117	0.0001	0.0660207	0.197433	3.99047	1.99656	0.13605	1	up	no
590	0	Pf3D7_03_v3	+	217059	218992	PF3D7_0304400.1	2	1700	MSTRG.344	RPL44	60S ribosomal protein L36a [Triticum urartu]	9.27451	8.31021	3.53767	7.0408	4.3733	2.48476	1.95931	2.93912	4.10167	2.39554	1.26035	0.13997	1	up	no
4917	0	Pf3D7_11_v3	+	1855488	1857930	PF3D7_1146900.1	7	1734	MSTRG.2956	PF3D7_1146900	NA	0.325626	0.155948	0.158311	0.213295	0.539673	0.789845	0.335669	0.555062	0.341767	0.384272	-1.3798	0.140071	1	down	no
2102	0	Pf3D7_06_v3	+	1055904	1058812	PF3D7_0626100.1	9	1583	MSTRG.1329	PF3D7_0626100	PREDICTED: short-chain dehydrogenase TIC 32, chloroplastic [Raphanus sativus]	7.12423	5.58272	5.12608	5.94434	1.63946	2.17513	4.08939	2.63466	3.30968	2.25621	1.1739	0.140246	1	up	no
1997	0	Pf3D7_06_v3	+	753392	756429	PF3D7_0617900.1	2	2659	MSTRG.1247	H3.3	hypothetical protein DVH24_016785 [Malus domestica]	24.1494	52.5065	57.4889	44.7149	26.7589	3.81448	5.24996	11.9411	32.7738	3.74462	1.90482	0.144236	1	up	no
777	0	Pf3D7_03_v3	-	689618	696787	PF3D7_0317200.1	1	7170	MSTRG.460	CRK4	hypothetical protein CEUSTIGMA_g8035.t1 [Chlamydomonas eustigma]	1.91747	1.59967	0.722712	1.41329	1.38014	0.889707	9.13515	3.80166	2.38838	0.371754	-1.42758	0.145437	1	down	no
5041	0	Pf3D7_12_v3	+	255472	264324	PF3D7_1205800.1	4	8343	MSTRG.3033	HMGB3	NA	0.837844	1.07916	0.761863	0.892957	1.43477	2.7846	1.20694	1.80877	0.915811	0.493682	-1.01834	0.146722	1	down	no
414	0	Pf3D7_02_v3	-	642807	644902	PF3D7_0215600.1	1	2096	MSTRG.245	PF3D7_0215600	NA	1.46253	1.98521	0.55242	1.33338	0.427692	0.262856	0.806703	0.499084	0.8343	2.67166	1.41774	0.150746	1	up	no
6331	0	Pf3D7_13_v3	-	1837752	1840105	PF3D7_1346000.1	2	2088	PF3D7_1346000	PF3D7_1346000	NA	0.160114	0.036328	0.0001	0.065514	0.223662	0.219925	0.186591	0.210059	0.144545	0.311883	-1.68092	0.152363	1	down	no
7448	0	Pf3D7_14_v3	-	2459048	2460369	PF3D7_1460300.1	3	775	MSTRG.4621	RPL29	NA	0.815491	1.8042	3.80946	2.14305	1.20804	0.376884	0.986035	0.856986	1.28607	2.50069	1.32232	0.152677	1	up	no
456	0	Pf3D7_02_v3	-	766390	767015	PF3D7_0218800.1	1	626	MSTRG.273	PF3D7_0218800	NA	0.196492	0.127345	29.3505	9.89145	6.2247	0.335071	0.252176	2.27065	7.6208	4.35622	2.12308	0.152828	1	up	no
342	0	Pf3D7_02_v3	+	411419	412963	PF3D7_0210100.1	3	1251	MSTRG.195	RPL37A	ribosomal protein L37ae [Helicosporidium sp. ATCC 50920]	2.81472	4.6198	4.65015	4.02822	2.65814	1.13741	1.3945	1.73001	2.29821	2.32843	1.21936	0.15345	1	up	no
5768	0	Pf3D7_13_v3	-	221623	225748	PF3D7_1304100.1	2	3960	MSTRG.3484	LigI	DNA ligase [Macleaya cordata]	0.025483	1.36181	1.06447	0.817256	2.23649	4.82016	0.506942	2.5212	1.70394	0.324154	-1.62525	0.158524	1	down	no
496	0	Pf3D7_02_v3	-	868884	871778	PF3D7_0221700.1	2	2760	MSTRG.297	PF3D7_0221700	NA	0.200269	0.445913	0.342429	0.329537	0.149969	0.139008	0.07583	0.121602	0.207935	2.70996	1.43827	0.164103	1	up	no
5450	0	Pf3D7_12_v3	-	1531662	1536229	PF3D7_1236900.1	5	3914	MSTRG.3299	PF3D7_1236900	NA	0.497815	0.562921	0.620284	0.56034	0.034048	0.27935	0.319751	0.21105	0.34929	2.65501	1.40872	0.164437	1	up	no
3472	0	Pf3D7_09_v3	+	905998	908357	PF3D7_0922300.1	12	948	MSTRG.2075	PF3D7_0922300	NA	0.451535	0.901947	0.399789	0.584424	0.04221	0.161412	0.344682	0.182768	0.401656	3.19763	1.677	0.164768	1	up	no
1292	0	Pf3D7_05_v3	+	206397	208680	PF3D7_0504900.1	9	877	MSTRG.770	PF3D7_0504900	DUF778-domain-containing protein [Coccomyxa subellipsoidea C-169]	2.5287	3.31478	3.12741	2.9903	2.75661	1.95665	18.6353	7.78285	4.79255	0.384216	-1.38001	0.167747	1	down	no
4929	0	Pf3D7_11_v3	+	1899181	1905942	PF3D7_1147800.1	5	6168	PF3D7_1147800	MAEBL	NA	0.11719	0.272707	0.069548	0.153148	0.032237	0.017976	0.105658	0.051957	0.101191	2.9476	1.55954	0.167968	1	up	no
397	0	Pf3D7_02_v3	-	599425	601740	PF3D7_0214700.1	9	1338	MSTRG.236	PF3D7_0214700	NA	0.355345	2.93757	2.68687	1.99326	0.208822	0.84363	1.18373	0.745394	1.24787	2.6741	1.41906	0.168719	1	up	no
1055	0	Pf3D7_04_v3	+	573285	573419	PF3D7_0412800.1	1	135	MSTRG.625	PF3D7_0412800	NA	1.34218	13.2902	20.2533	11.6286	1.03747	2.28114	9.21195	4.17685	7.45171	2.78405	1.47718	0.173041	1	up	no
7211	0	Pf3D7_14_v3	+	1668319	1670272	PF3D7_1440900.1	6	1286	MSTRG.4460	PF3D7_1440900	NA	0.641031	1.07565	1.0865	0.934393	1.69445	2.22461	2.31081	2.07662	1.14223	0.449958	-1.15214	0.179893	1	down	no
6316	0	Pf3D7_13_v3	+	1806661	1809617	PF3D7_1345000.1	11	1509	MSTRG.3868	PF3D7_1345000	NA	0.471561	0.535916	0.433318	0.480265	0.318628	0.117649	0.09866	0.178312	0.301953	2.69339	1.42942	0.180434	1	up	no
1405	0	Pf3D7_05_v3	+	580815	584424	PF3D7_0513700.1	2	2920	PF3D7_0513700	PSOP12	NA	0.133977	0.292606	0.140502	0.189028	0.447948	0.481238	0.323089	0.417425	0.228397	0.452844	-1.14291	0.181207	1	down	no
4667	0	Pf3D7_11_v3	-	1052969	1054388	PF3D7_1126900.1	4	989	MSTRG.2784	SNRPF	probable small nuclear ribonucleoprotein F [Carica papaya]	3.80112	4.93976	5.65677	4.79922	2.96049	1.20461	2.53705	2.23405	2.56516	2.14821	1.10314	0.182097	1	up	no
6938	0	Pf3D7_14_v3	-	822423	824340	PF3D7_1419800.2	3	1641	MSTRG.4275	GR	glutathione reductase-like [Quercus suber]	7.28166	6.86713	6.56282	6.90387	6.67486	0.730799	1.62813	3.01126	3.89261	2.29268	1.19704	0.184026	1	up	no
155	0	Pf3D7_01_v3	+	473739	475887	PF3D7_0112300.1	1	2149	MSTRG.104	PF3D7_0112300	uncharacterized protein LOC111289175 [Durio zibethinus]	4.74187	12.4941	7.42328	8.21976	3.87743	2.89951	5.44118	4.0727	4.14706	2.01826	1.01311	0.184457	1	up	no
2820	0	Pf3D7_08_v3	-	456051	456185	PF3D7_0809000.1	1	135	MSTRG.1530	PF3D7_0809000	NA	0.707233	1.16508	10.2076	4.02662	0.199055	0.0001	3.00519	1.06812	2.95851	3.76984	1.9145	0.184894	1	up	no
4145	0	Pf3D7_10_v3	+	1263906	1269524	PF3D7_1031400.1	8	4729	MSTRG.2491	OTU	putative OTU domain, SEC-C motif, NTF2-like domain protein [Helianthus annuus]	0.451703	0.1186	0.087472	0.219258	0.094409	0.052573	0.087944	0.0783087	0.14095	2.79992	1.48539	0.18494	1	up	no
7386	0	Pf3D7_14_v3	-	2244961	2245795	PF3D7_1454900.1	1	835	MSTRG.4576	PF3D7_1454900	NA	1.15314	0.654569	0.685939	0.831215	0.511171	0.275962	0.14499	0.310708	0.520508	2.67523	1.41966	0.190227	1	up	no
3650	0	Pf3D7_09_v3	+	1377653	1381134	PF3D7_0935400.1	1	3482	MSTRG.2187	GDV1	NA	1.14528	1.50431	1.18356	1.27771	3.10026	1.82365	2.45969	2.4612	1.18349	0.519143	-0.945796	0.195079	1	down	no
6833	0	Pf3D7_14_v3	-	491286	492947	PF3D7_1412300.1	3	1312	MSTRG.4211	NTF2	nuclear transport factor 2 [Micromonas commoda]	11.4464	12.7259	1.85711	8.67647	13.9035	12.1196	23.3392	16.4541	7.77763	0.527314	-0.923267	0.20346	1	down	no
2138	0	Pf3D7_06_v3	+	1175869	1178588	PF3D7_0628400.1	8	1417	MSTRG.1182	PF3D7_0628400	NA	0.123846	0.389669	0.580381	0.364632	0.071714	0.145469	0.200114	0.139099	0.225533	2.62138	1.39033	0.20374	1	up	no
2967	0	Pf3D7_08_v3	+	869033	871357	PF3D7_0819100.1	2	2200	MSTRG.1624	PF3D7_0819100	NA	0.272195	0.233086	0.08283	0.196037	0.222118	0.346454	0.773739	0.447437	0.2514	0.438133	-1.19056	0.204859	1	down	no
3146	0	Pf3D7_08_v3	+	1380834	1381835	PF3D7_0831900.1	2	866	PF3D7_0831900	PF3D7_0831900	NA	0.395789	0.544705	0.603132	0.514542	0.16163	0.21531	0.209203	0.195381	0.319161	2.63353	1.397	0.205308	1	up	no
2761	0	Pf3D7_08_v3	+	290626	291907	PF3D7_0805200.1	2	1118	MSTRG.1494	GAMER	NA	11.6999	13.8616	17.3826	14.3147	5.02089	8.4638	8.90233	7.46234	6.85235	1.91826	0.939797	0.205576	1	up	no
1930	0	Pf3D7_06_v3	+	537127	539045	PF3D7_0613100.1	4	1348	MSTRG.1007	PF3D7_0613100	NA	1.90935	3.91258	4.96652	3.59615	1.54069	1.9804	1.6405	1.72053	1.87562	2.09014	1.0636	0.20637	1	up	no
5837	0	Pf3D7_13_v3	+	431848	436382	PF3D7_1309400.1	1	4535	MSTRG.3533	PF3D7_1309400	meiosis-specific protein ASY1-like isoform X3 [Papaver somniferum]	1.47498	0.472714	0.516779	0.82149	1.09352	1.10934	2.6651	1.62265	0.801164	0.506263	-0.98204	0.208313	1	down	no
6641	0	Pf3D7_13_v3	+	2800004	2802154	PF3D7_1371000.1	1	2151	MSTRG.4091	PF3D7_1371000	uncharacterized protein LOC111289175 [Durio zibethinus]	5.31647	9.66358	4.90169	6.62725	2.6304	2.79468	4.67619	3.36709	3.26016	1.96824	0.976908	0.209336	1	up	no
5570	0	Pf3D7_12_v3	+	1870456	1873215	PF3D7_1244700.1	3	2436	MSTRG.3369	PF3D7_1244700	NA	0.662754	0.607201	0.486051	0.585335	0.368557	0.282802	0.076496	0.242618	0.342717	2.41258	1.27057	0.212102	1	up	no
6640	0	Pf3D7_13_v3	+	2797507	2798103	PF3D7_1370900.1	1	597	MSTRG.4090	PF3D7_1370900	NA	1.20071	0.716905	0.475674	0.797763	0.347317	0.368949	0.0001	0.238789	0.558974	3.34087	1.74023	0.214203	1	up	no
4616	0	Pf3D7_11_v3	+	924653	927965	PF3D7_1123400.1	3	3048	MSTRG.2753	ERF3	hypothetical protein MARPO_0103s0007 [Marchantia polymorpha]	5.44769	0.0001	1.70382	2.38387	1.17408	0.0001	0.217537	0.463905	1.91996	5.1387	2.3614	0.216187	1	up	no
2461	0	Pf3D7_07_v3	+	915483	917854	PF3D7_0721100.1	2	1986	MSTRG.1720	PF3D7_0721100	NA	0.90707	22.1638	3.20723	8.75935	0.291267	1.56263	7.27083	3.04158	5.71778	2.87987	1.52601	0.216967	1	up	no
5475	0	Pf3D7_12_v3	+	1577146	1581262	PF3D7_1237900.1	1	4117	MSTRG.3305	PF3D7_1237900	NA	3.82312	7.52775	1.81793	4.3896	2.91192	2.03551	1.2741	2.07384	2.31576	2.11665	1.08179	0.21796	1	up	no
3265	0	Pf3D7_09_v3	-	349572	351287	PF3D7_0907300.1	1	1716	MSTRG.1939	PF3D7_0907300	NA	0.461558	0.329687	0.451867	0.414371	0.192632	0.217125	0.09557	0.168442	0.245928	2.46002	1.29867	0.220265	1	up	no
3782	0	Pf3D7_10_v3	+	296332	298001	PF3D7_1007400.1	1	1670	MSTRG.2258	PF3D7_1007400	NA	0.705025	0.833052	0.884755	0.807611	0.330261	0.339806	0.459134	0.3764	0.43121	2.14562	1.10139	0.223832	1	up	no
1860	0	Pf3D7_06_v3	+	336465	342148	PF3D7_0608100.1	1	5684	MSTRG.964	PF3D7_0608100	NA	2.67691	1.56616	0.624435	1.6225	0.503036	1.06231	0.65526	0.740203	0.882299	2.19197	1.13223	0.227291	1	up	no
7092	0	Pf3D7_14_v3	-	1256926	1259113	PF3D7_1432000.1	1	2188	MSTRG.4377	SYN11	NA	0.452419	0.537148	0.535309	0.508292	0.307341	0.196275	0.189443	0.23102	0.277272	2.20021	1.13764	0.228642	1	up	no
103	0	Pf3D7_01_v3	-	344373	347320	PF3D7_0108400.1	9	1800	MSTRG.67	PF3D7_0108400	S-adenosylmethionine carrier 2 [Arabidopsis thaliana]	0.973821	0.901074	0.475144	0.783346	0.837842	1.18679	2.58191	1.53551	0.752166	0.510153	-0.970998	0.228963	1	down	no
395	0	Pf3D7_02_v3	+	593374	600035	PF3D7_0214600.1	2	6526	MSTRG.235	STK2	predicted protein, partial [Micromonas commoda]	1.14745	4.90757	2.45819	2.83774	0.87614	1.13631	2.31371	1.44205	1.39569	1.96785	0.976618	0.235691	1	up	no
5875	0	Pf3D7_13_v3	-	497277	499849	PF3D7_1311700.1	1	2573	MSTRG.3639	PF3D7_1311700	NA	0.418208	0.240068	0.555175	0.404484	0.146571	0.286794	0.001335	0.1449	0.259584	2.79147	1.48102	0.236223	1	up	no
7225	0	Pf3D7_14_v3	-	1704952	1706004	PF3D7_1442000.1	2	947	MSTRG.4471	PF3D7_1442000	ADP-ribosylation factor-like protein 2 [Amborella trichopoda]	0.606745	0.898828	0.645341	0.716971	0.492408	0.222989	0.0001	0.238499	0.478472	3.00618	1.58793	0.237077	1	up	no
1228	0	Pf3D7_05_v3	-	42114	48258	PF3D7_0500800.1	2	6015	MSTRG.736	MESA	NA	0.110259	0.05041	0.552462	0.23771	0.133733	1.9949	0.07526	0.734629	0.496919	0.323579	-1.62781	0.240889	1	down	no
6109	0	Pf3D7_13_v3	+	1242635	1247339	PF3D7_1329400.1	8	3614	MSTRG.3608	AMPD	probable AMP deaminase [Solanum lycopersicum]	1.14727	0.634855	0.964025	0.915384	0.031868	0.878422	0.124242	0.344844	0.57054	2.65449	1.40843	0.242155	1	up	no
117	0	Pf3D7_01_v3	-	369251	370907	PF3D7_0109200.1	1	1657	MSTRG.77	CFIM25	Cleavage and polyadenylation specificity factor subunit 5 [Monoraphidium neglectum]	0.820122	0.009405	3.03869	1.28941	3.88858	4.21979	3.81744	3.97527	2.68586	0.324357	-1.62435	0.242701	1	down	no
1613	0	Pf3D7_05_v3	-	1219683	1223261	PF3D7_0529900.1	3	3218	MSTRG.1152	PF3D7_0529900	PREDICTED: E3 ubiquitin ligase BIG BROTHER-like [Ipomoea nil]	0.925062	0.654544	2.11497	1.23152	1.09675	3.84473	2.93123	2.62424	1.39271	0.469288	-1.09145	0.24323	1	down	no
4141	0	Pf3D7_10_v3	+	1256560	1258903	PF3D7_1031200.1	1	2344	MSTRG.2489	MORN1	NA	4.89781	6.49211	0.067875	3.81927	4.117	18.4159	1.70189	8.07827	4.25901	0.472783	-1.08075	0.246521	1	down	no
7349	0	Pf3D7_14_v3	+	2133266	2141180	PF3D7_1452000.1	1	7915	MSTRG.4557	RON2	NA	0.023168	3.7572	0.403083	1.39449	6.34283	0.868492	5.21175	4.14102	2.74654	0.336749	-1.57026	0.246748	1	down	no
2669	0	Pf3D7_07_v3	+	1371309	1372884	PF3D7_0731700.1	2	1469	MSTRG.1823	PF3D7_0731700	NA	2.4939	1.35362	0.597111	1.48154	0.080572	0.871623	0.797254	0.58315	0.898393	2.54059	1.34516	0.247733	1	up	no
6285	0	Pf3D7_13_v3	-	1665798	1668854	PF3D7_1342400.1	2	2893	MSTRG.3842	CK2beta2	putative casein kinase II subunit beta-4 isoform X2 [Vigna unguiculata]	0.849539	5.34549	2.60711	2.93405	3.31556	6.33265	6.92317	5.5238	2.58975	0.531165	-0.912768	0.250572	1	down	no
5453	0	Pf3D7_12_v3	+	1531958	1534077	PF3D7_1236800.1	3	1820	MSTRG.3300	ICMT	protein-S-isoprenylcysteine O-methyltransferase [Klebsormidium nitens]	0.5409	0.444248	0.324269	0.436472	0.69622	0.508572	1.38073	0.861842	0.425369	0.506441	-0.981533	0.250777	1	down	no
6519	0	Pf3D7_13_v3	-	2463755	2464745	PF3D7_1361400.1	2	839	MSTRG.4012	ADF2	actin-depolymerizing factor 3 [Sorghum bicolor]	0.858401	1.30273	0.033351	0.731493	0.794353	1.53341	2.26298	1.53025	0.798753	0.478023	-1.06485	0.252153	1	down	no
4324	0	Pf3D7_11_v3	+	159527	161502	PF3D7_1103700.1	1	1976	MSTRG.2575	CK2beta1	putative casein kinase II, regulatory subunit [Rosa chinensis]	0.845961	0.88081	4.67131	2.13269	9.26654	4.60199	1.85308	5.24054	3.10784	0.406961	-1.29704	0.252334	1	down	no
925	0	Pf3D7_04_v3	-	209977	216599	PF3D7_0403800.1	3	6355	MSTRG.548	PF3D7_0403800	PREDICTED: protein ABHD17B-like [Lupinus angustifolius]	1.21861	2.62063	0.585449	1.4749	1.23641	2.45261	3.96397	2.551	1.0761	0.578165	-0.790448	0.2544	1	down	no
1247	0	Pf3D7_05_v3	+	73163	80813	PF3D7_0501400.1	2	7480	MSTRG.743	FIRA	NA	3.54694	3.56792	0.001971	2.37228	0.795546	1.12511	0.281378	0.734012	1.63827	3.23194	1.6924	0.255399	1	up	no
3869	0	Pf3D7_10_v3	+	576227	580845	PF3D7_1014500.1	1	4619	MSTRG.2327	PF3D7_1014500	NA	0.064156	0.050443	0.031427	0.0486753	0.101275	0.070608	0.144158	0.105347	0.0566717	0.462048	-1.11389	0.257362	1	down	no
4677	0	Pf3D7_11_v3	+	1071718	1074209	PF3D7_1127600.1	10	1324	MSTRG.2792	PF3D7_1127600	random slug protein 5-like isoform X3 [Dendrobium catenatum]	2.15585	20.6622	0.994546	7.93753	2.81413	17.459	29.9508	16.7413	8.80377	0.474129	-1.07665	0.258418	1	down	no
2204	0	Pf3D7_07_v3	+	52086	53636	PF3D7_0701000.1	1	1551	PF3D7_0701000	PF3D7_0701000	NA	0.34286	0.283697	0.077662	0.23474	0.236857	0.40865	0.808664	0.484724	0.249984	0.484275	-1.0461	0.259749	1	down	no
2653	0	Pf3D7_07_v3	+	1304347	1305096	PF3D7_0730400.1	3	477	MSTRG.1809	IMP2	NA	3.09674	0.586172	1.4076	1.69684	1.45279	0.982211	9.43748	3.9575	2.26066	0.428766	-1.22174	0.261388	1	down	no
4939	0	Pf3D7_11_v3	+	1925995	1928144	PF3D7_1148600.1	1	2150	MSTRG.2968	PF3D7_1148600	uncharacterized protein LOC111289175 [Durio zibethinus]	4.58176	10.2986	7.09667	7.32566	3.98976	3.13109	5.11043	4.07709	3.24857	1.79679	0.845418	0.263846	1	up	no
7563	0	Pf3D7_14_v3	-	2812237	2814434	PF3D7_1468500.1	6	1398	MSTRG.4687	DER1-1	unnamed protein product [Brassica oleracea]	4.80059	9.54184	5.52196	6.62146	9.45503	7.70116	17.3295	11.4952	4.87376	0.576019	-0.795812	0.265625	1	down	no
4838	0	Pf3D7_11_v3	-	1657118	1658339	PF3D7_1141200.1	2	1086	MSTRG.2911	PF3D7_1141200	NA	1.82881	1.57021	2.22669	1.87524	1.24599	0.880839	0.718289	0.948372	0.926863	1.97732	0.983547	0.266445	1	up	no
5552	0	Pf3D7_12_v3	+	1829026	1833409	PF3D7_1243700.1	1	4384	MSTRG.3359	PF3D7_1243700	protein ANTHESIS POMOTING FACTOR 1 [Morus notabilis]	2.3766	0.257428	0.677411	1.10381	2.34858	2.93883	0.886589	2.058	0.954188	0.536352	-0.898749	0.26905	1	down	no
6769	0	Pf3D7_14_v3	+	296683	299101	PF3D7_1408100.1	1	2419	MSTRG.4172	PMIII	vacuolar protease A-like [Quercus suber]	10.8178	10.8772	11.9317	11.2089	11.9851	0.673056	1.18823	4.61546	6.59345	2.42856	1.2801	0.271973	1	up	no
5445	0	Pf3D7_12_v3	-	1525407	1526216	PF3D7_1236500.1	1	810	PF3D7_1236500	PF3D7_1236500	NA	0.560634	0.802694	0.094691	0.486006	0.240444	0.148158	0.143104	0.177235	0.308771	2.74215	1.45531	0.272487	1	up	no
4252	0	Pf3D7_10_v3	-	1507084	1510762	PF3D7_1038100.1	1	3679	MSTRG.2555	PF3D7_1038100	NA	0.705675	0.312921	0.21916	0.412585	0.200619	0.206951	0.16407	0.190547	0.222039	2.16527	1.11455	0.274051	1	up	no
3593	0	Pf3D7_09_v3	+	1253448	1257339	PF3D7_0931100.1	1	3892	PF3D7_0931100	PF3D7_0931100	hypothetical protein CBR_g32208 [Chara braunii]	0.423283	0.307673	0.324703	0.351886	0.226542	0.087959	0.210024	0.174842	0.177045	2.0126	1.00906	0.274949	1	up	no
7079	0	Pf3D7_14_v3	+	1220473	1223467	PF3D7_1431100.1	1	2995	PF3D7_1431100	PIP2	NA	0.601583	0.536535	0.306795	0.481638	0.368087	0.194276	0.117398	0.226587	0.255051	2.12562	1.08788	0.278754	1	up	no
3936	0	Pf3D7_10_v3	-	694840	696591	PF3D7_1017300.2	1	1752	MSTRG.2353	GRASP	NA	1.66177	1.76525	0.042303	1.15644	0.428328	0.668806	0.148887	0.41534	0.741102	2.78432	1.47733	0.280495	1	up	no
3437	0	Pf3D7_09_v3	+	802655	804294	PF3D7_0919700.1	1	1640	MSTRG.2052	PF3D7_0919700	pyridoxal phosphate homeostasis protein-like [Physcomitrella patens]	0.694031	0.361371	0.724644	0.593349	0.213808	0.222752	0.428266	0.288275	0.305073	2.05827	1.04143	0.280659	1	up	no
7082	0	Pf3D7_14_v3	-	1232648	1237614	PF3D7_1431400.1	2	4791	MSTRG.4373	SRA	hypothetical protein KFL_015930010, partial [Klebsormidium nitens]	0.575974	0.091659	0.569909	0.412514	0.67395	1.78655	0.20959	0.890028	0.477514	0.463484	-1.10941	0.283899	1	down	no
2342	0	Pf3D7_07_v3	+	508474	508608	PF3D7_0711600.1	1	135	MSTRG.1403	PF3D7_0711600	NA	0.223512	0.879872	14.9964	5.36661	0.990443	0.504471	5.11293	2.20262	3.16399	2.43647	1.28479	0.284841	1	up	no
6909	0	Pf3D7_14_v3	-	759029	762021	PF3D7_1418000.1	10	1779	MSTRG.4264	UFD1	Ubiquitin fusion degradation protein UFD1, partial [Cynara cardunculus var. scolymus]	2.05801	0.493104	0.769089	1.10673	0.532986	3.3855	2.40028	2.10625	0.99952	0.525451	-0.92837	0.284974	1	down	no
6928	0	Pf3D7_14_v3	-	786525	791332	PF3D7_1419000.1	1	4808	MSTRG.4271	PF3D7_1419000	NA	5.70516	3.06943	0.948085	3.24089	2.37502	1.58132	0.78197	1.57943	1.66146	2.05193	1.03698	0.285174	1	up	no
3632	0	Pf3D7_09_v3	-	1346627	1347508	PF3D7_0934200.1	1	882	MSTRG.2174	PF3D7_0934200	NA	0.143993	0.385703	0.329168	0.286288	0.208392	0.50171	1.29694	0.669015	0.382727	0.427924	-1.22457	0.28559	1	down	no
3041	0	Pf3D7_08_v3	+	1070718	1074779	PF3D7_0824700.1	16	2405	MSTRG.1674	LMF1	NA	0.753114	1.9145	0.217454	0.96169	1.85725	2.41153	0.838435	1.7024	0.740713	0.564901	-0.823929	0.288403	1	down	no
4188	0	Pf3D7_10_v3	-	1376452	1377978	PF3D7_1034600.1	1	1527	MSTRG.2521	IF3b	NA	2.68221	3.05561	1.19089	2.30957	1.81594	1.00111	0.515063	1.11071	1.19886	2.07937	1.05615	0.288738	1	up	no
5227	0	Pf3D7_12_v3	-	740675	743452	PF3D7_1218900.1	1	2778	PF3D7_1218900	PF3D7_1218900	NA	0.3773	0.493647	0.375047	0.415331	0.208868	0.215342	0.195571	0.206594	0.208738	2.01038	1.00747	0.289018	1	up	no
3690	0	Pf3D7_10_v3	+	62926	64808	PF3D7_1001000.1	2	1698	MSTRG.2203	PfJ13	NA	0.964111	0.655997	1.22223	0.947447	0.516801	0.411693	0.587714	0.505403	0.442044	1.87464	0.906612	0.289923	1	up	no
845	0	Pf3D7_03_v3	-	933188	937006	PF3D7_0322200.1	14	2262	PF3D7_0322200	PF3D7_0322200	NA	0.352271	0.291086	0.079403	0.24092	0.117881	0.102965	0.077056	0.0993007	0.141619	2.42617	1.27868	0.290796	1	up	no
122	0	Pf3D7_01_v3	-	376164	377704	PF3D7_0109500.1	2	1298	MSTRG.78	PF3D7_0109500	N-terminal acetyltransferase B complex catalytic subunit NAA20 [Selaginella moellendorffii]	1.72326	2.48427	3.21244	2.47332	1.59845	1.08375	1.34797	1.34339	1.12993	1.84111	0.880574	0.29184	1	up	no
331	0	Pf3D7_02_v3	-	393969	399286	PF3D7_0209600.1	8	4208	MSTRG.189	PF3D7_0209600	NA	0.541383	2.84483	1.14354	1.50992	0.919902	2.78528	4.53142	2.74553	1.23562	0.549954	-0.862617	0.292518	1	down	no
3080	0	Pf3D7_08_v3	+	1185861	1187510	PF3D7_0827500.1	1	1650	MSTRG.1836	PF3D7_0827500	50S ribosomal protein L21, chloroplastic [Auxenochlorella protothecoides]	3.57077	3.38798	2.32319	3.09398	3.29086	0.727022	0.594306	1.5374	1.55658	2.01248	1.00897	0.295823	1	up	no
3691	0	Pf3D7_10_v3	-	66845	69602	PF3D7_1001100.1	3	2334	MSTRG.2204	ACBP1	NA	0.357349	0.96964	0.36357	0.56352	0.004191	0.485135	0.0001	0.163142	0.400378	3.45417	1.78834	0.300482	1	up	no
2888	0	Pf3D7_08_v3	-	665548	667095	PF3D7_0813500.1	1	1548	MSTRG.1574	PF3D7_0813500	NA	1.45756	1.36775	0.804622	1.20998	0.780195	0.628098	0.433057	0.613783	0.596195	1.97134	0.97918	0.301374	1	up	no
6847	0	Pf3D7_14_v3	-	530058	532455	PF3D7_1413200.1	4	2050	PF3D7_1413200	PF3D7_1413200	NA	0.271256	0.332999	0.136098	0.246784	0.13993	0.095632	0.088062	0.107875	0.13891	2.28769	1.19389	0.301457	1	up	no
4723	0	Pf3D7_11_v3	-	1210686	1211456	PF3D7_1131500.1	1	771	MSTRG.2827	PF3D7_1131500	NA	0.337235	0.563931	0.509199	0.470122	0.643952	0.982581	1.21527	0.947269	0.477147	0.496292	-1.01074	0.303101	1	down	no
1429	0	Pf3D7_05_v3	-	657947	659643	PF3D7_0515800.1	2	1584	MSTRG.865	PF3D7_0515800	protein BOLA2-like [Papaver somniferum]	5.20587	3.41593	3.65566	4.09249	1.43781	3.37415	1.65007	2.15401	1.93848	1.89994	0.925955	0.303285	1	up	no
6614	0	Pf3D7_13_v3	-	2718413	2721928	PF3D7_1368400.1	6	2548	MSTRG.4076	PF3D7_1368400	NA	1.01938	1.64324	0.550493	1.07104	2.03572	1.42756	1.93605	1.79977	0.728738	0.595095	-0.748809	0.304228	1	down	no
323	0	Pf3D7_02_v3	+	358084	360086	PF3D7_0208800.1	1	2003	MSTRG.183	PF3D7_0208800	NA	0.283902	0.116466	0.241576	0.213981	0.206061	0.0001	0.0001	0.0687537	0.145228	3.11229	1.63798	0.305069	1	up	no
179	0	Pf3D7_01_v3	+	526530	536562	PF3D7_0113800.1	4	9491	MSTRG.113	PF3D7_0113800	NA	0.045015	0.070481	0.056081	0.0571923	0.015229	0.0391	0.024064	0.026131	0.0310613	2.18868	1.13006	0.306236	1	up	no
3279	0	Pf3D7_09_v3	-	383132	386854	PF3D7_0908300.1	8	2574	MSTRG.1949	PF3D7_0908300	PREDICTED: tobamovirus multiplication protein 1 [Nelumbo nucifera]	0.442047	3.64958	3.19327	2.4283	3.1757	3.91421	6.88093	4.65695	2.22865	0.521436	-0.939439	0.306453	1	down	no
1602	0	Pf3D7_05_v3	-	1190980	1192000	PF3D7_0529100.1	2	890	MSTRG.1144	ATrx2	NA	6.20657	2.08453	2.85105	3.71405	3.34241	1.25966	0.942801	1.84829	1.86576	2.00945	1.0068	0.306468	1	up	no
1413	0	Pf3D7_05_v3	-	604633	606347	PF3D7_0514500.1	6	1059	MSTRG.854	PF3D7_0514500	NA	0.645984	0.485206	0.094242	0.408477	0.553082	0.088507	2.03694	0.892842	0.484364	0.457503	-1.12815	0.307295	1	down	no
1438	0	Pf3D7_05_v3	+	683708	685859	PF3D7_0516500.1	6	1329	MSTRG.871	MFS1	NA	0.232162	0.372893	1.07564	0.560231	0.317798	0.277467	0.261278	0.285514	0.274716	1.96218	0.972458	0.307772	1	up	no
3686	0	Pf3D7_10_v3	-	50964	53006	PF3D7_1000600.1	2	1878	MSTRG.2202	RIF	NA	0.414469	0.2146	0.42239	0.350486	0.155385	0.140655	0.222886	0.172975	0.177511	2.02622	1.01879	0.311685	1	up	no
2977	0	Pf3D7_08_v3	-	898831	899705	PF3D7_0819900.1	4	497	MSTRG.1631	LSM3	Sm-like ribonucleo protein [Coccomyxa subellipsoidea C-169]	2.73931	4.7917	8.75096	5.42732	3.09402	2.18449	3.96747	3.08199	2.34533	1.76098	0.816377	0.311979	1	up	no
897	0	Pf3D7_04_v3	-	92576	93809	PF3D7_0401600.2	2	1041	MSTRG.531	RIF	NA	0.0001	0.492388	0.753688	0.415392	0.347209	0.0001	0.0001	0.115803	0.299589	3.58706	1.8428	0.31256	1	up	no
1795	0	Pf3D7_06_v3	+	180607	181669	PF3D7_0604200.1	3	799	MSTRG.929	PF3D7_0604200	NA	0.052152	0.02603	2.20079	0.759657	0.007824	0.45216	0.364907	0.274964	0.484693	2.76275	1.46611	0.313819	1	up	no
4859	0	Pf3D7_11_v3	+	1714779	1717145	PF3D7_1142900.1	1	2367	PF3D7_1142900	PF3D7_1142900	NA	0.220392	0.370158	0.230088	0.273546	0.122513	0.134433	0.140565	0.132504	0.141042	2.06444	1.04575	0.31414	1	up	no
4421	0	Pf3D7_11_v3	+	396205	398339	PF3D7_1109900.1	2	1822	MSTRG.2629	RPL36	60S ribosomal L36-2 -like protein [Gossypium arboreum]	3.69261	5.72485	8.21906	5.87884	3.5461	2.71575	4.47774	3.57986	2.29898	1.6422	0.715627	0.314144	1	up	no
6899	0	Pf3D7_14_v3	+	693329	708432	PF3D7_1417200.1	2	14912	MSTRG.4256	PF3D7_1417200	transcriptional regulator, putative, expressed [Oryza sativa Japonica Group]	0.973309	0.353791	0.301586	0.542895	1.25288	0.58951	0.758659	0.867015	0.32412	0.626166	-0.675383	0.315048	1	down	no
4131	0	Pf3D7_10_v3	+	1243547	1245815	PF3D7_1030500.1	1	2269	MSTRG.2481	RPN9	26S proteasome non-ATPase regulatory subunit 13 homolog B-like [Manihot esculenta]	1.24773	0.719632	0.943371	0.970245	1.81397	1.4596	1.79254	1.6887	0.718458	0.57455	-0.799494	0.315435	1	down	no
4120	0	Pf3D7_10_v3	+	1223136	1224517	PF3D7_1030000.1	4	991	MSTRG.2473	SPT4	transcription elongation factor SPT4-like protein 2-like [Chlorella sorokiniana]	4.56792	4.57338	5.0765	4.73926	3.21481	1.43026	3.35414	2.6664	2.07286	1.7774	0.829768	0.31765	1	up	no
6840	0	Pf3D7_14_v3	-	515932	519380	PF3D7_1412800.1	4	3062	MSTRG.4218	NMT	glycylpeptide N-tetradecanoyltransferase 1 [Manihot esculenta]	0.0001	1.89926	1.61583	1.17173	0.942587	0.007612	0.0001	0.316766	0.854964	3.69904	1.88715	0.318109	1	up	no
7508	0	Pf3D7_14_v3	+	2618743	2625130	PF3D7_1464600.1	2	6208	MSTRG.4660	UIS2	NA	0.432435	11.7536	1.18465	4.45688	0.766031	3.65767	0.02388	1.48253	2.97435	3.00627	1.58798	0.318794	1	up	no
5603	0	Pf3D7_12_v3	+	1946545	1948824	PF3D7_1247000.1	6	1564	MSTRG.3393	FBXO9	NA	0.231762	0.0001	0.0001	0.0773207	0.525567	0.235806	0.0001	0.253824	0.176504	0.304623	-1.7149	0.319204	1	down	no
4716	0	Pf3D7_11_v3	+	1187604	1189562	PF3D7_1130800.1	2	1524	MSTRG.2819	PF3D7_1130800	hypothetical protein CBR_g45467 [Chara braunii]	0.206642	0.393573	0.125876	0.24203	0.481136	0.156611	0.766791	0.468179	0.226149	0.516961	-0.951873	0.321919	1	down	no
847	0	Pf3D7_03_v3	+	942090	945625	PF3D7_0322400.1	2	3383	MSTRG.512	PF3D7_0322400	NA	0.727481	0.496236	0.36884	0.530852	0.322131	0.354396	0.123132	0.266553	0.264299	1.99155	0.993888	0.322004	1	up	no
2644	0	Pf3D7_07_v3	+	1258496	1260113	PF3D7_0729600.1	5	1166	MSTRG.1801	CMC1	NA	1.42537	2.23342	1.28389	1.64756	1.08364	0.659074	0.907412	0.883376	0.764183	1.86507	0.899231	0.322106	1	up	no
4583	0	Pf3D7_11_v3	+	790267	791082	PF3D7_1120900.1	1	816	MSTRG.2723	HSBP	NA	2.32705	1.55202	1.57688	1.81865	2.47229	2.34803	4.68114	3.16715	1.34851	0.574221	-0.800321	0.32226	1	down	no
7334	0	Pf3D7_14_v3	-	2080781	2082574	PF3D7_1450800.1	1	1794	MSTRG.4548	PF3D7_1450800	NA	0.492869	0.289186	0.269337	0.350464	0.293836	0.125495	0.067245	0.162192	0.188272	2.1608	1.11156	0.323575	1	up	no
2478	0	Pf3D7_07_v3	+	946077	949317	PF3D7_0722200.1	1	3241	MSTRG.1731	RALP1	NA	9.89305	42.1116	17.682	23.2289	15.316	3.21461	10.4057	9.64543	13.5834	2.40828	1.268	0.324737	1	up	no
7649	0	Pf3D7_14_v3	+	3120854	3121849	PF3D7_1475800.1	2	930	MSTRG.4751	PF3D7_1475800	NA	0.0001	0.0001	0.777605	0.259268	0.236514	1.23553	1.56153	1.01119	0.751922	0.256399	-1.96354	0.326339	1	down	no
5907	0	Pf3D7_13_v3	+	624510	626292	PF3D7_1314600.1	1	1783	MSTRG.3669	LipL1	hypothetical protein OsI_29008 [Oryza sativa Indica Group]	0.160392	0.095278	0.135596	0.130422	0.309697	0.117648	0.38826	0.271868	0.141446	0.479725	-1.05972	0.326599	1	down	no
335	0	Pf3D7_02_v3	-	400078	402755	PF3D7_0209700.1	1	2678	MSTRG.190	PF3D7_0209700	hypothetical protein COCSUDRAFT_62990 [Coccomyxa subellipsoidea C-169]	0.227142	2.03897	1.29527	1.18713	2.39179	3.11737	1.16119	2.22345	1.03632	0.533912	-0.905326	0.326641	1	down	no
3712	0	Pf3D7_10_v3	+	110388	116655	PF3D7_1002200.1	2	6121	MSTRG.2212	PArt	NA	1.90327	1.45925	0.807759	1.39009	1.02873	0.717425	0.579127	0.775095	0.615	1.79345	0.842738	0.326906	1	up	no
2696	0	Pf3D7_08_v3	-	65153	74000	PF3D7_0800700.1	3	8556	PF3D7_0800700	SURF8.3	NA	0.102896	0.071704	0.030236	0.0682787	0.030049	0.035394	0.027397	0.0309467	0.037332	2.20633	1.14165	0.327159	1	up	no
7296	0	Pf3D7_14_v3	+	1941056	1941686	PF3D7_1447500.1	2	435	MSTRG.4515	IMC20	NA	0.33441	0.788626	2.15727	1.09344	0.297783	0.73036	0.535408	0.521184	0.572252	2.09798	1.069	0.327787	1	up	no
6648	0	Pf3D7_13_v3	+	2811706	2820270	PF3D7_1371600.1	4	8129	MSTRG.4094	EBL1	NA	1.46136	0.463495	0.0001	0.641652	0.0001	0.0001	0.398424	0.132875	0.508778	4.829	2.27173	0.328305	1	up	no
7006	0	Pf3D7_14_v3	-	985023	988047	PF3D7_1425300.1	8	1399	MSTRG.4323	PF3D7_1425300	NA	2.63815	7.41582	4.31468	4.78955	2.88566	2.35323	2.89561	2.7115	2.07805	1.76638	0.820799	0.328474	1	up	no
1370	0	Pf3D7_05_v3	+	465782	465939	PF3D7_0510900.1	1	158	MSTRG.825	PF3D7_0510900	NA	5.01857	20.9912	98.2925	41.4341	11.6974	10.9307	46.9337	23.1873	18.2468	1.78693	0.837484	0.32874	1	up	no
3992	0	Pf3D7_10_v3	-	848471	850485	PF3D7_1021000.1	4	1531	MSTRG.2393	PF3D7_1021000	NA	0.0001	2.54507	0.71217	1.08578	2.05051	2.21405	3.26481	2.50979	1.42401	0.432617	-1.20884	0.328916	1	down	no
971	0	Pf3D7_04_v3	-	333546	345127	PF3D7_0406500.1	2	11445	MSTRG.574	PF3D7_0406500	NA	1.0217	0.996543	0.464903	0.827714	0.642418	0.417042	0.305077	0.454846	0.372868	1.81977	0.863755	0.329427	1	up	no
4545	0	Pf3D7_11_v3	+	677741	683573	PF3D7_1117900.1	2	5719	MSTRG.2702	PF3D7_1117900	NA	0.581534	1.41474	0.266633	0.754304	0.904545	1.26812	1.43233	1.20167	0.447361	0.627716	-0.671817	0.330941	1	down	no
706	0	Pf3D7_03_v3	+	511923	513009	PF3D7_0312000.1	4	676	MSTRG.411	PF3D7_0312000	NA	0.685723	0.0001	0.0001	0.228641	0.663158	1.43355	0.0001	0.698935	0.470294	0.327128	-1.61207	0.331885	1	down	no
2291	0	Pf3D7_07_v3	+	353757	355465	PF3D7_0707600.1	1	1709	PF3D7_0707600	MED10	NA	0.80392	0.822778	0.742776	0.789825	0.639496	0.251384	0.378946	0.423275	0.366549	1.86598	0.899936	0.332023	1	up	no
139	0	Pf3D7_01_v3	-	419727	420942	PF3D7_0110900.1	1	1216	MSTRG.93	AKLP1	PREDICTED: exonuclease V, chloroplastic-like isoform X1 [Nicotiana sylvestris]	0.361103	0.480079	0.497406	0.446196	0.15126	0.221986	0.291622	0.221623	0.224573	2.01331	1.00957	0.332086	1	up	no
1347	0	Pf3D7_05_v3	-	362856	365744	PF3D7_0508800.1	1	2889	MSTRG.807	SSB	uncharacterized protein LOC109794721, partial [Cajanus cajan]	3.37357	3.14433	1.60909	2.70899	0.194592	2.08751	1.76451	1.34887	1.36013	2.00835	1.00601	0.33268	1	up	no
4602	0	Pf3D7_11_v3	-	842501	845743	PF3D7_1122200.1	11	2027	MSTRG.2742	JmjC3	hypothetical protein CEUSTIGMA_g3762.t1 [Chlamydomonas eustigma]	0.0001	0.0001	0.454194	0.151465	0.0001	0.935986	1.28474	0.740276	0.588812	0.204606	-2.28908	0.333001	1	down	no
7598	0	Pf3D7_14_v3	-	2918191	2921490	PF3D7_1471400.1	2	3118	MSTRG.4717	PF3D7_1471400	diacylglycerol kinase 7-like isoform X1 [Papaver somniferum]	0.28328	1.41093	1.46793	1.05405	0.744977	3.48858	1.80038	2.01131	0.957268	0.524058	-0.9322	0.333335	1	down	no
2648	0	Pf3D7_07_v3	-	1280794	1282452	PF3D7_0730000.1	2	1472	MSTRG.1805	PF3D7_0730000	NA	0.304626	0.830022	1.02558	0.720075	0.59526	0.214261	0.348234	0.385918	0.334156	1.86587	0.899851	0.333547	1	up	no
4629	0	Pf3D7_11_v3	+	961072	964480	PF3D7_1124300.1	3	3184	MSTRG.2761	PF3D7_1124300	NA	2.71556	2.82771	1.14094	2.22807	0.566281	1.69023	1.2662	1.17424	1.05383	1.89746	0.924072	0.335617	1	up	no
6802	0	Pf3D7_14_v3	-	423495	424842	PF3D7_1410500.1	2	1250	MSTRG.4193	PF3D7_1410500	NA	1.1479	0.735394	0.574612	0.8193	0.435176	0.380587	0.42118	0.412314	0.406986	1.98708	0.990648	0.33594	1	up	no
172	0	Pf3D7_01_v3	-	487239	490901	PF3D7_0113000.1	2	3449	MSTRG.111	GARP	NA	1.15913	1.03448	0.759134	0.984248	0.545471	0.453533	0.634136	0.54438	0.439868	1.80802	0.854408	0.336065	1	up	no
3959	0	Pf3D7_10_v3	-	735567	737313	PF3D7_1018500.1	5	1190	MSTRG.2366	RDS3	hypothetical protein CHLNCDRAFT_49281 [Chlorella variabilis]	2.81312	2.13744	1.1189	2.02315	1.7705	0.422071	0.932488	1.04169	0.981466	1.94219	0.957683	0.33625	1	up	no
1895	0	Pf3D7_06_v3	-	444549	446775	PF3D7_0610500.1	2	1996	MSTRG.980	PF3D7_0610500	uncharacterized protein LOC110811829 [Carica papaya]	757.418	0.325384	394.198	383.98	70.6604	219.05	0.487398	96.7327	287.248	3.9695	1.98896	0.337489	1	up	no
7593	0	Pf3D7_14_v3	-	2899811	2900086	PF3D7_1470950.1	1	276	MSTRG.4700	PF3D7_1470950	NA	1.33096	1.2362	0.515384	1.02751	1.40185	1.19902	3.25407	1.95165	0.924134	0.526485	-0.925535	0.34092	1	down	no
5529	0	Pf3D7_12_v3	-	1793174	1795330	PF3D7_1242300.1	7	1414	MSTRG.3345	PF3D7_1242300	NA	1.25512	1.29092	1.51502	1.35369	0.641542	1.22894	0.04597	0.638816	0.714871	2.11906	1.08342	0.340974	1	up	no
5094	0	Pf3D7_12_v3	+	443680	445148	PF3D7_1209600.1	1	1469	MSTRG.3051	PBGD	porphobilinogen deaminase, chloroplastic [Dendrobium catenatum]	0.967656	0.989156	0.661354	0.872722	0.890229	1.73289	1.77702	1.46671	0.593991	0.595019	-0.748993	0.342395	1	down	no
5893	0	Pf3D7_13_v3	+	568510	569749	PF3D7_1313300.1	3	1010	MSTRG.3656	PF3D7_1313300	NA	0.56267	0.946463	0.0001	0.503078	0.382886	0.0001	0.0001	0.127695	0.375382	3.93967	1.97808	0.343183	1	up	no
7209	0	Pf3D7_14_v3	+	1665064	1668100	PF3D7_1440800.1	3	2705	MSTRG.4459	MFS6	NA	1.27807	0.184107	2.13412	1.19877	1.87938	2.44002	2.91254	2.41065	1.21188	0.49728	-1.00787	0.343485	1	down	no
6090	0	Pf3D7_13_v3	-	1195364	1199554	PF3D7_1328300.1	3	3909	MSTRG.3598	PF3D7_1328300	NA	1.19333	2.22754	2.62381	2.01489	5.25125	0.892622	4.875	3.67296	1.65806	0.548575	-0.866239	0.344526	1	down	no
6167	0	Pf3D7_13_v3	+	1380836	1383978	PF3D7_1333800.1	1	3143	MSTRG.3764	PF3D7_1333800	NA	1.10553	1.90734	0.589755	1.20087	0.837588	0.403757	0.690359	0.643901	0.556972	1.865	0.899173	0.345122	1	up	no
2161	0	Pf3D7_06_v3	+	1275505	1278363	PF3D7_0630500.1	1	2859	PF3D7_0630500	YTM1	ribosome biogenesis protein WDR12 homolog [Olea europaea var. sylvestris]	0.11851	0.195278	0.259812	0.1912	0.129034	0.06516	0.105414	0.0998693	0.0913307	1.9145	0.936969	0.346648	1	up	no
5782	0	Pf3D7_13_v3	+	244430	246721	PF3D7_1304900.1	4	1696	MSTRG.3490	RPB11	predicted protein [Ostreococcus lucimarinus CCE9901]	3.29556	3.18639	4.22797	3.56997	2.62559	1.16938	2.58056	2.12518	1.4448	1.67985	0.748332	0.346936	1	up	no
6913	0	Pf3D7_14_v3	+	776390	777202	PF3D7_1418300.1	1	813	MSTRG.4266	PF3D7_1418300	NA	0.848465	1.23701	1.08356	1.05634	1.88356	1.60583	2.05521	1.8482	0.791859	0.571551	-0.807045	0.348904	1	down	no
5683	0	Pf3D7_12_v3	+	2136053	2144874	PF3D7_1252400.1	2	8672	MSTRG.3439	RH3	NA	0.853429	3.32431	2.28075	2.15283	0.80918	6.90124	6.36014	4.69019	2.53736	0.459007	-1.12341	0.349715	1	down	no
6029	0	Pf3D7_13_v3	-	967817	969229	PF3D7_1323200.1	3	1096	MSTRG.3552	PF3D7_1323200	NA	18.0384	11.28	10.8394	13.3859	13.5246	4.40971	5.81257	7.91562	5.47031	1.69108	0.757943	0.349895	1	up	no
3648	0	Pf3D7_09_v3	-	1376975	1381482	PF3D7_0935390.1	5	2688	MSTRG.2186	PF3D7_0935390	NA	9.40654	5.82569	4.58418	6.60547	4.07692	3.57598	4.26508	3.97266	2.63281	1.66273	0.733556	0.350661	1	up	no
[truncated: 5,573 more rows]

## Sheet: Novel lncRNA differential expr.
t_id	class_code	chr	strand	start	end	t_name	num_exons	length	gene_id	gene_name	FPKM.HZNPDGI-1	FPKM.HZNPDGI-2	FPKM.HZNPDGI-3	Average.FPKM.HZNPDGI	FPKM.Control1	FPKM.Control2	FPKM.Control3	Average.FPKM.Control	|∆FPKM|	fc	log2(fc)	pval	qval	regulation	significant		Key
[truncated: 577 more rows]

[truncated: 1 more sheets: Predicted cis-targets of lncRNA]
