# Supplementary material for: Antiplasmodial peptaibols act through membrane directed mechanisms
Source: Cell Chem Biol. 2024 Feb 15;31(2):312–325.e9. doi: 10.1016/j.chembiol.2023.10.025 (PMC10923054; doi:10.1016/j.chembiol.2023.10.025)
Supplement: Table S4. HZ NPDG-I resistance line sequencing [file mmc3.xlsx]

## Sheet: Phenotypes
	clones	IC50 (nM)	fold change
flask 1	Dd2-B2	0.05358
	Harzianin-Dd2-1B2	0.4628	8.63755
	Harzianin-Dd2-1C12	0.5204	9.71258
	1D5	0.2492	4.65099
	Harzianin-Dd2-1E2	0.3016	5.62897
	1H3	0.4055	7.56812
flask 2	Dd2-B2	0.02222
	Harzianin-Dd2-2B3	0.1551	6.9802
	2B7	0.08594	3.86769
	Harzianin-Dd2-2E8	0.1179	5.30603
	2E9	0.1504	6.76868
	Harzianin-Dd2-2G7	0.1022	4.59946
flask 3	DD2-B2	0.04369
	Harzianin-Dd2-3A3	0.1972	4.51362
	3A5	0.1879	4.30076
	3B7	0.1769	4.04898
	3G7	0.1741	3.98489
	Harzianin-Dd2-3G11	0.1719	3.93454
	Harzianin-Dd2-3C6	0.2044	4.67842
	sequenced samples

## Sheet: Flask 1
Chromosome	Position	Gene_Name	Gene_Descrip	Quality	Ref_Base	Alt_Base	Type	Effect	Impact	Codon_Change	Amino_Acid_Change	Harzianin-Dd2-B2-bulk-parentMutationCall	Harzianin-Dd2-1B2MutationCall	Harzianin-Dd2-1C12MutationCall	Harzianin-Dd2-1E2MutationCall	Harzianin-Dd2-B2-bulk-parent_#RefReads	Harzianin-Dd2-B2-bulk-parent_#AltReads	Harzianin-Dd2-1B2_#RefReads	Harzianin-Dd2-1B2_#AltReads	Harzianin-Dd2-1C12_#RefReads	Harzianin-Dd2-1C12_#AltReads	Harzianin-Dd2-1E2_#RefReads	Harzianin-Dd2-1E2_#AltReads
Pf3D7_01_v3	30561	PF3D7_0100100	erythrocyte membrane protein 1, PfEMP1 (VAR)	696.33	G	A	SNP	missense_variant	MISSENSE	aGt/aAt	p.Ser351Asn/c.1052G>A	0/0	0/1	0/1	0/1	17	1	13	4	10	5	10	9
Pf3D7_01_v3	30566	PF3D7_0100100	erythrocyte membrane protein 1, PfEMP1 (VAR)	605.7	A	G	SNP	missense_variant	MISSENSE	Aac/Gac	p.Asn353Asp/c.1057A>G	0/0	0/1	0/1	0/1	17	1	13	4	14	5	12	9
Pf3D7_01_v3	30568	PF3D7_0100100	erythrocyte membrane protein 1, PfEMP1 (VAR)	619.46	C	A	SNP	missense_variant	MISSENSE	aaC/aaA	p.Asn353Lys/c.1059C>A	0/0	0/1	0/1	0/1	16	1	12	4	11	5	10	9
Pf3D7_01_v3	36206	PF3D7_0100100	erythrocyte membrane protein 1, PfEMP1 (VAR)	1393.9	G	A	SNP	missense_variant	MISSENSE	Gct/Act	p.Ala1858Thr/c.5572G>A	0/0	0/1	0/1	0/1	242	16	192	16	153	19	201	29
Pf3D7_01_v3	36436	PF3D7_0100100	erythrocyte membrane protein 1, PfEMP1 (VAR)	758.05	T	A	SNP	synonymous_variant	SILENT	atT/atA	p.Ile1934Ile/c.5802T>A	0/0	0/1	0/1	0/1	25	2	30	10	44	11	45	8
Pf3D7_01_v3	37087	PF3D7_0100100	erythrocyte membrane protein 1, PfEMP1 (VAR)	1320.9	G	T	SNP	synonymous_variant	SILENT	gtG/gtT	p.Val2151Val/c.6453G>T	0/0	0/1	0/1	0/1	232	13	185	26	167	23	181	19
Pf3D7_01_v3	42943	PF3D7_0100300	erythrocyte membrane protein 1, PfEMP1 (VAR)	3078.37	G	A	SNP	synonymous_variant	SILENT	gaC/gaT	p.Asp1136Asp/c.3408C>T	0/0	0/1	0/1	0/1	208	24	263	71	257	64	264	74
Pf3D7_01_v3	60213	PF3D7_0100800	rifin (RIF)	1138.9	G	A	SNP	missense_variant	MISSENSE	aGg/aAg	p.Arg82Lys/c.245G>A	0/0	0/1	0/1	0/1	363	17	244	21	249	27	296	26
Pf3D7_01_v3	60217	PF3D7_0100800	rifin (RIF)	1243.9	G	T	SNP	missense_variant	MISSENSE	atG/atT	p.Met83Ile/c.249G>T	0/0	0/1	0/1	0/1	362	20	248	25	260	32	300	30
Pf3D7_01_v3	81896	PF3D7_0101600	rifin (RIF)	521.24	C	T	SNP	missense_variant	MISSENSE	Gct/Act	p.Ala327Thr/c.979G>A	0/0	0/1	0/1	0/1	74	3	57	8	51	7	66	6
Pf3D7_01_v3	84973	PF3D7_0101700	erythrocyte membrane protein 1 (PfEMP1), exon2, pseudogene (var pseudogene, exon2)	829.68	C	T	SNP	missense_variant	MISSENSE	Gaa/Aaa	p.Glu393Lys/c.1177G>A	0/0	0/1	0/1	0/1	145	17	151	31	184	34	213	34
Pf3D7_01_v3	89178			1325.07	A	T	SNP	intergenic_region			n.89178A>T	0/0	0/1	0/1	0/1	43	3	78	12	83	11	95	22
Pf3D7_01_v3	89181			1304.07	A	T	SNP	intergenic_region			n.89181A>T	0/0	0/1	0/1	0/1	46	3	84	14	92	12	102	26
Pf3D7_01_v3	89188			1366.91	T	G	SNP	intergenic_region			n.89188T>G	0/0	0/1	0/1	0/1	51	3	93	15	92	12	101	26
Pf3D7_01_v3	89203			1514.07	T	A	SNP	intergenic_region			n.89203T>A	0/0	0/1	0/1	0/1	46	3	85	17	83	13	95	26
Pf3D7_01_v3	263172			520.9	G	A	SNP	intergenic_region			n.263172G>A	0/0	0/1	0/1	0/1	73	6	106	19	86	16	111	24
Pf3D7_01_v3	578685	PF3D7_0115000	surface-associated interspersed protein 1.3 (SURFIN 1.3) (SURF1.3)	555.91	T	A	SNP	synonymous_variant	SILENT	ccT/ccA	p.Pro274Pro/c.822T>A	0/0	0/1	0/1	0/1	352	19	310	24	383	21	441	37
Pf3D7_01_v3	578687	PF3D7_0115000	surface-associated interspersed protein 1.3 (SURFIN 1.3) (SURF1.3)	655.9	T	A	SNP	missense_variant	MISSENSE	aTa/aAa	p.Ile275Lys/c.824T>A	0/0	0/1	0/0	0/1	381	21	340	27	409	26	474	43
Pf3D7_01_v3	578688	PF3D7_0115000	surface-associated interspersed protein 1.3 (SURFIN 1.3) (SURF1.3)	655.9	A	T	SNP	synonymous_variant	SILENT	atA/atT	p.Ile275Ile/c.825A>T	0/0	0/1	0/0	0/1	383	21	341	31	409	28	475	44
Pf3D7_01_v3	578695	PF3D7_0115000	surface-associated interspersed protein 1.3 (SURFIN 1.3) (SURF1.3)	1146.9	C	A	SNP	missense_variant	MISSENSE	Cat/Aat	p.His278Asn/c.832C>A	0/0	0/1	0/1	0/1	351	22	308	31	355	28	425	44
Pf3D7_01_v3	578696	PF3D7_0115000	surface-associated interspersed protein 1.3 (SURFIN 1.3) (SURF1.3)	1341.9	A	C	SNP	missense_variant	MISSENSE	cAt/cCt	p.His278Pro/c.833A>C	0/0	0/1	0/1	0/1	348	24	307	32	356	31	422	47
Pf3D7_01_v3	604766	PF3D7_0115600	rifin (RIF)	703.91	A	C	SNP	synonymous_variant	SILENT	acA/acC	p.Thr125Thr/c.375A>C	0/0	0/0	0/1	0/1	347	23	249	18	260	30	298	29
Pf3D7_01_v3	607683	PF3D7_0115700	erythrocyte membrane protein 1, PfEMP1 (VAR)	851.91	T	G	SNP	missense_variant	MISSENSE	Act/Cct	p.Thr2107Pro/c.6319A>C	0/0	0/1	0/1	0/1	73	5	70	11	71	12	88	13
Pf3D7_01_v3	615032			809.9	T	A	SNP	intergenic_region				0/0	0/0	0/1	0/1	212	21	287	29	230	39	255	65
Pf3D7_01_v3	616322			1099.9	T	C	SNP	intergenic_region				0/0	0/1	0/1	0/1	69	3	100	19	103	16	108	16
Pf3D7_01_v3	616329			1171.9	C	A	SNP	intergenic_region				0/0	0/1	0/1	0/1	66	4	92	18	88	17	98	15
Pf3D7_02_v3	5888			1170.07	G	T	SNP	intergenic_region			n.5888G>T	0/0	0/1	0/1	0/1	403	25	378	38	365	30	420	36
Pf3D7_02_v3	11369			645.9	T	A	SNP	intergenic_region			n.11369T>A	0/0	0/1	0/1	0/1	292	43	236	55	232	54	228	57
Pf3D7_02_v3	40001			1882.9	T	A	SNP	intergenic_region			n.40001T>A	0/0	0/1	0/1	0/1	40	2	107	13	88	28	114	27
Pf3D7_02_v3	40062			735.9	T	A	SNP	intergenic_region			n.40062T>A	0/0	0/0	0/1	0/1	115	6	225	15	187	29	198	18
Pf3D7_02_v3	40097			559.9	T	C	SNP	intergenic_region			n.40097T>C	0/0	0/0	0/1	0/1	175	9	300	17	284	32	284	23
Pf3D7_02_v3	40098			562.9	T	A	SNP	intergenic_region			n.40098T>A	0/0	0/0	0/1	0/1	175	9	299	17	282	32	279	23
Pf3D7_02_v3	47961			1159.9	G	C	SNP	intergenic_region			n.47961G>C	0/0	0/1	0/1	0/1	81	2	155	9	124	12	132	11
Pf3D7_02_v3	48258			638.7	T	A	SNP	intergenic_region			n.48258T>A	0/0	0/1	0/1	0/1	44	3	51	5	75	14	65	9
Pf3D7_02_v3	54978	PF3D7_0200900	stevor, pseudogene	893.9	T	C	SNP	synonymous_variant	SILENT	ccA/ccG	p.Pro58Pro/c.174A>G	0/0	0/1	0/1	0/1	130	6	141	13	147	17	177	25
Pf3D7_02_v3	54985	PF3D7_0200900	stevor, pseudogene	1127.9	T	C	SNP	missense_variant	MISSENSE	cAt/cGt	p.His56Arg/c.167A>G	0/0	0/1	0/1	0/1	118	6	133	14	135	18	157	28
Pf3D7_02_v3	54995	PF3D7_0200900	stevor, pseudogene	1409.9	T	C	SNP	missense_variant	MISSENSE	Acg/Gcg	p.Thr53Ala/c.157A>G	0/0	0/1	0/1	0/1	101	6	112	15	124	19	140	29
Pf3D7_02_v3	55016	PF3D7_0200900	stevor, pseudogene	1097.9	G	T	SNP	missense_variant	MISSENSE	Cat/Aat	p.His46Asn/c.136C>A	0/0	0/1	0/1	0/1	115	6	148	15	159	20	157	29
Pf3D7_02_v3	55027	PF3D7_0200900	stevor, pseudogene	1146.9	C	A	SNP	missense_variant	MISSENSE	aGa/aTa	p.Arg42Ile/c.125G>T	0/0	0/1	0/1	0/1	126	7	167	15	180	22	178	30
Pf3D7_02_v3	56748			514.96	G	A	SNP	intergenic_region			n.56748G>A	0/0	0/1	0/1	0/1	7	0	7	8	7	2	8	5
Pf3D7_02_v3	57214			910.04	A	G	SNP	intergenic_region			n.57214A>G	0/0	0/1	0/1	0/1	56	4	53	17	74	9	71	12
Pf3D7_02_v3	62310			588.37	T	A	SNP	intergenic_region			n.62310T>A	0/0	0/1	0/1	0/1	27	1	41	8	45	8	50	6
Pf3D7_02_v3	62321			935.12	A	G	SNP	intergenic_region			n.62321A>G	0/0	0/1	0/1	0/1	30	2	51	11	51	14	59	10
Pf3D7_02_v3	66968	PF3D7_0201300	stevor	604.04	T	C	SNP	missense_variant	MISSENSE	aTa/aCa	p.Ile114Thr/c.341T>C	0/0	0/1	0/1	0/1	250	25	164	22	189	29	231	35
Pf3D7_02_v3	67078	PF3D7_0201300	stevor	972.9	T	A	SNP	missense_variant	MISSENSE	Tca/Aca	p.Ser151Thr/c.451T>A	0/0	0/1	0/1	0/1	224	9	193	14	191	18	217	21
Pf3D7_02_v3	543958	PF3D7_0213500	tetratricopeptide repeat protein, putative	570.11	G	A	SNP	intron_variant			c.1294-67C>T	0/0	0/1	0/1	0/1	52	4	109	14	114	16	102	9
Pf3D7_02_v3	543960	PF3D7_0213500	tetratricopeptide repeat protein, putative	550.9	T	A	SNP	intron_variant			c.1294-69A>T	0/0	0/1	0/1	0/1	53	2	109	13	114	15	102	8
Pf3D7_02_v3	689209			993.9	T	A	SNP	intergenic_region			n.689209T>A	0/0	0/1	0/1	0/1	12	0	22	9	20	16	22	8
Pf3D7_02_v3	689213			939.9	T	A	SNP	intergenic_region			n.689213T>A	0/0	0/1	0/1	0/1	12	0	23	7	20	12	22	7
Pf3D7_02_v3	689217			553.9	T	A	SNP	intergenic_region			n.689217T>A	0/0	0/1	0/1	0/1	12	0	23	5	20	5	22	5
Pf3D7_02_v3	875836			1288.93	G	T	SNP	intergenic_region			n.875836G>T	0/0	0/1	0/1	0/1	7	0	12	7	18	13	14	15
Pf3D7_02_v3	890780			649.91	G	T	SNP	intergenic_region			n.890780G>T	0/0	0/1	0/1	0/1	66	5	75	12	65	9	83	13
Pf3D7_02_v3	896634	PF3D7_0222700	rifin (RIF)	662.9	C	A	SNP	synonymous_variant	SILENT	cgC/cgA	p.Arg87Arg/c.261C>A	0/0	0/1	0/1	0/0	673	42	534	43	472	36	641	37
Pf3D7_02_v3	901625	PF3D7_0222900	erythrocyte membrane protein 1 (PfEMP1), exon2, pseudogene (VAR)	1248.9	A	C	SNP	missense_variant	MISSENSE	ttA/ttC	p.Leu44Phe/c.132A>C	0/0	0/1	0/1	0/1	537	28	629	53	615	50	661	69
Pf3D7_02_v3	901695	PF3D7_0222900	erythrocyte membrane protein 1 (PfEMP1), exon2, pseudogene (VAR)	1467.9	A	T	SNP	missense_variant	MISSENSE	Act/Tct	p.Thr68Ser/c.202A>T	0/0	0/0	0/1	0/1	1394	75	1268	85	1234	104	1354	127
Pf3D7_02_v3	919106	PF3D7_0223500	erythrocyte membrane protein 1, PfEMP1 (VAR)	775.9	T	C	SNP	missense_variant	MISSENSE	Agc/Ggc	p.Ser1515Gly/c.4543A>G	0/0	0/1	0/1	0/1	148	9	153	17	145	15	172	21
Pf3D7_02_v3	923650			1069.9	G	T	SNP	intergenic_region				0/0	0/1	0/1	0/1	205	18	161	21	131	21	178	30
Pf3D7_02_v3	945336			522.9	C	G	SNP	intergenic_region				0/0	0/1	0/1	0/1	53	0	42	7	48	5	59	12
Pf3D7_02_v3	945337			549.9	T	C	SNP	intergenic_region				0/0	0/1	0/1	0/1	53	0	42	7	48	5	59	12
Pf3D7_03_v3	1936			1306.09	A	C	SNP	intergenic_region			n.1936A>C	0/0	0/1	0/1	0/0	7	2	5	26	4	10	10	2
Pf3D7_03_v3	4929			954.9	T	A	SNP	intergenic_region			n.4929T>A	0/0	0/1	0/1	0/1	574	42	759	72	785	68	801	69
Pf3D7_03_v3	36343			650.9	G	A	SNP	intergenic_region			n.36343G>A	0/0	0/1	0/1	0/1	184	9	187	24	152	19	163	14
Pf3D7_03_v3	36363			529.99	G	A	SNP	intergenic_region			n.36363G>A	0/0	0/1	0/1	0/1	184	9	189	20	155	19	166	13
Pf3D7_03_v3	43787	PF3D7_0300100	erythrocyte membrane protein 1, PfEMP1 (VAR)	586.33	G	A	SNP	missense_variant	MISSENSE	Gat/Aat	p.Asp1979Asn/c.5935G>A	0/0	0/0	0/0	0/1	237	4	221	13	259	9	279	29
Pf3D7_03_v3	43801	PF3D7_0300100	erythrocyte membrane protein 1, PfEMP1 (VAR)	741.9	A	G	SNP	synonymous_variant	SILENT	ggA/ggG	p.Gly1983Gly/c.5949A>G	0/0	0/1	0/1	0/1	126	7	119	15	119	12	149	25
Pf3D7_03_v3	45904			679.9	A	T	SNP	intergenic_region			n.45904A>T	0/0	0/1	0/1	0/1	20	0	19	14	25	12	21	9
Pf3D7_03_v3	61921	PF3D7_0300700	rifin (RIF)	997.97	A	C	SNP	missense_variant	MISSENSE	aAc/aCc	p.Asn105Thr/c.314A>C	0/0	0/1	0/1	0/1	160	11	144	15	153	25	169	18
Pf3D7_03_v3	61922	PF3D7_0300700	rifin (RIF)	997.97	C	A	SNP	missense_variant	MISSENSE	aaC/aaA	p.Asn105Lys/c.315C>A	0/0	0/1	0/1	0/1	160	11	144	14	153	23	169	18
Pf3D7_03_v3	62772			551.57	A	T	SNP	intergenic_region			n.62772A>T	0/0	0/0	0/0	0/1	100	6	160	9	155	7	126	21
Pf3D7_03_v3	62777			601.96	A	G	SNP	intergenic_region			n.62777A>G	0/0	0/0	0/0	0/1	83	6	142	8	141	9	109	23
Pf3D7_03_v3	62784			618.33	A	G	SNP	intergenic_region			n.62784A>G	0/0	0/0	0/0	0/1	65	2	114	7	123	6	85	21
Pf3D7_03_v3	62786			591.57	T	G	SNP	intergenic_region			n.62786T>G	0/0	0/0	0/0	0/1	60	1	112	6	121	5	82	18
Pf3D7_03_v3	62787			510.33	T	C	SNP	intergenic_region			n.62787T>C	0/0	0/0	0/0	0/1	60	1	112	6	121	5	82	18
Pf3D7_03_v3	101763			2808.88	A	T	SNP	intergenic_region			n.101763A>T	0/0	0/0	0/0	2022-01-01	61	0	93	0	118	0	0	104
Pf3D7_03_v3	383411			1098.88	G	A	SNP	intergenic_region			n.383411G>A	0/0	0/1	0/1	0/1	53	5	54	17	63	12	61	15
Pf3D7_03_v3	383415			931.9	T	A	SNP	intergenic_region			n.383415T>A	0/0	0/1	0/1	0/1	54	0	57	5	63	3	61	5
Pf3D7_03_v3	1028825	PF3D7_0324800	rifin (RIF)	520.9	T	C	SNP	synonymous_variant	SILENT	Ttg/Ctg	p.Leu338Leu/c.1012T>C	0/0	0/1	0/1	0/1	54	2	52	9	59	6	51	10
Pf3D7_03_v3	1028848	PF3D7_0324800	rifin (RIF)	580.9	G	A	SNP	synonymous_variant	SILENT	gtG/gtA	p.Val345Val/c.1035G>A	0/0	0/1	0/1	0/1	81	2	72	11	88	8	82	12
Pf3D7_03_v3	1028851	PF3D7_0324800	rifin (RIF)	607.9	A	T	SNP	synonymous_variant	SILENT	atA/atT	p.Ile346Ile/c.1038A>T	0/0	0/1	0/1	0/1	81	3	72	12	88	8	82	12
Pf3D7_03_v3	1028854	PF3D7_0324800	rifin (RIF)	540.9	A	T	SNP	synonymous_variant	SILENT	atA/atT	p.Ile347Ile/c.1041A>T	0/0	0/1	0/1	0/1	81	3	72	13	89	8	82	12
Pf3D7_03_v3	1030963	PF3D7_0324900	erythrocyte membrane protein 1, PfEMP1 (VAR)	578.9	A	T	SNP	synonymous_variant	SILENT	atT/atA	p.Ile2123Ile/c.6369T>A	0/0	0/1	0/1	0/1	179	14	211	29	185	30	207	23
Pf3D7_03_v3	1054570			650.12	T	C	SNP	intergenic_region				0/0	0/0	0/1	0/1	152	16	161	21	125	31	183	41
Pf3D7_03_v3	1058373			593.89	C	G	SNP	intergenic_region				0/0	0/1	0/1	0/1	11	1	3	13	3	12	6	4
Pf3D7_03_v3	1065259			680.9	G	T	SNP	intergenic_region				0/0	0/1	0/1	0/0	73	2	73	17	66	18	83	0
Pf3D7_03_v3	1066566			1326.33	A	C	SNP	intergenic_region				0/0	0/0	0/0	0/1	52	0	69	0	56	1	55	45
Pf3D7_03_v3	1066579			1355.33	T	C	SNP	intergenic_region				0/0	0/0	0/0	0/1	33	2	34	1	31	2	18	39
Pf3D7_03_v3	1067497			1246.33	A	T	SNP	intergenic_region				0/0	0/0	0/0	0/1	249	4	255	8	240	5	288	61
Pf3D7_03_v3	1067498			1266.33	G	A	SNP	intergenic_region				0/0	0/0	0/0	0/1	236	4	246	8	228	6	282	58
Pf3D7_03_v3	1067594			2023.9	C	T	SNP	intergenic_region				0/0	0/1	0/1	0/1	126	20	98	25	99	30	99	62
Pf3D7_03_v3	1067601			1169.9	T	C	SNP	intergenic_region				0/0	0/1	0/1	0/1	149	13	103	18	98	29	104	51
Pf3D7_04_v3	15082			549.05	T	C	SNP	intergenic_region			n.15082T>C	0/0	0/1	0/1	0/1	28	2	22	4	10	4	26	10
Pf3D7_04_v3	15083			549.05	T	G	SNP	intergenic_region			n.15083T>G	0/0	0/1	0/1	0/1	28	2	22	4	10	4	26	10
Pf3D7_04_v3	15091			512.32	T	A	SNP	intergenic_region			n.15091T>A	0/0	0/1	0/1	0/1	32	2	22	4	16	4	29	10
Pf3D7_04_v3	15092			518.12	A	T	SNP	intergenic_region			n.15092A>T	0/0	0/1	0/1	0/1	32	2	23	4	16	4	29	10
Pf3D7_04_v3	19895			540.91	C	A	SNP	intergenic_region			n.19895C>A	0/0	0/1	0/1	0/0	256	16	199	21	174	19	198	12
Pf3D7_04_v3	22615			587.93	T	A	SNP	intergenic_region			n.22615T>A	0/0	0/1	0/1	0/1	94	7	89	15	77	9	79	13
Pf3D7_04_v3	22618			821.68	A	T	SNP	intergenic_region			n.22618A>T	0/0	0/1	0/1	0/1	105	8	89	17	81	10	80	15
Pf3D7_04_v3	58660			541.32	C	A	SNP	intergenic_region			n.58660C>A	0/0	0/1	0/1	0/1	18	1	36	8	39	9	38	5
Pf3D7_04_v3	58664			576.12	A	T	SNP	intergenic_region			n.58664A>T	0/0	0/1	0/1	0/1	18	1	41	8	45	9	39	5
Pf3D7_04_v3	65879			697.9	A	C	SNP	intergenic_region			n.65879A>C	0/0	0/1	0/1	0/1	12	0	5	5	7	7	10	6
Pf3D7_04_v3	72471			796.46	A	T	SNP	intergenic_region			n.72471A>T	0/0	0/1	0/1	0/1	15	1	27	11	30	9	40	5
Pf3D7_04_v3	73880	PF3D7_0401000	rifin (RIF)	558.93	G	T	SNP	synonymous_variant	SILENT	atC/atA	p.Ile106Ile/c.318C>A	0/0	0/1	0/1	0/1	36	2	32	3	39	6	36	13
Pf3D7_04_v3	81549			1678.9	C	A	SNP	intergenic_region			n.81549C>A	0/0	0/1	0/1	0/1	13	0	17	12	23	16	19	15
Pf3D7_04_v3	81711			1621.46	A	G	SNP	intergenic_region			n.81711A>G	0/0	0/1	0/1	0/1	15	1	32	12	20	20	17	14
Pf3D7_04_v3	82369	PF3D7_0401300	rifin (RIF)	507.9	T	G	SNP	intron_variant			c.54+69T>G	0/0	0/1	0/1	0/1	11	0	28	6	33	9	22	5
Pf3D7_04_v3	82377	PF3D7_0401300	rifin (RIF)	612.9	A	G	SNP	intron_variant			c.54+77A>G	0/0	0/1	0/1	0/1	19	0	41	8	46	11	33	5
Pf3D7_04_v3	84847			786.37	A	C	SNP	intergenic_region			n.84847A>C	0/0	0/1	0/1	0/1	15	2	26	7	18	10	10	8
Pf3D7_04_v3	84966			920.9	G	A	SNP	intergenic_region			n.84966G>A	0/0	0/1	0/1	0/1	28	1	53	12	55	14	32	8
Pf3D7_04_v3	85511	PF3D7_0401400	rifin (RIF)	725.92	T	G	SNP	intron_variant			c.54+61T>G	0/0	0/1	0/1	0/1	23	1	50	8	43	13	45	7
Pf3D7_04_v3	85515	PF3D7_0401400	rifin (RIF)	730.92	G	T	SNP	intron_variant			c.54+65G>T	0/0	0/1	0/1	0/1	22	1	50	8	42	13	44	7
Pf3D7_04_v3	85520	PF3D7_0401400	rifin (RIF)	824.94	C	T	SNP	intron_variant			c.54+70C>T	0/0	0/1	0/1	0/1	15	1	42	8	35	13	34	7
Pf3D7_04_v3	85521	PF3D7_0401400	rifin (RIF)	765.32	A	C	SNP	intron_variant			c.54+71A>C	0/0	0/1	0/1	0/1	17	1	46	8	39	13	39	7
Pf3D7_04_v3	85525	PF3D7_0401400	rifin (RIF)	771.7	A	T	SNP	intron_variant			c.54+75A>T	0/0	0/1	0/1	0/1	16	1	41	8	37	13	36	7
Pf3D7_04_v3	87903			556.86	T	A	SNP	intergenic_region			n.87903T>A	0/0	0/1	0/1	0/1	27	1	59	7	72	10	66	12
Pf3D7_04_v3	89685	PF3D7_0401500	stevor, pseudogene	1298.86	A	T	SNP	missense_variant	MISSENSE	aAa/aTa	p.Lys145Ile/c.434A>T	0/0	0/1	0/1	0/1	709	39	670	58	692	59	850	58
Pf3D7_04_v3	271833			722.91	T	A	SNP	intergenic_region			n.271833T>A	0/0	0/1	0/1	0/1	13	0	29	6	27	2	9	3
Pf3D7_04_v3	346302			523.46	C	T	SNP	intergenic_region			n.346302C>T	0/0	0/1	0/1	0/1	19	2	29	11	30	12	23	17
Pf3D7_04_v3	563011	PF3D7_0412700	erythrocyte membrane protein 1, PfEMP1 (VAR)	577.91	A	G	SNP	intron_variant			c.5500-10T>C	0/0	0/1	0/1	0/1	186	11	158	15	155	12	165	22
Pf3D7_04_v3	602633			576.9	C	A	SNP	intergenic_region			n.602633C>A	0/0	0/0	0/1	0/1	79	5	187	8	189	24	172	17
Pf3D7_04_v3	602639			609.9	A	T	SNP	intergenic_region			n.602639A>T	0/0	0/0	0/1	0/1	73	4	183	8	182	23	162	17
Pf3D7_04_v3	602661			513.93	T	C	SNP	intergenic_region			n.602661T>C	0/0	0/0	0/1	0/1	62	4	172	8	164	22	159	15
Pf3D7_04_v3	966176			1470.92	T	A	SNP	intergenic_region			n.966176T>A	0/0	0/1	0/1	0/1	79	5	81	18	89	18	74	20
Pf3D7_04_v3	966197			1277.9	T	C	SNP	intergenic_region			n.966197T>C	0/0	0/1	0/1	0/1	77	5	89	16	92	16	82	19
Pf3D7_04_v3	966211			1203.32	C	T	SNP	intergenic_region			n.966211C>T	0/0	0/1	0/1	0/1	89	7	103	17	103	16	85	21
Pf3D7_04_v3	983430			573.9	C	T	SNP	intergenic_region			n.983430C>T	0/0	0/0	0/1	0/1	403	21	509	36	461	35	486	45
Pf3D7_04_v3	1173912	PF3D7_0426000	erythrocyte membrane protein 1, PfEMP1 (VAR)	536.47	T	G	SNP	missense_variant	MISSENSE	gAa/gCa	p.Glu1864Ala/c.5591A>C	0/0	0/1	0/1	0/1	53	4	59	9	58	7	51	10
Pf3D7_04_v3	1173913	PF3D7_0426000	erythrocyte membrane protein 1, PfEMP1 (VAR)	536.47	C	T	SNP	missense_variant	MISSENSE	Gaa/Aaa	p.Glu1864Lys/c.5590G>A	0/0	0/1	0/1	0/1	52	3	57	7	56	5	51	7
Pf3D7_04_v3	1193818			893.9	C	G	SNP	intergenic_region				0/0	0/1	0/1	0/1	149	8	131	14	133	13	136	25
Pf3D7_04_v3	1193829			988.9	C	G	SNP	intergenic_region				0/0	0/1	0/1	0/1	196	10	175	16	168	13	191	27
Pf3D7_04_v3	1195970			891.9	G	A	SNP	intergenic_region				0/0	0/1	0/1	0/1	260	19	260	25	249	33	312	32
Pf3D7_04_v3	1195972			855.9	G	C	SNP	intergenic_region				0/0	0/1	0/1	0/1	268	16	268	21	253	29	321	22
Pf3D7_04_v3	1197824			520	A	G	SNP	intergenic_region				0/0	0/1	0/0	0/1	25	2	30	13	32	2	49	6
Pf3D7_04_v3	1200117			577.9	T	C	SNP	intergenic_region				0/0	0/1	0/1	0/0	18	0	14	7	16	10	21	0
Pf3D7_05_v3	37128	PF3D7_0500500	rifin (RIF)	625.46	T	C	SNP	missense_variant	MISSENSE	tAc/tGc	p.Tyr89Cys/c.266A>G	0/0	0/1	0/1	0/1	281	21	227	22	213	23	249	21
Pf3D7_05_v3	958473	PF3D7_0523000	multidrug resistance protein (MDR1)	19797.9	C	T	SNP	missense_variant	MISSENSE	aCt/aTt	p.Thr195Ile/c.584C>T	0/0	0/1	0/1	0/0	837	0	407	409	417	454	1025	0
Pf3D7_05_v3	958766	PF3D7_0523000	multidrug resistance protein (MDR1)	9649.33	G	T	SNP	missense_variant	MISSENSE	Ggt/Tgt	p.Gly293Cys/c.877G>T	0/0	0/0	0/0	0/1	748	4	841	2	902	2	481	454
Pf3D7_05_v3	1087754			534.05	C	T	SNP	intergenic_region			n.1087754C>T	0/0	0/1	0/1	0/1	14	1	37	6	33	10	37	9
Pf3D7_05_v3	1087758			503.32	G	T	SNP	intergenic_region			n.1087758G>T	0/0	0/1	0/1	0/1	17	1	40	6	40	10	39	9
Pf3D7_05_v3	1318089			611.9	G	T	SNP	intergenic_region			n.1318089G>T	0/0	0/1	0/1	0/1	89	12	126	37	129	32	119	42
Pf3D7_05_v3	1331185			1231.93	T	C	SNP	intergenic_region			n.1331185T>C	0/0	0/1	0/1	0/1	36	2	108	18	104	17	89	17
Pf3D7_06_v3	231			538.33	A	G	SNP	intergenic_region			n.231A>G	0/0	0/1	0/0	0/0	190	4	166	26	165	5	156	19
Pf3D7_06_v3	12115	PF3D7_0600200	erythrocyte membrane protein 1, PfEMP1 (VAR)	1348.9	C	T	SNP	synonymous_variant	SILENT	ggC/ggT	p.Gly2640Gly/c.7920C>T	0/0	0/1	0/1	0/1	213	13	206	34	196	28	242	21
Pf3D7_06_v3	12121	PF3D7_0600200	erythrocyte membrane protein 1, PfEMP1 (VAR)	1549.93	T	C	SNP	synonymous_variant	SILENT	aaT/aaC	p.Asn2642Asn/c.7926T>C	0/0	0/1	0/1	0/1	178	13	166	31	168	23	200	19
Pf3D7_06_v3	12139	PF3D7_0600200	erythrocyte membrane protein 1, PfEMP1 (VAR)	597.9	G	A	SNP	missense_variant	MISSENSE	atG/atA	p.Met2648Ile/c.7944G>A	0/0	0/1	0/1	0/0	160	7	151	21	140	14	185	11
Pf3D7_06_v3	15134	PF3D7_0600300	rifin (RIF)	634.9	T	C	SNP	synonymous_variant	SILENT	ttA/ttG	p.Leu349Leu/c.1047A>G	0/0	0/1	0/1	0/1	90	4	106	12	54	12	101	12
Pf3D7_06_v3	24764			1739.55	T	C	SNP	intergenic_region			n.24764T>C	0/0	0/1	0/1	0/1	79	6	147	25	134	21	152	27
Pf3D7_06_v3	24767			1646.55	T	A	SNP	intergenic_region			n.24767T>A	0/0	0/1	0/1	0/1	86	6	152	25	147	21	160	27
Pf3D7_06_v3	24774			1267.9	G	A	SNP	intergenic_region			n.24774G>A	0/0	0/1	0/1	0/1	90	5	155	23	152	19	164	24
Pf3D7_06_v3	24777			1120.9	C	G	SNP	intergenic_region			n.24777C>G	0/0	0/1	0/1	0/1	94	5	157	20	157	18	169	21
Pf3D7_06_v3	29657	PF3D7_0600600	erythrocyte membrane protein 1 (PfEMP1), exon2 (VAR)	794.94	C	A	SNP	synonymous_variant	SILENT	gtG/gtT	p.Val428Val/c.1284G>T	0/0	0/1	0/1	0/1	42	4	27	10	20	13	18	17
Pf3D7_06_v3	53188			1468.96	A	G	SNP	intergenic_region			n.53188A>G	0/0	0/1	0/1	0/1	7	0	11	13	10	14	10	11
Pf3D7_06_v3	341731	PF3D7_0608100	conserved Plasmodium protein, unknown function	552.24	G	T	SNP	missense_variant	MISSENSE	Gcc/Tcc	p.Ala1314Ser/c.3940G>T	0/0	0/1	0/1	0/1	96	13	91	23	101	19	116	25
Pf3D7_06_v3	344493	PF3D7_0608300	heptatricopeptide repeat-containing protein, putative	1005.9	T	A	SNP	missense_variant	MISSENSE	Tta/Ata	p.Leu428Ile/c.1282T>A	0/0	0/1	0/1	0/1	81	5	145	19	154	25	134	19
Pf3D7_06_v3	1343440			541.91	G	T	SNP	intergenic_region			n.1343440G>T	0/0	0/1	0/1	0/1	92	6	149	17	194	15	152	17
Pf3D7_06_v3	1375252	PF3D7_0632800	erythrocyte membrane protein 1, PfEMP1 (VAR)	1129.9	C	T	SNP	missense_variant	MISSENSE	Gaa/Aaa	p.Glu2088Lys/c.6262G>A	0/0	0/0	0/1	0/1	615	49	578	51	446	61	507	66
Pf3D7_06_v3	1375254	PF3D7_0632800	erythrocyte membrane protein 1, PfEMP1 (VAR)	1129.9	C	A	SNP	missense_variant	MISSENSE	tGg/tTg	p.Trp2087Leu/c.6260G>T	0/0	0/0	0/1	0/1	599	49	565	51	439	61	494	66
Pf3D7_06_v3	1402714			509.7	A	T	SNP	intergenic_region				0/0	0/1	0/1	0/1	16	1	24	3	18	2	10	7
Pf3D7_06_v3	1409535			1148.9	G	A	SNP	intergenic_region				0/0	0/1	0/1	0/1	168	12	172	23	149	16	156	25
Pf3D7_06_v3	1409536			1202.04	G	C	SNP	intergenic_region				0/0	0/1	0/1	0/1	170	12	173	25	148	16	159	26
Pf3D7_06_v3	1410962			636.9	C	A	SNP	intergenic_region				0/0	0/1	0/1	0/1	104	6	96	16	87	10	121	13
Pf3D7_06_v3	1410963			636.9	A	T	SNP	intergenic_region				0/0	0/1	0/1	0/1	104	6	96	16	86	10	121	13
Pf3D7_06_v3	1410971			553.9	C	A	SNP	intergenic_region				0/0	0/1	0/1	0/1	96	5	85	13	77	8	109	10
Pf3D7_06_v3	1411027			553.9	A	T	SNP	intergenic_region				0/0	0/1	0/1	0/1	69	3	33	11	33	4	42	7
Pf3D7_06_v3	1411028			553.9	C	T	SNP	intergenic_region				0/0	0/1	0/1	0/1	69	3	33	11	33	4	42	7
Pf3D7_06_v3	1417868			520.33	T	C	SNP	intergenic_region				0/0	0/1	0/0	0/0	86	1	55	26	49	1	36	2
Pf3D7_07_v3	973			943.9	G	A	SNP	intergenic_region			n.973G>A	0/0	0/1	0/1	0/0	171	6	235	52	192	53	111	2
Pf3D7_07_v3	3347			890.9	G	C	SNP	intergenic_region			n.3347G>C	0/0	0/1	0/1	0/1	90	5	85	26	83	10	88	16
Pf3D7_07_v3	27765	PF3D7_0700100	erythrocyte membrane protein 1, PfEMP1 (VAR)	1196.9	T	C	SNP	synonymous_variant	SILENT	tcT/tcC	p.Ser2181Ser/c.6543T>C	0/0	0/1	0/1	0/0	591	40	581	57	536	54	1183	61
Pf3D7_07_v3	27768	PF3D7_0700100	erythrocyte membrane protein 1, PfEMP1 (VAR)	1172.9	T	A	SNP	synonymous_variant	SILENT	atT/atA	p.Ile2182Ile/c.6546T>A	0/0	0/1	0/1	0/0	600	42	585	57	550	57	1207	65
Pf3D7_07_v3	28034	PF3D7_0700100	erythrocyte membrane protein 1, PfEMP1 (VAR)	512.9	C	G	SNP	missense_variant	MISSENSE	aCg/aGg	p.Thr2271Arg/c.6812C>G	0/0	0/1	0/1	0/0	283	19	267	31	249	20	451	24
Pf3D7_07_v3	28999			666.9	A	G	SNP	intergenic_region			n.28999A>G	0/0	0/1	0/1	0/1	12	0	22	8	32	8	35	9
Pf3D7_07_v3	29022			959.9	T	A	SNP	intergenic_region			n.29022T>A	0/0	0/1	0/1	0/1	18	0	37	9	55	11	47	14
Pf3D7_07_v3	29028			970.9	T	C	SNP	intergenic_region			n.29028T>C	0/0	0/1	0/1	0/1	22	0	40	9	60	11	51	15
Pf3D7_07_v3	29048			859.9	A	T	SNP	intergenic_region			n.29048A>T	0/0	0/1	0/1	0/1	33	0	60	11	75	13	66	14
Pf3D7_07_v3	29110			580.9	G	A	SNP	intergenic_region			n.29110G>A	0/0	0/1	0/1	0/1	92	4	129	15	143	14	144	18
Pf3D7_07_v3	38353			588.11	T	G	SNP	intergenic_region			n.38353T>G	0/0	0/1	0/1	0/1	7	1	3	8	6	6	2	4
Pf3D7_07_v3	75330			559.97	A	G	SNP	intergenic_region			n.75330A>G	0/0	0/1	0/1	0/1	20	1	47	5	38	11	39	6
Pf3D7_07_v3	79439			500.01	A	C	SNP	intergenic_region			n.79439A>C	0/0	0/1	0/1	0/1	41	6	45	20	48	21	50	22
Pf3D7_07_v3	512959	PF3D7_0711700	erythrocyte membrane protein 1, PfEMP1 (VAR)	678.05	C	T	SNP	missense_variant	MISSENSE	aGt/aAt	p.Ser1880Asn/c.5639G>A	0/0	0/1	0/1	0/1	41	2	61	13	69	8	79	10
Pf3D7_07_v3	512961	PF3D7_0711700	erythrocyte membrane protein 1, PfEMP1 (VAR)	631.9	A	C	SNP	missense_variant	MISSENSE	agT/agG	p.Ser1879Arg/c.5637T>G	0/0	0/1	0/1	0/1	42	2	62	10	69	8	79	9
Pf3D7_07_v3	517478	PF3D7_0711700	erythrocyte membrane protein 1, PfEMP1 (VAR)	823.68	A	G	SNP	missense_variant	MISSENSE	Tat/Cat	p.Tyr650His/c.1948T>C	0/0	0/1	0/1	0/1	258	46	182	47	158	38	216	64
Pf3D7_07_v3	536105			756.9	T	A	SNP	intergenic_region			n.536105T>A	0/0	0/1	0/1	0/1	43	2	79	13	87	15	75	11
Pf3D7_07_v3	552929	PF3D7_0712400	erythrocyte membrane protein 1, PfEMP1 (VAR)	1241.9	A	T	SNP	missense_variant	MISSENSE	agT/agA	p.Ser1808Arg/c.5424T>A	0/0	0/1	0/1	0/1	181	3	225	16	187	21	178	29
Pf3D7_07_v3	552930	PF3D7_0712400	erythrocyte membrane protein 1, PfEMP1 (VAR)	1220.9	C	T	SNP	missense_variant	MISSENSE	aGt/aAt	p.Ser1808Asn/c.5423G>A	0/0	0/1	0/1	0/1	183	4	228	18	189	20	178	30
Pf3D7_07_v3	581932	PF3D7_0712800	erythrocyte membrane protein 1, PfEMP1 (VAR)	767.44	T	C	SNP	synonymous_variant	SILENT	agA/agG	p.Arg2058Arg/c.6174A>G	0/0	0/0	0/1	0/1	324	35	308	42	270	49	397	77
Pf3D7_07_v3	584669	PF3D7_0712800	erythrocyte membrane protein 1, PfEMP1 (VAR)	530	T	G	SNP	missense_variant	MISSENSE	Att/Ctt	p.Ile1419Leu/c.4255A>C	0/0	0/1	0/1	0/1	92	6	91	7	85	7	91	19
Pf3D7_07_v3	605719	PF3D7_0713100	Pfmc-2TM Maurer's cleft two transmembrane protein (MC-2TM)	536.9	A	C	SNP	missense_variant+splice_region_variant	MISSENSE	Aac/Cac	p.Asn23His/c.67A>C	0/0	0/1	0/1	0/1	79	5	118	12	138	14	110	14
Pf3D7_07_v3	620143	PF3D7_0713600	mitochondrial ribosomal protein S5 precursor, putative	725.9	C	A	SNP	intron_variant			c.2069-39C>A	0/0	0/1	0/1	0/1	187	23	188	60	204	45	231	50
Pf3D7_07_v3	1381813			537.97	G	A	SNP	intergenic_region			n.1381813G>A	0/0	0/1	0/1	0/0	141	18	230	36	244	49	264	30
Pf3D7_07_v3	1385271			739.9	A	T	SNP	intergenic_region			n.1385271A>T	0/0	0/1	0/1	0/1	56	0	104	13	93	17	86	7
Pf3D7_07_v3	1385276			679.99	T	A	SNP	intergenic_region			n.1385276T>A	0/0	0/1	0/1	0/1	57	1	107	12	93	18	92	7
Pf3D7_07_v3	1385279			604.9	C	A	SNP	intergenic_region			n.1385279C>A	0/0	0/1	0/1	0/1	57	0	99	11	93	15	85	7
Pf3D7_07_v3	1385286			1276.9	A	G	SNP	intergenic_region			n.1385286A>G	0/0	0/1	0/1	0/1	61	3	102	21	94	16	91	14
Pf3D7_07_v3	1391990	PF3D7_0732200	rifin (RIF)	557.97	C	A	SNP	synonymous_variant	SILENT	Cga/Aga	p.Arg350Arg/c.1048C>A	0/0	0/1	0/1	0/1	103	5	105	7	109	12	125	18
Pf3D7_07_v3	1393718			624.93	T	A	SNP	intergenic_region			n.1393718T>A	0/0	0/1	0/1	0/1	8	0	18	8	11	2	14	9
Pf3D7_07_v3	1393719			624.93	A	T	SNP	intergenic_region			n.1393719A>T	0/0	0/1	0/1	0/1	8	0	19	10	11	2	14	9
Pf3D7_07_v3	1417741	PF3D7_0733000	erythrocyte membrane protein 1, PfEMP1 (VAR)	1876.33	C	T	SNP	synonymous_variant	SILENT	gtG/gtA	p.Val2545Val/c.7635G>A	0/0	0/0	0/0	0/1	489	27	570	34	488	28	567	81
Pf3D7_07_v3	1427781			594.93	C	A	SNP	intergenic_region				0/0	0/1	0/1	0/1	98	4	108	14	94	9	121	16
Pf3D7_08_v3	12819			653.93	C	T	SNP	intergenic_region			n.12819C>T	0/0	0/1	0/1	0/1	15	4	13	8	7	9	18	10
Pf3D7_08_v3	19867			799.91	G	A	SNP	intergenic_region			n.19867G>A	0/0	0/1	0/1	0/1	71	1	112	8	114	13	116	17
Pf3D7_08_v3	20573			680.04	G	A	SNP	intergenic_region			n.20573G>A	0/0	0/1	0/1	0/1	56	4	84	9	86	11	80	15
Pf3D7_08_v3	29213			654.9	T	C	SNP	intergenic_region			n.29213T>C	0/0	0/1	0/1	0/1	79	5	155	21	125	22	119	11
Pf3D7_08_v3	29239			1232.9	G	A	SNP	intergenic_region			n.29239G>A	0/0	0/1	0/1	0/1	77	4	128	24	121	15	104	19
Pf3D7_08_v3	53490	PF3D7_0800400	rifin (RIF)	713.86	T	C	SNP	missense_variant	MISSENSE	aAa/aGa	p.Lys88Arg/c.263A>G	0/0	0/1	0/1	0/0	270	17	177	23	176	20	216	14
Pf3D7_08_v3	53491	PF3D7_0800400	rifin (RIF)	624.9	T	G	SNP	missense_variant	MISSENSE	Aaa/Caa	p.Lys88Gln/c.262A>C	0/0	0/1	0/1	0/0	271	17	181	23	174	20	226	12
Pf3D7_08_v3	53503	PF3D7_0800400	rifin (RIF)	675.9	T	C	SNP	missense_variant	MISSENSE	Aaa/Gaa	p.Lys84Glu/c.250A>G	0/0	0/1	0/1	0/0	285	19	190	25	196	21	225	13
Pf3D7_08_v3	53610	PF3D7_0800400	rifin (RIF)	643.9	G	A	SNP	missense_variant	MISSENSE	gCc/gTc	p.Ala48Val/c.143C>T	0/0	0/1	0/1	0/1	207	14	179	15	170	21	200	15
Pf3D7_08_v3	53611	PF3D7_0800400	rifin (RIF)	653.88	C	G	SNP	missense_variant	MISSENSE	Gcc/Ccc	p.Ala48Pro/c.142G>C	0/0	0/1	0/1	0/1	206	14	179	15	169	21	200	15
Pf3D7_08_v3	334426	PF3D7_0806200	Dpy-19-like C-mannosyltransferase	571.9	T	A	SNP	intron_variant			c.356-36T>A	0/0	0/1	0/1	0/1	39	0	49	5	48	12	54	6
Pf3D7_08_v3	421986	PF3D7_0808300	ubiquitin regulatory protein, putative	818.86	A	T	SNP	intron_variant			c.90-27A>T	0/0	0/1	0/1	0/1	50	5	54	19	56	28	60	24
Pf3D7_08_v3	439018	PF3D7_0808600	erythrocyte membrane protein 1, PfEMP1 (VAR)	545.75	G	A	SNP	synonymous_variant	SILENT	gaG/gaA	p.Glu2255Glu/c.6765G>A	0/0	0/0	0/1	0/1	68	6	76	6	82	12	70	15
Pf3D7_08_v3	448061	PF3D7_0808700	erythrocyte membrane protein 1, PfEMP1 (VAR)	1725.9	A	T	SNP	stop_lost+splice_region_variant	MISSENSE	tAa/tTa	p.Ter2232Leuext*?/c.6695A>T	0/0	0/1	0/1	0/1	351	20	478	47	465	54	589	55
Pf3D7_08_v3	1435870	PF3D7_0833500	erythrocyte membrane protein 1, PfEMP1 (VAR)	770.9	T	C	SNP	missense_variant	MISSENSE	aAa/aGa	p.Lys2245Arg/c.6734A>G	0/0	0/1	0/1	0/1	66	4	88	16	70	10	70	10
Pf3D7_08_v3	1444941			542.9	G	C	SNP	intergenic_region				0/0	0/1	0/0	0/1	140	12	168	45	221	23	209	36
Pf3D7_08_v3	1458041			535.01	T	A	SNP	intergenic_region				0/0	0/1	0/1	0/1	34	2	38	5	41	6	39	11
Pf3D7_08_v3	1458042			535.01	A	G	SNP	intergenic_region				0/0	0/1	0/1	0/1	34	2	38	5	41	6	39	11
Pf3D7_08_v3	1464536			665.9	C	A	SNP	intergenic_region				0/0	0/0	0/1	0/1	268	26	217	24	195	42	229	39
Pf3D7_08_v3	1466608			565.97	A	G	SNP	intergenic_region				0/0	0/1	0/1	0/1	84	6	91	16	86	11	105	13
Pf3D7_08_v3	1466609			565.97	G	A	SNP	intergenic_region				0/0	0/1	0/1	0/1	84	6	91	16	86	11	105	13
Pf3D7_08_v3	1469754			1091.9	T	C	SNP	intergenic_region				0/0	0/1	0/1	0/1	494	57	629	116	636	90	655	109
Pf3D7_09_v3	26562	PF3D7_0900100	erythrocyte membrane protein 1, PfEMP1 (VAR)	719.91	C	T	SNP	synonymous_variant	SILENT	gtC/gtT	p.Val1830Val/c.5490C>T	0/0	0/1	0/1	0/1	235	16	314	27	333	44	386	31
Pf3D7_09_v3	27732	PF3D7_0900100	erythrocyte membrane protein 1, PfEMP1 (VAR)	2190.9	G	A	SNP	synonymous_variant	SILENT	gtG/gtA	p.Val2220Val/c.6660G>A	0/0	0/1	0/1	0/1	405	27	523	41	490	62	470	58
Pf3D7_09_v3	33669	PF3D7_0900300	rifin (RIF)	761.91	C	T	SNP	missense_variant	MISSENSE	Gtt/Att	p.Val322Ile/c.964G>A	0/0	0/1	0/1	0/0	319	23	284	34	322	30	374	21
Pf3D7_09_v3	33670	PF3D7_0900300	rifin (RIF)	615.9	A	G	SNP	synonymous_variant	SILENT	tcT/tcC	p.Ser321Ser/c.963T>C	0/0	0/1	0/1	0/0	317	22	285	34	326	27	373	21
Pf3D7_09_v3	39037			1949.47	A	T	SNP	intergenic_region			n.39037A>T	0/0	0/1	0/1	0/1	56	4	89	21	85	30	82	11
Pf3D7_09_v3	39040			1741.96	T	G	SNP	intergenic_region			n.39040T>G	0/0	0/1	0/1	0/1	60	4	88	19	77	26	82	10
Pf3D7_09_v3	40414	PF3D7_0900400	rifin (RIF)	1495.9	G	A	SNP	missense_variant	MISSENSE	Gat/Aat	p.Asp236Asn/c.706G>A	0/0	0/1	0/1	0/1	466	33	497	46	523	55	540	71
Pf3D7_09_v3	50127	PF3D7_0900700	rifin (RIF)	513.05	A	T	SNP	missense_variant	MISSENSE	Tta/Ata	p.Leu211Ile/c.631T>A	0/0	0/1	0/1	0/1	14	1	7	5	12	5	10	5
Pf3D7_09_v3	69223			1289.93	G	C	SNP	intergenic_region			n.69223G>C	0/0	0/1	0/1	0/1	9	1	9	14	14	11	13	16
Pf3D7_09_v3	1125531	PF3D7_0927600	RNA-binding protein, putative	9056.88	T	G	SNP	missense_variant	MISSENSE	ttT/ttG	p.Phe487Leu/c.1461T>G	0/0	0/0	0/0	2022-01-01	163	1	236	0	245	0	0	366
Pf3D7_09_v3	1501776	PF3D7_0937800	erythrocyte membrane protein 1, PfEMP1 (VAR)	507.9	C	T	SNP	missense_variant	MISSENSE	Gat/Aat	p.Asp521Asn/c.1561G>A	0/0	0/0	0/1	0/1	195	10	153	10	176	19	173	19
Pf3D7_09_v3	1535802			719.9	G	A	SNP	intergenic_region				0/0	0/1	0/1	0/1	105	7	96	13	92	10	112	14
Pf3D7_10_v3	1144			2501.04	C	A	SNP	intergenic_region			n.1144C>A	0/0	0/1	0/1	0/1	121	9	132	31	123	23	132	32
Pf3D7_10_v3	2325			1363.46	C	T	SNP	intergenic_region			n.2325C>T	0/0	0/1	0/1	0/1	43	3	69	12	58	12	65	23
Pf3D7_10_v3	5419			500.32	C	G	SNP	intergenic_region			n.5419C>G	0/0	0/1	0/1	0/1	322	47	275	43	266	50	328	54
Pf3D7_10_v3	8017			596.9	C	T	SNP	intergenic_region			n.8017C>T	0/0	0/1	0/1	0/0	266	8	239	24	197	26	270	18
Pf3D7_10_v3	8630			1404.01	T	A	SNP	intergenic_region			n.8630T>A	0/0	0/1	0/1	0/1	287	26	274	35	284	36	298	47
Pf3D7_10_v3	8811			2439.04	C	A	SNP	intergenic_region			n.8811C>A	0/0	0/1	0/1	0/1	1943	233	1975	253	1867	279	1994	261
Pf3D7_10_v3	18100			538.9	A	G	SNP	intergenic_region			n.18100A>G	0/0	0/1	0/1	0/1	66	4	50	11	36	6	48	8
Pf3D7_10_v3	27103			710.9	A	G	SNP	intergenic_region			n.27103A>G	0/0	0/1	0/1	0/1	233	16	280	38	321	49	309	40
Pf3D7_10_v3	34884	PF3D7_1000100	erythrocyte membrane protein 1, PfEMP1 (VAR)	1311.05	C	G	SNP	missense_variant	MISSENSE	Caa/Gaa	p.Gln1816Glu/c.5446C>G	0/0	0/1	0/1	0/1	240	32	267	60	272	57	356	65
Pf3D7_10_v3	258871			512.07	C	A	SNP	intergenic_region			n.258871C>A	0/0	0/1	0/1	0/1	84	23	99	31	93	40	121	47
Pf3D7_10_v3	1362300	PF3D7_1034100	conserved Plasmodium protein, unknown function	573.9	G	T	SNP	intron_variant			c.323+50C>A	0/0	0/1	0/1	0/1	92	11	130	29	125	29	121	26
Pf3D7_10_v3	1448746	PF3D7_1036800	acetyl-CoA transporter, putative	638.55	T	A	SNP	splice_region_variant+intron_variant			c.1723-4A>T	0/0	0/1	0/1	0/1	63	16	78	35	77	41	90	42
Pf3D7_10_v3	1581772	PF3D7_1039300	Plasmodium repeat_MYXSPDY protein	1219.9	T	A	SNP	missense_variant	MISSENSE	Act/Tct	p.Thr314Ser/c.940A>T	0/0	0/1	0/1	0/1	168	7	143	53	120	37	169	27
Pf3D7_10_v3	1612804	PF3D7_1040400	rifin (RIF)	583.9	C	T	SNP	missense_variant	MISSENSE	aCt/aTt	p.Thr39Ile/c.116C>T	0/0	0/1	0/1	0/1	12	0	22	7	21	3	15	7
Pf3D7_10_v3	1627398			591.96	G	T	SNP	intergenic_region			n.1627398G>T	0/0	0/1	0/1	0/0	48	3	132	12	131	18	110	7
Pf3D7_10_v3	1650361			707.04	A	T	SNP	intergenic_region				0/0	0/1	0/1	0/1	10	1	27	11	27	8	34	6
Pf3D7_10_v3	1651003			1252.91	C	G	SNP	intergenic_region				0/0	0/1	0/1	0/1	11	0	11	10	5	12	3	10
Pf3D7_10_v3	1651006			1252.91	C	A	SNP	intergenic_region				0/0	0/1	0/1	0/1	11	0	11	10	5	12	3	10
Pf3D7_10_v3	1656474			1077.9	T	A	SNP	intergenic_region				0/0	0/1	0/1	0/1	170	19	178	32	151	30	178	49
Pf3D7_10_v3	1664572			579.91	C	G	SNP	intergenic_region				0/0	0/1	0/1	0/1	57	3	40	5	33	15	53	5
Pf3D7_10_v3	1664573			583.87	A	T	SNP	intergenic_region				0/0	0/1	0/1	0/1	55	3	38	5	32	14	52	4
Pf3D7_11_v3	6329			1111.9	C	T	SNP	intergenic_region			n.6329C>T	0/0	0/1	0/1	0/1	83	6	110	27	81	28	70	18
Pf3D7_11_v3	16846			517.91	T	A	SNP	intergenic_region			n.16846T>A	0/0	0/1	0/1	0/1	11	0	3	1	4	1	19	1
Pf3D7_11_v3	23352			769.9	A	T	SNP	intergenic_region			n.23352A>T	0/0	0/1	0/1	0/1	153	10	181	21	155	14	164	20
Pf3D7_11_v3	23354			796.9	A	C	SNP	intergenic_region			n.23354A>C	0/0	0/1	0/1	0/1	149	10	177	21	152	14	156	20
Pf3D7_11_v3	23364			987.91	C	T	SNP	intergenic_region			n.23364C>T	0/0	0/1	0/1	0/1	149	10	175	23	145	14	139	20
Pf3D7_11_v3	23369			705.9	G	T	SNP	intergenic_region			n.23369G>T	0/0	0/1	0/1	0/1	141	9	166	19	144	13	135	20
Pf3D7_11_v3	23377			1658.9	C	T	SNP	intergenic_region			n.23377C>T	0/0	0/1	0/1	0/1	126	4	140	25	129	20	115	21
Pf3D7_11_v3	23493			574.9	A	C	SNP	intergenic_region			n.23493A>C	0/0	0/1	0/1	0/1	14	0	42	8	43	6	20	14
Pf3D7_11_v3	32637			1600.91	C	G	SNP	intergenic_region			n.32637C>G	0/0	0/1	0/1	0/1	122	8	140	23	116	24	132	23
Pf3D7_11_v3	32639			1615.91	T	A	SNP	intergenic_region			n.32639T>A	0/0	0/1	0/1	0/1	120	8	140	21	116	22	132	21
Pf3D7_11_v3	32746	PF3D7_1100200	erythrocyte membrane protein 1, PfEMP1 (VAR)	1164.9	T	C	SNP	missense_variant	MISSENSE	Att/Gtt	p.Ile2969Val/c.8905A>G	0/0	0/1	0/1	0/1	171	19	198	38	139	28	164	54
Pf3D7_11_v3	47023			860.37	T	A	SNP	intergenic_region			n.47023T>A	0/0	0/1	0/1	0/1	16	1	33	7	39	11	30	11
Pf3D7_11_v3	47029			839.37	T	C	SNP	intergenic_region			n.47029T>C	0/0	0/1	0/1	0/1	16	1	38	7	42	11	32	11
Pf3D7_11_v3	47049			828.01	A	T	SNP	intergenic_region			n.47049A>T	0/0	0/1	0/1	0/1	20	1	43	7	42	11	33	11
Pf3D7_11_v3	52792			684.7	T	A	SNP	intergenic_region			n.52792T>A	0/0	0/1	0/1	0/1	30	1	46	11	28	7	44	8
Pf3D7_11_v3	67463	PF3D7_1101100	rifin (RIF)	1040.01	A	G	SNP	synonymous_variant	SILENT	tgT/tgC	p.Cys91Cys/c.273T>C	0/0	0/1	0/1	0/1	16	2	12	8	15	10	12	12
Pf3D7_11_v3	179461	PF3D7_1104100	syntaxin, Qa-SNARE family (SYN13)	1252.9	T	A	SNP	stop_lost+splice_region_variant	MISSENSE	taA/taT	p.Ter348Tyrext*?/c.1044A>T	0/0	0/1	0/1	0/1	23	0	59	15	39	9	41	11
Pf3D7_11_v3	664109			4034.88	G	A	SNP	intergenic_region			n.664109G>A	0/0	0/0	0/0	2022-01-01	88	7	149	1	163	0	0	143
Pf3D7_11_v3	1571835	PF3D7_1139400	non-coding RNA	588.05	C	A	SNP	non_coding_exon_variant			n.2232C>A	0/0	0/1	0/1	0/1	20	4	40	17	39	16	44	14
Pf3D7_11_v3	1906544			600.94	G	T	SNP	intergenic_region			n.1906544G>T	0/0	0/1	0/1	0/1	60	9	117	30	104	38	95	40
Pf3D7_11_v3	1922211			581.9	G	C	SNP	intergenic_region			n.1922211G>C	0/0	0/0	0/1	0/1	170	10	209	16	190	22	199	28
Pf3D7_11_v3	2005904			521.47	G	T	SNP	intergenic_region			n.2005904G>T	0/0	0/1	0/1	0/1	66	4	99	13	121	11	100	8
Pf3D7_11_v3	2005950			651.9	C	T	SNP	intergenic_region			n.2005950C>T	0/0	0/1	0/1	0/1	74	3	115	18	141	12	108	10
Pf3D7_11_v3	2005966			1320.9	A	C	SNP	intergenic_region			n.2005966A>C	0/0	0/1	0/1	0/1	68	4	110	24	132	17	109	15
Pf3D7_11_v3	2009444			1128.47	A	G	SNP	intergenic_region			n.2009444A>G	0/0	0/1	0/1	0/1	112	8	154	24	145	18	125	16
Pf3D7_11_v3	2035580	PF3D7_1150400	erythrocyte membrane protein 1, PfEMP1 (VAR)	589.9	A	T	SNP	missense_variant	MISSENSE	gaA/gaT	p.Glu3018Asp/c.9054A>T	0/0	0/1	0/1	0/1	60	1	84	10	64	5	78	8
Pf3D7_11_v3	2037967			601.33	T	C	SNP	intergenic_region				0/0	0/0	0/0	0/1	73	3	91	0	66	0	89	27
Pf3D7_12_v3	12453			1419.05	C	A	SNP	intergenic_region			n.12453C>A	0/0	0/1	0/1	0/1	14	1	13	18	5	11	2	5
Pf3D7_12_v3	12455			1338.05	T	G	SNP	intergenic_region			n.12455T>G	0/0	0/1	0/1	0/1	13	1	13	18	5	11	2	5
Pf3D7_12_v3	13510			610.9	C	T	SNP	intergenic_region			n.13510C>T	0/0	0/1	0/1	0/1	26	1	16	7	11	7	15	6
Pf3D7_12_v3	13515			613.91	C	T	SNP	intergenic_region			n.13515C>T	0/0	0/1	0/1	0/1	23	1	16	7	11	7	14	6
Pf3D7_12_v3	13517			613.92	G	C	SNP	intergenic_region			n.13517G>C	0/0	0/1	0/1	0/1	23	1	16	7	11	7	14	6
Pf3D7_12_v3	13524			543.93	A	G	SNP	intergenic_region			n.13524A>G	0/0	0/1	0/1	0/1	22	1	13	5	11	6	10	6
Pf3D7_12_v3	15526			1249.93	G	C	SNP	intergenic_region			n.15526G>C	0/0	0/1	0/1	0/1	31	4	55	26	54	35	40	15
Pf3D7_12_v3	15643			624.46	C	T	SNP	intergenic_region			n.15643C>T	0/0	0/1	0/1	0/1	6	7	16	14	10	19	10	12
Pf3D7_12_v3	218419			595.9	T	A	SNP	intergenic_region			n.218419T>A	0/0	0/1	0/1	0/1	20	0	33	5	28	7	37	5
Pf3D7_12_v3	775645			519.9	A	T	SNP	intergenic_region			n.775645A>T	0/0	0/1	0/1	0/1	116	11	177	31	169	31	181	25
Pf3D7_12_v3	782313			1050.07	C	T	SNP	intergenic_region			n.782313C>T	0/0	0/1	0/1	0/1	58	4	140	18	122	18	130	16
Pf3D7_12_v3	782337			591.9	A	G	SNP	intergenic_region			n.782337A>G	0/0	0/1	0/1	0/1	60	3	138	18	127	15	126	10
Pf3D7_12_v3	782341			573.92	A	T	SNP	intergenic_region			n.782341A>T	0/0	0/1	0/1	0/1	60	3	138	18	126	15	131	10
Pf3D7_12_v3	882329			4242.88	T	C	SNP	intergenic_region			n.882329T>C	0/0	0/0	0/0	2022-01-01	86	7	124	0	142	0	0	165
Pf3D7_12_v3	904418			12371.9	C	T	SNP	intergenic_region			n.904418C>T	0/0	2022-01-01	2022-01-01	0/0	200	1	0	222	0	221	243	0
Pf3D7_12_v3	956121	PF3D7_1223500	conserved Plasmodium protein, unknown function	7546.88	C	T	SNP	missense_variant	MISSENSE	Gag/Aag	p.Glu1617Lys/c.4849G>A	0/0	0/0	2022-01-01	0/0	199	0	200	0	0	263	274	0
Pf3D7_12_v3	1245370			568.9	C	A	SNP	intergenic_region			n.1245370C>A	0/0	0/1	0/1	0/1	87	15	117	31	144	38	128	38
Pf3D7_12_v3	1730413			1120.12	T	C	SNP	intergenic_region			n.1730413T>C	0/0	0/0	0/1	0/1	82	6	144	5	144	27	150	20
Pf3D7_12_v3	1734337			835.04	C	T	SNP	intergenic_region			n.1734337C>T	0/0	0/1	0/1	0/1	10	1	16	13	25	14	27	13
Pf3D7_12_v3	1736508	PF3D7_1240900	erythrocyte membrane protein 1, PfEMP1 (VAR)	1647.9	C	A	SNP	synonymous_variant	SILENT	gcC/gcA	p.Ala322Ala/c.966C>A	0/0	0/1	0/1	0/1	384	28	239	33	226	31	281	27
Pf3D7_12_v3	1736752	PF3D7_1240900	erythrocyte membrane protein 1, PfEMP1 (VAR)	658.33	G	A	SNP	missense_variant	MISSENSE	Gat/Aat	p.Asp404Asn/c.1210G>A	0/0	0/0	0/0	0/1	609	16	465	12	468	15	552	56
Pf3D7_12_v3	1736785	PF3D7_1240900	erythrocyte membrane protein 1, PfEMP1 (VAR)	1016.33	C	T	SNP	missense_variant	MISSENSE	Cca/Tca	p.Pro415Ser/c.1243C>T	0/0	0/0	0/0	0/1	435	16	349	12	336	15	414	56
Pf3D7_12_v3	2204116			598.9	G	A	SNP	intergenic_region			n.2204116G>A	0/0	0/1	0/1	0/1	53	2	92	15	116	14	122	10
Pf3D7_12_v3	2204117			604.9	A	T	SNP	intergenic_region			n.2204117A>T	0/0	0/1	0/1	0/1	53	2	92	15	115	14	121	10
Pf3D7_12_v3	2204127			760.9	A	T	SNP	intergenic_region			n.2204127A>T	0/0	0/1	0/1	0/1	50	2	78	15	100	14	108	11
Pf3D7_12_v3	2204136			1075.9	T	G	SNP	intergenic_region			n.2204136T>G	0/0	0/1	0/1	0/1	49	2	77	17	100	14	105	13
Pf3D7_12_v3	2204142			1066.86	G	A	SNP	intergenic_region			n.2204142G>A	0/0	0/1	0/1	0/1	51	2	81	17	98	16	103	14
Pf3D7_12_v3	2204143			1090.9	A	C	SNP	intergenic_region			n.2204143A>C	0/0	0/1	0/1	0/1	51	2	81	17	98	16	103	14
Pf3D7_12_v3	2204146			1078.9	A	T	SNP	intergenic_region			n.2204146A>T	0/0	0/1	0/1	0/1	51	2	82	17	98	16	103	14
Pf3D7_12_v3	2204149			1081.9	G	A	SNP	intergenic_region			n.2204149G>A	0/0	0/1	0/1	0/1	51	2	82	17	98	16	104	13
Pf3D7_12_v3	2204176			980.9	A	T	SNP	intergenic_region			n.2204176A>T	0/0	0/1	0/1	0/1	42	2	58	17	75	13	76	12
Pf3D7_12_v3	2204181			1063.96	A	T	SNP	intergenic_region			n.2204181A>T	0/0	0/1	0/1	0/1	33	2	55	11	66	12	62	11
Pf3D7_12_v3	2204733	PF3D7_1254100	stevor	629.91	T	C	SNP	missense_variant	MISSENSE	Tat/Cat	p.Tyr4His/c.10T>C	0/0	0/1	0/1	0/1	49	3	77	16	89	9	90	10
Pf3D7_12_v3	2227052			510.37	C	T	SNP	intergenic_region			n.2227052C>T	0/0	0/1	0/1	0/1	16	1	11	3	14	4	4	6
Pf3D7_12_v3	2227429			561.91	A	G	SNP	intergenic_region			n.2227429A>G	0/0	0/1	0/1	0/1	57	2	108	8	106	21	79	8
Pf3D7_12_v3	2242405	PF3D7_1255200	erythrocyte membrane protein 1, PfEMP1 (VAR)	1155.93	T	A	SNP	synonymous_variant	SILENT	tcA/tcT	p.Ser1891Ser/c.5673A>T	0/0	0/1	0/1	0/1	263	20	269	32	285	26	265	31
Pf3D7_12_v3	2242576	PF3D7_1255200	erythrocyte membrane protein 1, PfEMP1 (VAR)	735.7	A	G	SNP	synonymous_variant	SILENT	ctT/ctC	p.Leu1834Leu/c.5502T>C	0/0	0/1	0/1	0/1	25	2	34	9	32	5	33	9
Pf3D7_12_v3	2258920			777.9	T	C	SNP	intergenic_region				0/0	0/0	0/1	0/1	137	6	126	8	115	15	155	29
Pf3D7_12_v3	2260100			767.9	A	T	SNP	intergenic_region				0/0	0/1	0/1	0/1	198	10	110	19	92	14	197	22
Pf3D7_12_v3	2269271			611.9	T	C	SNP	intergenic_region				0/0	0/1	0/0	0/1	186	11	188	16	191	13	223	29
Pf3D7_12_v3	2269282			533.9	T	A	SNP	intergenic_region				0/0	0/1	0/0	0/1	173	8	167	13	180	11	200	21
Pf3D7_13_v3	52168			903.92	T	A	SNP	intergenic_region			n.52168T>A	0/0	0/1	0/1	0/1	8	0	9	8	7	9	11	7
Pf3D7_13_v3	53520			734.9	G	A	SNP	intergenic_region			n.53520G>A	0/0	0/1	0/1	0/1	156	5	85	14	66	12	99	12
Pf3D7_13_v3	57004			763.9	T	A	SNP	intergenic_region			n.57004T>A	0/0	0/1	0/1	0/1	21	0	24	9	23	4	26	12
Pf3D7_13_v3	2074385	PF3D7_1352000	GTP-binding protein, putative	611.04	C	A	SNP	missense_variant	MISSENSE	aCa/aAa	p.Thr1690Lys/c.5069C>A	0/0	0/1	0/1	0/1	56	9	68	25	76	25	81	31
Pf3D7_13_v3	2266498	PF3D7_1357000	elongation factor 1-alpha	714.9	G	A	SNP	synonymous_variant	SILENT	gcC/gcT	p.Ala217Ala/c.651C>T	0/0	0/1	0/1	0/1	201	21	220	34	192	31	223	37
Pf3D7_13_v3	2864032	PF3D7_1372800	stevor	635.9	G	A	SNP	splice_region_variant+synonymous_variant	SILENT	gaG/gaA	p.Glu22Glu/c.66G>A	0/0	0/1	0/1	0/1	113	5	125	20	147	13	154	13
Pf3D7_13_v3	2872530	PF3D7_1373100	rifin (RIF)	1094.97	T	C	SNP	missense_variant	MISSENSE	cAa/cGa	p.Gln119Arg/c.356A>G	0/0	0/1	0/1	0/1	135	11	99	15	121	16	136	20
Pf3D7_13_v3	2872531	PF3D7_1373100	rifin (RIF)	1104.93	G	C	SNP	missense_variant	MISSENSE	Caa/Gaa	p.Gln119Glu/c.355C>G	0/0	0/1	0/1	0/1	136	10	100	14	123	13	137	18
Pf3D7_13_v3	2893974			2009.9	C	G	SNP	intergenic_region				0/0	0/1	0/1	0/1	287	16	342	43	306	47	324	42
Pf3D7_13_v3	2893975			2018.9	C	A	SNP	intergenic_region				0/0	0/1	0/1	0/1	287	16	341	43	306	47	325	42
Pf3D7_13_v3	2918679			1408.9	G	A	SNP	intergenic_region				0/0	0/1	0/1	0/1	134	8	137	23	109	20	120	23
Pf3D7_13_v3	2918695			525.9	G	C	SNP	intergenic_region				0/0	0/1	0/1	0/1	156	6	150	11	142	16	147	16
Pf3D7_13_v3	2918767			748.9	A	G	SNP	intergenic_region				0/0	0/1	0/1	0/1	122	9	135	13	139	19	155	21
Pf3D7_13_v3	2918771			899.24	T	A	SNP	intergenic_region				0/0	0/1	0/1	0/1	120	9	125	13	135	20	149	21
Pf3D7_13_v3	2923487			1019.33	G	T	SNP	intergenic_region				0/0	0/0	0/0	0/1	324	14	299	10	278	4	362	104
Pf3D7_13_v3	2924400			1629.9	T	C	SNP	intergenic_region				0/0	0/1	0/1	0/0	372	25	158	71	190	57	378	22
Pf3D7_14_v3	26051			539.32	A	G	SNP	intergenic_region			n.26051A>G	0/0	0/1	0/1	0/1	33	4	96	20	117	20	110	20
Pf3D7_14_v3	26082			588.91	T	G	SNP	intergenic_region			n.26082T>G	0/0	0/1	0/1	0/1	17	1	67	8	50	12	49	10
Pf3D7_14_v3	26088			1490.32	G	A	SNP	intergenic_region			n.26088G>A	0/0	0/1	0/1	0/1	16	1	62	10	43	16	39	15
Pf3D7_14_v3	54889			2137.88	T	C	SNP	intergenic_region			n.54889T>C	0/0	0/0	0/0	2022-01-01	66	4	86	0	95	0	0	86
Pf3D7_14_v3	358395	PF3D7_1409100	aldo-keto reductase, putative	27856.9	C	A	SNP	synonymous_variant	SILENT	Cga/Aga	p.Arg616Arg/c.1846C>A	0/0	2022-01-01	2022-01-01	0/0	391	0	2	526	1	472	506	2
Pf3D7_14_v3	1786471	PF3D7_1443600	gamma-tubulin complex component, putative	1110.05	C	A	SNP	stop_gained	NONSENSE	Gaa/Taa	p.Glu1387*/c.4159G>T	0/0	0/1	0/1	0/1	101	24	137	64	133	63	164	54
Pf3D7_14_v3	3040442			613.9	G	T	SNP	intergenic_region			n.3040442G>T	0/0	0/1	0/1	0/1	57	3	74	17	76	19	98	22
Pf3D7_14_v3	3196282	PF3D7_1477600	surface-associated interspersed protein 14.1 (SURFIN 14.1) (SURF14.1)	526.9	T	A	SNP	missense_variant	MISSENSE	gTa/gAa	p.Val889Glu/c.2666T>A	0/0	0/1	0/0	0/1	187	7	255	22	292	20	293	32
Pf3D7_14_v3	3196286	PF3D7_1477600	surface-associated interspersed protein 14.1 (SURFIN 14.1) (SURF14.1)	513.9	G	T	SNP	missense_variant	MISSENSE	agG/agT	p.Arg890Ser/c.2670G>T	0/0	0/1	0/0	0/1	182	8	250	24	285	19	294	30
Pf3D7_14_v3	3269734	PF3D7_1479500	stevor	766.9	A	T	SNP	missense_variant	MISSENSE	aaA/aaT	p.Lys46Asn/c.138A>T	0/0	0/1	0/1	0/1	150	5	146	14	146	14	160	22
Pf3D7_14_v3	3270997			548.97	G	A	SNP	intergenic_region			n.3270997G>A	0/0	0/1	0/0	0/1	30	2	85	7	80	6	99	18
Pf3D7_14_v3	3272604	PF3D7_1479600	rifin (RIF)	608.01	A	T	SNP	missense_variant	MISSENSE	ttA/ttT	p.Leu9Phe/c.27A>T	0/0	0/1	0/1	0/1	76	5	87	16	140	11	98	12
Pf3D7_14_v3	3288604			613.92	A	T	SNP	intergenic_region			n.3288604A>T	0/0	0/1	0/1	0/1	22	1	35	8	39	8	32	7
Pf3D7_01_v3	28591			918.01	A	AC	INDEL	intergenic_region			n.28591_28592insC	0/0	0/1	0/1	0/1	14	1	32	9	31	11	34	9
Pf3D7_01_v3	30558	PF3D7_0100100	erythrocyte membrane protein 1, PfEMP1 (VAR)	704.08	A	ACC	INDEL	frameshift_variant		gat/gaCCt	p.Ser351fs/c.1049_1050insCC	0/0	0/1	0/1	0/1	18	1	14	4	15	5	13	12
Pf3D7_01_v3	56129			1119.33	AAAAAAAAAAC	A	INDEL	intergenic_region			n.56130_56139delAAAAAAAAAC	0/0	0/1	0/1	0/1	15	1	27	7	24	14	23	12
Pf3D7_01_v3	60342	PF3D7_0100800	rifin (RIF)	1149.86	AG	A	INDEL	frameshift_variant		gat/	p.Asp126fs/c.376delG	0/0	0/1	0/1	0/1	525	25	431	40	406	36	508	55
Pf3D7_01_v3	89161			619.86	TAA	T	INDEL	intergenic_region			n.89162_89163delAA	0/0	0/1	0/1	0/1	42	1	73	8	77	10	90	15
Pf3D7_01_v3	176899			738.9	CATAT	C	INDEL	intergenic_region			n.176900_176903delATAT	0/0	0/1	0/1	0/1	15	2	13	14	13	13	9	13
Pf3D7_01_v3	201328			608.23	A	AT	INDEL	intergenic_region			n.201328_201329insT	0/0	0/1	0/1	0/1	50	10	57	30	81	30	86	37
Pf3D7_01_v3	269491			703.65	AT	A	INDEL	intergenic_region			n.269492delT	0/0	0/1	0/1	0/1	96	18	96	54	105	43	127	44
Pf3D7_01_v3	280018			698.9	GA	G	INDEL	intergenic_region			n.280019delA	0/0	0/1	0/1	0/1	136	36	137	55	172	52	168	72
Pf3D7_01_v3	377705			824.9	CA	C	INDEL	intergenic_region			n.377706delA	0/0	0/1	0/1	0/1	83	18	64	37	98	46	85	50
Pf3D7_02_v3	538			749.86	AC	A	INDEL	intergenic_region			n.539delC	0/0	0/1	0/1	0/1	146	16	120	27	136	24	166	36
Pf3D7_02_v3	47949			2779.87	ATTTT	A	INDEL	intergenic_region			n.47950_47953delTTTT	0/0	0/1	0/1	0/1	70	5	126	31	105	41	119	25
Pf3D7_02_v3	47955			2758.86	A	ATCGG	INDEL	intergenic_region			n.47955_47956insTCGG	0/0	0/1	0/1	0/1	79	5	149	29	123	40	129	22
Pf3D7_02_v3	67074	PF3D7_0201300	stevor	873.86	ATCT	A	INDEL	disruptive_inframe_deletion		tcttca/tca	p.Ser151del/c.450_452delTTC	0/0	0/1	0/1	0/1	230	7	200	12	200	16	222	20
Pf3D7_02_v3	597348	PF3D7_0214600	serine:threonine protein kinase, putative	776.9	C	CA	INDEL	frameshift_variant		aac/aaAc	p.Asn1058fs/c.3173dupA	0/0	0/1	0/1	0/1	143	24	144	51	185	40	181	53
Pf3D7_02_v3	756713	PF3D7_0218600	conserved Plasmodium protein, unknown function	686.33	TA	T	INDEL	frameshift_variant		atg/	p.Met439fs/c.1315delA	0/0	0/1	0/1	0/1	183	40	189	63	210	63	221	74
Pf3D7_02_v3	875341			790.86	T	TCTTTA	INDEL	intergenic_region			n.875341_875342insCTTTA	0/0	0/0	0/1	0/1	179	10	174	7	176	17	199	22
Pf3D7_02_v3	896478	PF3D7_0222700	rifin (RIF)	1744.86	TCATAG	T	INDEL	frameshift_variant		cataga/	p.His36fs/c.106_110delCATAG	0/0	0/1	0/1	0/1	865	46	737	59	754	76	828	73
Pf3D7_02_v3	896486	PF3D7_0222700	rifin (RIF)	1788.86	A	ACC	INDEL	frameshift_variant		caa/caCCa	p.Gln38fs/c.113_114insCC	0/0	0/1	0/1	0/1	856	45	733	57	748	68	821	70
Pf3D7_02_v3	896519	PF3D7_0222700	rifin (RIF)	1660.86	ACC	A	INDEL	frameshift_variant		cca/	p.Pro50fs/c.148_149delCC	0/0	0/1	0/1	0/1	674	42	504	43	541	49	553	61
Pf3D7_02_v3	919109	PF3D7_0223500	erythrocyte membrane protein 1, PfEMP1 (VAR)	715.86	C	CGT	INDEL	frameshift_variant		aaa/aaaAC	p.Glu1514fs/c.4539_4540insAC	0/0	0/1	0/1	0/1	148	9	153	17	145	14	172	21
Pf3D7_02_v3	919115	PF3D7_0223500	erythrocyte membrane protein 1, PfEMP1 (VAR)	667.86	CAAT	C	INDEL	inframe_deletion		att/	p.Ile1511del/c.4531_4533delATT	0/0	0/1	0/1	0/1	150	9	154	17	150	14	174	21
Pf3D7_03_v3	588			628.07	TA	T	INDEL	intergenic_region			n.589delA	0/0	0/1	0/1	0/1	39	6	51	12	34	10	33	12
Pf3D7_03_v3	147295			649.2	TA	T	INDEL	intergenic_region			n.147296delA	0/0	0/1	0/1	0/1	80	18	123	56	115	33	112	46
Pf3D7_03_v3	169652	PF3D7_0303200	HAD superfamily protein, putative	557.86	CAT	C	INDEL	intron_variant			c.2+81_2+82delAT	0/0	0/1	0/1	0/1	90	9	119	21	85	24	127	29
Pf3D7_03_v3	383412			1091.84	T	TA	INDEL	intergenic_region			n.383412_383413insA	0/0	0/1	0/1	0/1	53	2	55	16	63	11	61	14
Pf3D7_03_v3	383413			1091.38	T	TATATATA	INDEL	intergenic_region			n.383413_383414insATATATA	0/0	0/1	0/1	0/1	53	2	57	15	63	8	61	13
Pf3D7_03_v3	424212	PF3D7_0310100	calcium-dependent protein kinase 3 (CDPK3)	884.87	AT	A	INDEL	intron_variant			c.1471-29delT	0/0	0/1	0/1	0/1	137	29	174	65	191	67	163	69
Pf3D7_03_v3	451402			656.13	AG	A	INDEL	intergenic_region			n.451403delG	0/0	0/1	0/1	0/1	100	21	97	45	111	48	134	41
Pf3D7_03_v3	494069	PF3D7_0311400	protein kinase, putative	946.84	AG	A	INDEL	frameshift_variant		aga/	p.Arg1703fs/c.5108delG	0/0	0/1	0/1	0/1	144	29	131	49	186	58	171	67
Pf3D7_03_v3	579419			619.84	TA	T	INDEL	intergenic_region			n.579420delA	0/0	0/1	0/1	0/1	64	14	75	30	76	35	101	37
Pf3D7_03_v3	615599			695.87	AT	A	INDEL	intergenic_region			n.615600delT	0/0	0/1	0/1	0/1	127	28	127	45	127	59	133	50
Pf3D7_03_v3	893266			593.9	AT	A	INDEL	intergenic_region			n.893267delT	0/0	0/1	0/1	0/1	54	12	61	28	55	26	53	26
Pf3D7_03_v3	939249	PF3D7_0322300	diacylglycerol O-acyltransferase (DGAT)	824.86	C	CT	INDEL	frameshift_variant		aaa/aaaA	p.Val309fs/c.924dupA	0/0	0/1	0/1	0/1	259	44	323	82	369	93	344	88
Pf3D7_03_v3	1065263			656.86	AG	A	INDEL	intergenic_region				0/0	0/1	0/1	0/0	54	2	60	12	51	17	62	0
Pf3D7_03_v3	1065869			621.28	AG	A	INDEL	intergenic_region				0/0	0/1	0/1	0/0	95	12	107	27	104	25	117	12
Pf3D7_03_v3	1067574			2436.86	AG	A	INDEL	intergenic_region				0/0	0/1	0/1	0/1	142	22	139	47	121	31	157	86
Pf3D7_04_v3	12748			519.28	TTAGGTCTTACTTTCACTAACTCAGGTTTTATTTTCACTCATA	T	INDEL	intergenic_region			n.12749_12790delTAGGTCTTACTTTCACTAACTCAGGTTTTATTTTCACTCATA	0/0	0/1	0/1	0/1	116	8	132	17	127	13	174	15
Pf3D7_04_v3	19889			1072.86	T	TAAG	INDEL	intergenic_region			n.19889_19890insAAG	0/0	0/1	0/1	0/1	267	18	209	25	187	24	208	19
Pf3D7_04_v3	19890			979.86	GCTC	G	INDEL	intergenic_region			n.19891_19893delCTC	0/0	0/1	0/1	0/1	265	16	209	25	187	23	208	17
Pf3D7_04_v3	29839	PF3D7_0400100	erythrocyte membrane protein 1, PfEMP1 (VAR)	1247.86	AAAC	A	INDEL	disruptive_inframe_deletion		aacaca/aca	p.Asn379del/c.1136_1138delACA	0/0	0/0	0/1	0/1	728	39	558	28	505	47	667	50
Pf3D7_04_v3	72299			679.88	AG	A	INDEL	intergenic_region			n.72300delG	0/0	0/1	0/1	0/1	35	2	89	16	98	16	84	14
Pf3D7_04_v3	72478			673.42	C	CT	INDEL	intergenic_region			n.72478_72479insT	0/0	0/1	0/1	0/1	15	1	26	11	27	8	40	5
Pf3D7_04_v3	74149	PF3D7_0401000	rifin (RIF)	556.86	ACATG	A	INDEL	intron_variant			c.70-25_70-22delCATG	0/0	0/1	0/1	0/1	74	4	80	12	77	8	92	8
Pf3D7_04_v3	81676			1847.33	TTC	T	INDEL	intergenic_region			n.81677_81678delTC	0/0	0/1	0/1	0/1	16	1	36	14	21	23	18	18
Pf3D7_04_v3	84962			866.86	ATT	A	INDEL	intergenic_region			n.84963_84964delTT	0/0	0/1	0/1	0/1	27	1	53	12	56	14	34	8
Pf3D7_04_v3	84967			917.86	T	TACA	INDEL	intergenic_region			n.84967_84968insACA	0/0	0/1	0/1	0/1	28	1	52	12	54	13	30	7
Pf3D7_04_v3	271831			713.86	T	TATATA	INDEL	intergenic_region			n.271831_271832insATATA	0/0	0/1	0/1	0/1	13	0	28	11	25	6	9	9
Pf3D7_04_v3	563024	PF3D7_0412700	erythrocyte membrane protein 1, PfEMP1 (VAR)	592.87	ATGTGTTTGTTAATG	A	INDEL	intron_variant			c.5500-37_5500-24delCATTAACAAACACA	0/0	0/1	0/1	0/1	164	11	147	14	142	11	154	22
Pf3D7_04_v3	983400			731.03	A	ATCAT	INDEL	intergenic_region			n.983400_983401insTCAT	0/0	0/1	0/1	0/1	400	25	476	33	439	39	455	35
Pf3D7_04_v3	1001532			544.88	TA	T	INDEL	intergenic_region			n.1001533delA	0/0	0/1	0/1	0/1	99	20	92	39	103	39	111	33
Pf3D7_04_v3	1200137			598.86	TTAGGGTTC	T	INDEL	intergenic_region				0/0	0/1	0/1	0/0	11	0	10	7	8	9	12	0
Pf3D7_05_v3	37792			580.9	TA	T	INDEL	intergenic_region			n.37793delA	0/0	0/1	0/1	0/1	42	3	88	11	103	11	93	16
Pf3D7_05_v3	252605	PF3D7_0505800	small ubiquitin-related modifier, putative (SUMO)	635.9	AT	A	INDEL	frameshift_variant+start_lost		atg/	p.Met1fs/c.1delA	0/0	0/1	0/1	0/1	134	24	154	44	146	46	150	45
Pf3D7_05_v3	831593			510.92	CT	C	INDEL	intergenic_region			n.831594delT	0/0	0/1	0/1	0/1	39	7	86	27	74	34	83	29
Pf3D7_05_v3	992665			503.86	TAAAAAAAAAGATA	T	INDEL	intergenic_region			n.992666_992678delAAAAAAAAAGATA	0/0	0/1	0/1	0/1	48	8	61	32	76	32	73	25
Pf3D7_05_v3	1170564			885.99	C	CAT	INDEL	intergenic_region			n.1170564_1170565insAT	0/0	0/1	0/1	0/1	19	0	4	23	8	16	10	4
Pf3D7_06_v3	3408			1293.29	ATACC	A	INDEL	intergenic_region			n.3409_3412delTACC	0/0	0/0	0/0	0/1	203	9	226	0	196	0	195	87
Pf3D7_06_v3	12481	PF3D7_0600200	erythrocyte membrane protein 1, PfEMP1 (VAR)	864.65	T	TAAA	INDEL	inframe_insertion		gag/AAAgag	p.Asn2762_Glu2763insLys/c.8286_8287insAAA	0/0	0/0	0/1	0/1	128	4	114	8	104	14	111	19
Pf3D7_06_v3	30784	PF3D7_0600600	erythrocyte membrane protein 1 (PfEMP1), exon2 (VAR)	513.87	T	TGC	INDEL	frameshift_variant		aaa/aaaGC	p.Asn53fs/c.156_157insGC	0/0	0/1	0/1	0/1	215	5	191	14	152	12	189	13
Pf3D7_06_v3	36509	PF3D7_0600800	rifin, pseudogene (RIF)	547.2	CA	C	INDEL	intron_variant			c.69+17delT	0/0	0/1	0/1	0/1	11	1	27	13	21	12	17	16
Pf3D7_06_v3	123917	PF3D7_0603000	SDE2 domain-containing protein, putative	548.23	T	TA	INDEL	frameshift_variant		aat/aaAt	p.Asn438fs/c.1313dupA	0/0	0/1	0/1	0/1	78	16	105	33	108	48	126	30
Pf3D7_06_v3	482413			556.95	GA	G	INDEL	intergenic_region			n.482414delA	0/0	0/1	0/1	0/1	37	10	32	28	49	35	59	33
Pf3D7_06_v3	638140	PF3D7_0615400	ribonuclease, putative	518.86	TCATATTGTTTATATTGTC	T	INDEL	inframe_deletion		gacaatataaacaatatg/	p.Asp673_Met678del/c.2017_2034delGACAATATAAACAATATG	0/0	0/1	0/1	0/1	209	24	278	41	298	55	302	44
Pf3D7_06_v3	745099			1330.86	T	TTTTTTTTC	INDEL	intergenic_region			n.745099_745100insTTTTTTTC	0/0	0/1	0/1	0/1	187	13	300	28	359	45	297	33
Pf3D7_06_v3	745103			1227.86	AAT	A	INDEL	intergenic_region			n.745104_745105delAT	0/0	0/1	0/1	0/1	190	11	307	27	363	38	297	27
Pf3D7_06_v3	745112			1322.87	TG	T	INDEL	intergenic_region			n.745113delG	0/0	0/1	0/1	0/1	178	11	299	27	351	39	281	30
Pf3D7_06_v3	745123			867.86	A	ATGCGG	INDEL	intergenic_region			n.745123_745124insTGCGG	0/0	0/0	0/1	0/1	165	8	257	16	301	36	240	27
Pf3D7_06_v3	745124			867.86	AAGG	A	INDEL	intergenic_region			n.745125_745127delAGG	0/0	0/0	0/1	0/1	168	8	256	15	304	30	239	28
Pf3D7_06_v3	948721			5497.86	A	AAT	INDEL	intergenic_region			n.948721_948722insAT	0/0	2022-01-01	2022-01-01	0/0	51	1	7	82	5	113	103	2
Pf3D7_06_v3	1344957			585.86	TATATATATATATATATATATAATAACGCAC	T	INDEL	intergenic_region			n.1344958_1344987delATATATATATATATATATATAATAACGCAC	0/0	0/1	0/1	0/1	50	1	137	16	155	21	119	23
Pf3D7_06_v3	1393185			513.86	TATATCAGTGATGGA	T	INDEL	intergenic_region				0/0	0/1	0/1	0/0	453	33	351	37	345	30	447	27
Pf3D7_07_v3	982			628.86	AC	A	INDEL	intergenic_region			n.983delC	0/0	0/1	0/1	0/0	139	2	205	39	170	38	102	1
Pf3D7_07_v3	1292			676.87	TA	T	INDEL	intergenic_region			n.1293delA	0/0	0/1	0/1	0/1	37	7	29	12	17	16	25	26
Pf3D7_07_v3	18452			545.51	AAAAAAG	A	INDEL	intergenic_region			n.18453_18458delAAAAAG	0/0	0/1	0/1	0/1	77	6	83	10	65	17	95	10
Pf3D7_07_v3	27095	PF3D7_0700100	erythrocyte membrane protein 1, PfEMP1 (VAR)	826.86	CA	C	INDEL	frameshift_variant		aca/	p.Thr1959fs/c.5875delA	0/0	0/1	0/1	0/1	93	2	68	11	57	18	96	13
Pf3D7_07_v3	27098	PF3D7_0700100	erythrocyte membrane protein 1, PfEMP1 (VAR)	883.86	CAG	C	INDEL	frameshift_variant		acagct/	p.Ala1960fs/c.5877_5878delAG	0/0	0/1	0/1	0/1	91	4	67	13	55	18	95	17
Pf3D7_07_v3	28995			538.86	T	TAA	INDEL	intergenic_region			n.28995_28996insAA	0/0	0/1	0/1	0/1	10	0	11	3	22	5	22	6
Pf3D7_07_v3	29005			869.86	AAC	A	INDEL	intergenic_region			n.29006_29007delAC	0/0	0/1	0/1	0/1	17	0	34	8	48	9	44	11
Pf3D7_07_v3	29037			1258.86	A	ATATT	INDEL	intergenic_region			n.29037_29038insTATT	0/0	0/1	0/1	0/1	27	0	48	10	64	13	54	16
Pf3D7_07_v3	326846			591.04	GA	G	INDEL	intergenic_region			n.326847delA	0/0	0/1	0/1	0/1	60	8	73	27	75	30	63	29
Pf3D7_07_v3	429484			675.08	AT	A	INDEL	intergenic_region			n.429485delT	0/0	0/1	0/1	0/1	26	4	48	26	42	23	32	37
Pf3D7_07_v3	472958	PF3D7_0710300	conserved Plasmodium membrane protein, unknown function	594.91	AAGAAATAT	A	INDEL	intron_variant			c.264-30_264-23delATATTTCT	0/0	0/1	0/1	0/1	140	27	148	45	147	48	165	46
Pf3D7_07_v3	536089			669.86	CAT	C	INDEL	intergenic_region			n.536090_536091delAT	0/0	0/1	0/1	0/1	43	1	76	9	81	14	71	12
Pf3D7_07_v3	552307	PF3D7_0712400	erythrocyte membrane protein 1, PfEMP1 (VAR)	1296.86	CTT	C	INDEL	frameshift_variant		caa/	p.Gln2015fs/c.6044_6045delAA	0/0	0/1	0/1	0/1	243	16	272	26	267	37	419	38
Pf3D7_07_v3	561742			597.86	AAC	A	INDEL	intergenic_region			n.561743_561744delAC	0/0	0/1	0/1	0/0	301	11	455	36	462	48	621	33
Pf3D7_07_v3	561745			633.86	TA	T	INDEL	intergenic_region			n.561746delA	0/0	0/1	0/1	0/0	303	11	461	36	462	48	627	33
Pf3D7_07_v3	561750			579.86	C	CAT	INDEL	intergenic_region			n.561750_561751insAT	0/0	0/1	0/1	0/0	304	10	465	36	469	48	635	33
Pf3D7_07_v3	735821			646.86	TA	T	INDEL	intergenic_region			n.735822delA	0/0	0/1	0/1	0/1	106	20	163	57	180	63	187	55
Pf3D7_07_v3	749928	PF3D7_0717300	transcription initiation factor IIE, alpha subunit, putative	539.86	AAAAAAAAAAC	A	INDEL	intron_variant			c.721+51_721+60delAAAAAAAAAC	0/0	0/1	0/1	0/1	41	2	41	14	45	8	53	12
Pf3D7_07_v3	889279	PF3D7_0720600	conserved Plasmodium protein, unknown function	602.97	AT	A	INDEL	intron_variant			c.63+36delA	0/0	0/1	0/1	0/1	119	26	121	47	135	39	128	46
Pf3D7_07_v3	1385264			1087.86	A	AT	INDEL	intergenic_region			n.1385264_1385265insT	0/0	0/1	0/1	0/1	51	0	98	15	89	20	86	8
Pf3D7_07_v3	1411139	PF3D7_0732800	erythrocyte membrane protein 1 (PfEMP1), exon2	918.86	A	AGAT	INDEL	inframe_insertion		aaa/GATaaa	p.Glu79_Lys80insAsp/c.237_238insGAT	0/0	0/1	0/1	0/1	186	10	184	18	168	23	176	17
Pf3D7_07_v3	1411296	PF3D7_0732800	erythrocyte membrane protein 1 (PfEMP1), exon2	2363.86	AGTAAGG	A	INDEL	inframe_deletion		aagggt/	p.Lys133_Gly134del/c.397_402delAAGGGT	0/0	0/1	0/1	0/1	1010	64	839	75	760	77	831	72
Pf3D7_07_v3	1427854			621.29	CA	C	INDEL	intergenic_region				0/0	0/0	0/0	0/1	385	25	349	21	344	20	380	43
Pf3D7_07_v3	1436665			523.86	A	AT	INDEL	intergenic_region				0/0	0/1	0/1	0/1	216	14	239	23	240	19	284	24
Pf3D7_07_v3	1441934			603.86	G	GGTT	INDEL	intergenic_region				0/0	0/1	0/1	0/1	178	14	131	25	137	15	166	21
Pf3D7_07_v3	1441935			634.86	A	AACT	INDEL	intergenic_region				0/0	0/1	0/1	0/1	178	4	131	10	137	7	166	12
Pf3D7_08_v3	50459	PF3D7_0800300	erythrocyte membrane protein 1, PfEMP1 (VAR)	615.9	ACT	A	INDEL	frameshift_variant		cta/	p.Leu2822fs/c.8464_8465delCT	0/0	0/1	0/1	0/1	178	14	142	14	159	14	247	34
Pf3D7_08_v3	50462	PF3D7_0800300	erythrocyte membrane protein 1, PfEMP1 (VAR)	580.07	A	ATTTG	INDEL	frameshift_variant		ttc/ttTGTTc	p.His2824fs/c.8468_8469insTGTT	0/0	0/1	0/1	0/1	201	14	167	14	185	14	275	34
Pf3D7_08_v3	96942	PF3D7_0801100	28S ribosomal RNA	1260.9	CAT	C	INDEL	non_coding_exon_variant			n.628_629delAT	0/0	0/1	0/1	0/1	61	10	74	37	73	27	71	37
Pf3D7_08_v3	103925			1056.05	C	CAAAAAAAAAAA	INDEL	intergenic_region			n.103925_103926insAAAAAAAAAAA	0/0	0/1	0/1	0/1	8	3	12	12	18	12	19	15
Pf3D7_08_v3	148843	PF3D7_0802000	glutamate dehydrogenase, putative (GDH3)	27019.8	GA	G	INDEL	frameshift_variant		gat/	p.Asp919fs/c.2756delA	0/0	0/0	0/0	2022-01-01	608	49	617	0	592	1	0	760
Pf3D7_08_v3	449731			1324.86	G	GTATATATATATATATATA	INDEL	intergenic_region			n.449731_449732insTATATATATATATATATA	0/0	0/1	0/1	0/0	205	8	386	25	412	18	430	18
Pf3D7_08_v3	456256			2553.86	ATATATATATT	A	INDEL	intergenic_region			n.456257_456266delTATATATATT	0/0	0/1	0/1	0/1	94	8	101	34	99	48	98	42
Pf3D7_08_v3	742742			538.28	CT	C	INDEL	intergenic_region			n.742743delT	0/0	0/1	0/1	0/1	41	9	61	36	91	33	56	25
Pf3D7_08_v3	776912			526.9	CA	C	INDEL	intergenic_region			n.776913delA	0/0	0/1	0/1	0/1	52	11	69	24	66	36	58	32
Pf3D7_08_v3	811861	PF3D7_0817700	rhoptry neck protein 5 (RON5)	614.86	GTTGTGTTTTT	G	INDEL	intron_variant			c.562+31_562+40delAAAAACACAA	0/0	0/1	0/1	0/1	54	5	56	11	61	14	88	9
Pf3D7_08_v3	1413083			644.92	TAA	T	INDEL	intergenic_region			n.1413084_1413085delAA	0/0	0/1	0/1	0/1	21	1	42	8	66	11	38	8
Pf3D7_08_v3	1416388			1313.88	AT	A	INDEL	intergenic_region			n.1416389delT	0/0	0/1	0/1	0/1	24	2	77	19	71	18	59	11
Pf3D7_08_v3	1444640			842.86	TG	T	INDEL	intergenic_region				0/0	0/1	0/1	0/1	198	19	181	30	186	45	203	28
Pf3D7_08_v3	1458046			529.66	G	GT	INDEL	intergenic_region				0/0	0/1	0/1	0/1	30	2	38	5	40	6	38	11
Pf3D7_09_v3	29573			654.86	AAAAT	A	INDEL	intergenic_region			n.29574_29577delAAAT	0/0	0/1	0/1	0/1	21	0	14	8	25	9	10	4
Pf3D7_09_v3	50115	PF3D7_0900700	rifin (RIF)	504.01	C	CCCCAAA	INDEL	inframe_insertion		caa/caaTTTGGG	p.Gln214_Ala215insPheGly/c.642_643insTTTGGG	0/0	0/1	0/1	0/1	14	1	7	5	12	5	10	5
Pf3D7_09_v3	50117	PF3D7_0900700	rifin (RIF)	504.01	TG	T	INDEL	frameshift_variant		caa/	p.Gln214fs/c.640delC	0/0	0/1	0/1	0/1	14	1	7	5	12	5	10	5
Pf3D7_09_v3	588660			576.91	AT	A	INDEL	intergenic_region			n.588661delT	0/0	0/1	0/1	0/1	63	18	78	39	97	44	83	44
Pf3D7_09_v3	1216704			521.84	T	TTATTA	INDEL	intergenic_region			n.1216704_1216705insTATTA	0/0	0/0	0/0	2022-01-01	24	0	42	0	53	0	1	26
Pf3D7_09_v3	1473690			1043.88	AT	A	INDEL	intergenic_region			n.1473691delT	0/0	0/1	0/1	0/1	36	2	66	15	56	8	45	13
Pf3D7_09_v3	1473692			1142.87	A	ACG	INDEL	intergenic_region			n.1473692_1473693insCG	0/0	0/1	0/1	0/1	36	2	66	15	56	8	45	13
Pf3D7_09_v3	1484469			1288.86	C	CGTA	INDEL	intergenic_region			n.1484469_1484470insGTA	0/0	0/1	0/1	0/1	218	12	277	28	289	30	298	28
Pf3D7_09_v3	1484471			847.86	T	TTGTAATTAAAAAGTACCC	INDEL	intergenic_region			n.1484471_1484472insTGTAATTAAAAAGTACCC	0/0	0/1	0/1	0/1	230	7	281	22	291	19	306	23
Pf3D7_09_v3	1501769	PF3D7_0937800	erythrocyte membrane protein 1, PfEMP1 (VAR)	600.91	T	TCTTTAC	INDEL	inframe_insertion		aaa/aGTAAAGaa	p.Lys523delinsSerLysGlu/c.1567_1568insGTAAAG	0/0	0/0	0/1	0/1	184	10	143	10	163	19	159	20
Pf3D7_09_v3	1501775	PF3D7_0937800	erythrocyte membrane protein 1, PfEMP1 (VAR)	501.86	T	TG	INDEL	frameshift_variant		gat/gCat	p.Asp521fs/c.1561_1562insC	0/0	0/0	0/1	0/1	192	10	152	10	176	19	171	19
Pf3D7_09_v3	1501905	PF3D7_0937800	erythrocyte membrane protein 1, PfEMP1 (VAR)	701.03	T	TC	INDEL	frameshift_variant		gaa/gaaG	p.Asn478fs/c.1431_1432insG	0/0	0/0	0/1	0/1	369	29	316	18	292	28	376	39
Pf3D7_09_v3	1537065			646.86	TCA	T	INDEL	intergenic_region				0/0	0/1	0/1	0/0	632	34	601	50	542	49	641	40
Pf3D7_10_v3	18102			504.87	CATA	C	INDEL	intergenic_region			n.18103_18105delATA	0/0	0/1	0/1	0/1	62	4	47	9	36	6	47	7
Pf3D7_10_v3	347186			1109.86	C	CT	INDEL	intergenic_region			n.347186_347187insT	0/0	0/1	0/1	0/1	271	45	286	90	325	88	357	83
Pf3D7_10_v3	675098			529.38	ATTTTTTTTTTTTTT	A	INDEL	intergenic_region			n.675099_675112delTTTTTTTTTTTTTT	0/0	0/1	0/1	0/1	15	1	28	6	16	12	14	4
Pf3D7_10_v3	864893	PF3D7_1021400	endomembrane protein 70, putative	533.13	AT	A	INDEL	intron_variant			c.587+100delT	0/0	0/1	0/1	0/1	82	19	110	42	154	51	135	55
Pf3D7_10_v3	1124974			844.87	TA	T	INDEL	intergenic_region			n.1124975delA	0/0	0/1	0/1	0/1	147	29	208	61	225	70	184	80
Pf3D7_10_v3	1642348			803.87	A	ATC	INDEL	intergenic_region			n.1642348_1642349insTC	0/0	0/1	0/1	0/1	42	1	72	11	98	9	98	13
Pf3D7_10_v3	1642351			565.87	A	ATATAATATAACATC	INDEL	intergenic_region			n.1642351_1642352insTATAATATAACATC	0/0	0/1	0/1	0/1	42	1	72	10	98	6	98	11
Pf3D7_10_v3	1651004			1243.87	A	AATAG	INDEL	intergenic_region				0/0	0/1	0/1	0/1	11	0	11	10	5	12	3	10
Pf3D7_10_v3	1651013			1243.87	A	ATG	INDEL	intergenic_region				0/0	0/1	0/1	0/1	11	0	11	10	5	12	3	10
Pf3D7_10_v3	1651016			1243.87	TACA	T	INDEL	intergenic_region				0/0	0/1	0/1	0/1	11	0	11	10	5	12	3	10
Pf3D7_10_v3	1651021			1240.87	AAAG	A	INDEL	intergenic_region				0/0	0/1	0/1	0/1	11	0	11	10	5	12	3	10
Pf3D7_10_v3	1675470			1165.9	ACGTTTAGACTTATGTTAGT	A	INDEL	intergenic_region				0/0	0/1	0/1	0/1	191	15	93	19	132	25	249	25
Pf3D7_10_v3	1685425			580.86	GAAGTA	G	INDEL	intergenic_region				0/0	0/1	0/1	0/1	72	3	85	13	75	11	105	12
Pf3D7_11_v3	5960			1649.01	CAAAGG	C	INDEL	intergenic_region			n.5961_5965delAAAGG	0/0	0/1	0/1	0/1	263	20	239	29	168	27	236	34
Pf3D7_11_v3	5967			1725.97	C	CATTT	INDEL	intergenic_region			n.5967_5968insATTT	0/0	0/1	0/1	0/1	292	21	264	29	191	27	267	36
Pf3D7_11_v3	5969			1417.86	CCT	C	INDEL	intergenic_region			n.5970_5971delCT	0/0	0/1	0/1	0/1	343	21	314	30	248	28	318	37
Pf3D7_11_v3	47038			819.08	A	ATATT	INDEL	intergenic_region			n.47038_47039insTATT	0/0	0/1	0/1	0/1	19	1	43	7	42	11	33	11
Pf3D7_11_v3	74464			1408.91	AAT	A	INDEL	intergenic_region			n.74465_74466delAT	0/0	0/1	0/1	0/1	71	5	148	10	158	18	136	10
Pf3D7_11_v3	453219	PF3D7_1111700	conserved Plasmodium protein, unknown function	538.01	AT	A	INDEL	frameshift_variant		ata/	p.Ile548fs/c.1642delA	0/0	0/1	0/1	0/1	70	16	101	40	130	45	133	40
Pf3D7_11_v3	984888	PF3D7_1125000	conserved Plasmodium protein, unknown function	697.11	TA	T	INDEL	splice_region_variant+intron_variant			c.426-5delT	0/0	0/1	0/1	0/1	166	35	148	57	166	55	171	62
Pf3D7_11_v3	1842103	PF3D7_1146700	kinesin-like protein, putative	534.9	TA	T	INDEL	intron_variant			c.467-15delT	0/0	0/1	0/1	0/1	94	19	150	39	133	55	135	39
Pf3D7_11_v3	2035971			843.89	GTA	G	INDEL	intergenic_region				0/0	0/1	0/1	0/1	45	5	61	18	80	20	74	23
Pf3D7_11_v3	2037333			1093.29	G	GT	INDEL	intergenic_region				0/0	0/0	0/1	0/0	310	0	279	1	220	55	387	0
Pf3D7_11_v3	2037337			1180.29	A	AGGGTTTAGGTTTAGGTTTAGGGTTCAGGGTTTAGGTTTAG	INDEL	intergenic_region				0/0	0/0	0/1	0/0	282	0	275	1	206	56	356	0
Pf3D7_12_v3	12445			1401.33	AC	A	INDEL	intergenic_region			n.12446delC	0/0	0/1	0/1	0/1	16	1	15	20	5	11	3	5
Pf3D7_12_v3	12448			1401.33	C	CT	INDEL	intergenic_region			n.12448_12449insT	0/0	0/1	0/1	0/1	14	1	15	20	5	11	2	5
Pf3D7_12_v3	41399	PF3D7_1200400	erythrocyte membrane protein 1, PfEMP1 (VAR)	541.86	ATG	A	INDEL	frameshift_variant		tatgac/	p.Tyr2681fs/c.8043_8044delTG	0/0	0/1	0/1	0/1	120	4	143	17	171	12	200	12
Pf3D7_12_v3	782332			530.87	ACC	A	INDEL	intergenic_region			n.782333_782334delCC	0/0	0/1	0/1	0/1	60	3	136	17	125	13	125	10
Pf3D7_12_v3	912519	PF3D7_1222600	transcription factor with AP2 domain(s) (ApiAP2)	15956.8	AG	A	INDEL	frameshift_variant		agc/	p.Ser1773fs/c.5318delG	0/0	0/0	0/0	2022-01-01	435	9	398	0	395	0	0	446
Pf3D7_12_v3	1303931	PF3D7_1231600	pre-mRNA-splicing factor ATP-dependent RNA helicase PRP2, putative (PRP2)	576.86	C	CT	INDEL	frameshift_variant		aga/aAga	p.Arg225fs/c.673dupA	0/0	0/1	0/1	0/1	220	38	239	67	260	54	300	63
Pf3D7_12_v3	1500852	PF3D7_1235900	pre-mRNA-splicing factor SYF1, putative (XAB2)	810.9	C	CT	INDEL	frameshift_variant		aga/aAga	p.Arg187fs/c.559dupA	0/0	0/1	0/1	0/1	100	17	121	41	127	43	114	45
Pf3D7_12_v3	1701629	PF3D7_1240300	erythrocyte membrane protein 1, PfEMP1 (VAR)	1046.86	C	CTACA	INDEL	intron_variant			c.6559-76_6559-75insTACA	0/0	0/1	0/1	0/1	68	3	100	21	104	10	69	15
Pf3D7_12_v3	1736664	PF3D7_1240900	erythrocyte membrane protein 1, PfEMP1 (VAR)	620.86	T	TCAA	INDEL	inframe_insertion		tgc/CAAtgc	p.Gly374_Cys375insGln/c.1122_1123insCAA	0/0	0/1	0/1	0/1	306	27	189	21	185	24	233	28
Pf3D7_12_v3	1736762	PF3D7_1240900	erythrocyte membrane protein 1, PfEMP1 (VAR)	676.29	T	TGC	INDEL	frameshift_variant		ata/atGCa	p.Ile407fs/c.1220_1221insGC	0/0	0/0	0/0	0/1	588	16	458	12	455	15	541	56
Pf3D7_12_v3	1736772	PF3D7_1240900	erythrocyte membrane protein 1, PfEMP1 (VAR)	854.29	TGA	T	INDEL	frameshift_variant		gaa/	p.Glu411fs/c.1231_1232delGA	0/0	0/0	0/0	0/1	511	16	408	12	398	15	482	56
Pf3D7_12_v3	1745089			588.86	TTA	T	INDEL	intergenic_region			n.1745090_1745091delTA	0/0	0/1	0/1	0/1	79	9	109	23	91	20	75	23
Pf3D7_12_v3	1907849	PF3D7_1245700	unspecified product	753.89	AT	A	INDEL	non_coding_exon_variant			n.823delT	0/0	0/1	0/1	0/1	133	28	142	69	171	59	167	53
Pf3D7_12_v3	2201579	PF3D7_1254000	rifin (RIF)	591.33	A	AAAAAAATAAC	INDEL	intron_variant			c.57+28_57+29insAAAAAATAAC	0/0	0/1	0/1	0/1	15	0	21	2	19	1	24	1
Pf3D7_12_v3	2204168			880.86	TATA	T	INDEL	intergenic_region			n.2204169_2204171delATA	0/0	0/1	0/1	0/1	50	2	78	17	100	14	105	12
Pf3D7_12_v3	2204171			913.86	A	ACG	INDEL	intergenic_region			n.2204171_2204172insCG	0/0	0/1	0/1	0/1	46	2	76	17	97	14	101	12
Pf3D7_12_v3	2212613			541.88	AATTTTTTT	A	INDEL	intergenic_region			n.2212614_2212621delATTTTTTT	0/0	0/1	0/1	0/1	23	1	30	5	32	7	34	6
Pf3D7_13_v3	53521			725.86	CA	C	INDEL	intergenic_region			n.53522delA	0/0	0/1	0/1	0/1	156	5	85	13	66	12	99	12
Pf3D7_13_v3	56998			871.86	T	TA	INDEL	intergenic_region			n.56998_56999insA	0/0	0/1	0/1	0/1	7	0	13	9	9	4	13	12
Pf3D7_13_v3	125655			546.87	AT	A	INDEL	intergenic_region			n.125656delT	0/0	0/1	0/1	0/0	98	20	109	45	106	44	123	25
Pf3D7_13_v3	532074			621.86	TA	T	INDEL	intergenic_region			n.532075delA	0/0	0/1	0/1	0/1	78	14	94	50	85	38	95	40
Pf3D7_13_v3	578942			600.9	TA	T	INDEL	intergenic_region			n.578943delA	0/0	0/1	0/1	0/1	43	8	88	29	99	34	76	36
Pf3D7_13_v3	704612			684.9	GAT	G	INDEL	intergenic_region			n.704613_704614delAT	0/0	0/1	0/1	0/1	34	3	63	12	52	17	34	20
Pf3D7_13_v3	1400652			530.54	CTA	C	INDEL	intergenic_region			n.1400653_1400654delTA	0/0	0/0	0/1	0/1	43	5	80	9	77	20	58	24
Pf3D7_13_v3	1568989	PF3D7_1338900	serine:threonine protein kinase, putative	1040.42	A	AT	INDEL	frameshift_variant		aat/aaAt	p.Asn727fs/c.2180dupA	0/0	0/1	0/1	0/1	289	47	405	98	442	108	468	92
Pf3D7_13_v3	1593989	PF3D7_1339700	conserved Plasmodium protein, unknown function	590.86	C	CT	INDEL	frameshift_variant		aaa/aaaA	p.Asp778fs/c.2331dupA	0/0	0/1	0/1	0/1	162	22	174	44	211	55	212	50
Pf3D7_13_v3	2083729	PF3D7_1352300	conserved Plasmodium protein, unknown function	586.9	ATT	A	INDEL	frameshift_variant		aaaatg/	p.Lys600fs/c.1800_1801delAA	0/0	0/1	0/1	0/1	50	7	54	20	66	19	59	17
Pf3D7_13_v3	2234219			529.65	AT	A	INDEL	intergenic_region			n.2234220delT	0/0	0/1	0/1	0/1	19	5	27	17	33	27	28	33
Pf3D7_13_v3	2488441	PF3D7_1362100	14-3-3 protein (14-3-3II)	757.33	TA	T	INDEL	intron_variant			c.563-76delT	0/0	0/1	0/1	0/1	76	10	109	24	89	28	86	27
Pf3D7_13_v3	2659072			686.86	GT	G	INDEL	intergenic_region			n.2659073delT	0/0	0/1	0/1	0/1	60	9	92	28	96	44	93	45
Pf3D7_13_v3	2730823			521	AT	A	INDEL	intergenic_region			n.2730824delT	0/0	0/1	0/1	0/1	57	14	71	37	58	32	67	24
Pf3D7_13_v3	2874990			1255.86	T	TA	INDEL	intergenic_region			n.2874990_2874991insA	0/0	0/1	0/1	0/1	279	15	412	40	406	43	418	43
Pf3D7_13_v3	2885313	PF3D7_1373500	erythrocyte membrane protein 1, PfEMP1 (VAR)	594.86	C	CG	INDEL	frameshift_variant		gtt/gttC	p.Ala2049fs/c.6144_6145insC	0/0	0/1	0/1	0/0	735	44	653	51	596	53	741	46
Pf3D7_13_v3	2885315	PF3D7_1373500	erythrocyte membrane protein 1, PfEMP1 (VAR)	564.86	ACACT	A	INDEL	frameshift_variant		agtgtt/	p.Ser2047fs/c.6139_6142delAGTG	0/0	0/1	0/1	0/0	714	37	647	44	579	38	720	42
Pf3D7_13_v3	2885568	PF3D7_1373500	erythrocyte membrane protein 1, PfEMP1 (VAR)	525.86	CTTG	C	INDEL	inframe_deletion		caa/	p.Gln1963del/c.5887_5889delCAA	0/0	0/0	0/1	0/1	285	14	329	22	276	30	284	26
Pf3D7_13_v3	2895009			2017.86	CA	C	INDEL	intergenic_region				0/0	0/1	0/1	0/1	341	22	235	34	227	29	279	40
Pf3D7_13_v3	2895012			2116.86	A	AT	INDEL	intergenic_region				0/0	0/1	0/1	0/1	300	22	206	34	201	29	253	40
Pf3D7_13_v3	2919862			740.86	A	AG	INDEL	intergenic_region				0/0	0/1	0/1	0/1	576	45	535	58	563	64	586	74
Pf3D7_14_v3	143			1324.86	AC	A	INDEL	intergenic_region			n.144delC	0/0	0/1	0/1	0/0	224	15	154	51	158	53	258	34
Pf3D7_14_v3	26086			616.89	A	ATAT	INDEL	intergenic_region			n.26086_26087insTAT	0/0	0/1	0/1	0/1	17	1	59	14	55	8	53	4
Pf3D7_14_v3	26089			534.99	TAA	T	INDEL	intergenic_region			n.26090_26091delAA	0/0	0/1	0/1	0/1	19	0	58	15	53	7	54	4
Pf3D7_14_v3	347711			4839.86	T	TA	INDEL	intergenic_region			n.347711_347712insA	0/0	2022-01-01	2022-01-01	0/0	51	4	6	127	11	125	99	8
Pf3D7_14_v3	377157			643.65	AATAT	A	INDEL	intergenic_region			n.377158_377161delATAT	0/0	0/1	0/1	0/1	9	0	12	20	11	14	18	10
Pf3D7_14_v3	571467			543.86	CA	C	INDEL	intergenic_region			n.571468delA	0/0	0/1	0/0	0/1	190	38	208	86	251	58	259	84
Pf3D7_14_v3	918409			980.88	A	AT	INDEL	intergenic_region			n.918409_918410insT	0/0	0/0	0/1	0/1	378	62	504	81	465	107	535	113
Pf3D7_14_v3	934896	PF3D7_1423200	peptidyl-prolyl cis-trans isomerase (CYP52)	793.9	AT	A	INDEL	intron_variant			c.1219-33delT	0/0	0/1	0/1	0/1	96	19	98	46	109	42	99	48
Pf3D7_14_v3	1221142			597.86	T	TA	INDEL	intergenic_region			n.1221142_1221143insA	0/0	0/1	0/1	0/1	139	21	187	59	222	45	186	41
Pf3D7_14_v3	1658691	PF3D7_1440600	protein SOC3, putative	558.9	AT	A	INDEL	intron_variant			c.1028+41delT	0/0	0/1	0/1	0/1	60	16	85	33	108	46	106	39
Pf3D7_14_v3	2075568			653.91	G	GA	INDEL	intergenic_region			n.2075568_2075569insA	0/0	0/0	0/1	0/1	76	11	90	14	87	37	106	25
Pf3D7_14_v3	2171367	PF3D7_1452800	conserved Plasmodium protein, unknown function	568.84	CAT	C	INDEL	intron_variant			c.585+15_585+16delAT	0/0	0/1	0/1	0/1	82	10	124	26	108	22	131	26
Pf3D7_14_v3	2248666	PF3D7_1455000	protein phosphatase PPM3, putative	616.9	CAT	C	INDEL	intron_variant			c.299-63_299-62delAT	0/0	0/1	0/1	0/1	44	1	51	13	54	23	51	10
Pf3D7_14_v3	2513735			532.33	ATT	A	INDEL	intergenic_region			n.2513736_2513737delTT	0/0	0/1	0/1	0/1	9	1	7	11	7	12	3	6
Pf3D7_14_v3	2598540	PF3D7_1464100	conserved Plasmodium protein, unknown function	531.9	CA	C	INDEL	frameshift_variant		aaa/	p.Lys898fs/c.2694delA	0/0	0/1	0/1	0/1	64	16	78	34	90	41	81	35

## Sheet: Flask 2
Chromosome	Position	Gene_Name	Gene_Descrip	Quality	Ref_Base	Alt_Base	Type	Effect	Impact	Codon_Change	Amino_Acid_Change	Harzianin-Dd2-B2-bulk-parentMutationCall	Harzianin-Dd2-2B3MutationCall	Harzianin-Dd2-2E8MutationCall	Harzianin-Dd2-2G7MutationCall	Harzianin-Dd2-B2-bulk-parent_#RefReads	Harzianin-Dd2-B2-bulk-parent_#AltReads	Harzianin-Dd2-2B3_#RefReads	Harzianin-Dd2-2B3_#AltReads	Harzianin-Dd2-2E8_#RefReads	Harzianin-Dd2-2E8_#AltReads	Harzianin-Dd2-2G7_#RefReads	Harzianin-Dd2-2G7_#AltReads
Pf3D7_01_v3	11825			536.32	T	A	SNP	intergenic_region			n.11825T>A	0/0	0/1	0/1	0/1	18	1	18	7	18	7	12	3
Pf3D7_01_v3	11834			552.37	C	A	SNP	intergenic_region			n.11834C>A	0/0	0/1	0/1	0/1	16	1	15	7	16	7	11	3
Pf3D7_01_v3	11836			555.37	T	G	SNP	intergenic_region			n.11836T>G	0/0	0/1	0/1	0/1	16	1	14	7	16	7	11	3
Pf3D7_01_v3	11838			568.39	C	A	SNP	intergenic_region			n.11838C>A	0/0	0/1	0/1	0/1	15	1	12	7	16	6	10	2
Pf3D7_01_v3	36206	PF3D7_0100100	erythrocyte membrane protein 1, PfEMP1 (VAR)	1822.9	G	A	SNP	missense_variant	MISSENSE	Gct/Act	p.Ala1858Thr/c.5572G>A	0/0	0/1	0/1	0/1	242	16	173	35	176	26	162	15
Pf3D7_01_v3	37087	PF3D7_0100100	erythrocyte membrane protein 1, PfEMP1 (VAR)	602.9	G	T	SNP	synonymous_variant	SILENT	gtG/gtT	p.Val2151Val/c.6453G>T	0/0	0/1	0/1	0/1	226	13	165	21	157	15	217	17
Pf3D7_01_v3	42943	PF3D7_0100300	erythrocyte membrane protein 1, PfEMP1 (VAR)	2113.93	G	A	SNP	synonymous_variant	SILENT	gaC/gaT	p.Asp1136Asp/c.3408C>T	0/0	0/1	0/1	0/1	208	24	275	82	223	45	192	38
Pf3D7_01_v3	60213	PF3D7_0100800	rifin (RIF)	970.9	G	A	SNP	missense_variant	MISSENSE	aGg/aAg	p.Arg82Lys/c.245G>A	0/0	0/1	0/1	0/1	363	17	229	25	251	20	257	24
Pf3D7_01_v3	60217	PF3D7_0100800	rifin (RIF)	1063.9	G	T	SNP	missense_variant	MISSENSE	atG/atT	p.Met83Ile/c.249G>T	0/0	0/1	0/1	0/1	362	20	236	33	252	21	260	28
Pf3D7_01_v3	82662	PF3D7_0101600	rifin (RIF)	552.9	G	A	SNP	synonymous_variant	SILENT	caC/caT	p.His71His/c.213C>T	0/0	0/1	0/1	0/1	174	9	100	8	116	18	105	10
Pf3D7_01_v3	84973	PF3D7_0101700	erythrocyte membrane protein 1 (PfEMP1), exon2, pseudogene (var pseudogene, exon2)	598.68	C	T	SNP	missense_variant	MISSENSE	Gaa/Aaa	p.Glu393Lys/c.1177G>A	0/0	0/1	0/1	0/1	145	17	210	34	147	26	136	24
Pf3D7_01_v3	89178			853.99	A	T	SNP	intergenic_region			n.89178A>T	0/0	0/1	0/1	0/1	44	3	57	9	76	13	106	7
Pf3D7_01_v3	89181			850.99	A	T	SNP	intergenic_region			n.89181A>T	0/0	0/1	0/1	0/1	47	3	62	14	84	16	116	10
Pf3D7_01_v3	89188			1051.91	T	G	SNP	intergenic_region			n.89188T>G	0/0	0/1	0/1	0/1	52	3	68	14	92	16	112	12
Pf3D7_01_v3	89203			1246.99	T	A	SNP	intergenic_region			n.89203T>A	0/0	0/1	0/1	0/1	47	3	66	17	86	18	104	14
Pf3D7_01_v3	94641			1069.9	A	T	SNP	intergenic_region			n.94641A>T	0/0	0/1	0/1	0/1	42	1	52	10	66	10	80	9
Pf3D7_01_v3	94646			1129.9	G	A	SNP	intergenic_region			n.94646G>A	0/0	0/1	0/1	0/1	48	2	58	13	71	12	82	17
Pf3D7_01_v3	94663			1054.91	T	A	SNP	intergenic_region			n.94663T>A	0/0	0/1	0/1	0/1	62	4	65	13	97	14	103	18
Pf3D7_01_v3	94694			856.9	G	T	SNP	intergenic_region			n.94694G>T	0/0	0/1	0/1	0/1	76	4	94	14	120	16	143	18
Pf3D7_01_v3	94695			823.9	T	C	SNP	intergenic_region			n.94695T>C	0/0	0/1	0/1	0/1	77	4	93	14	119	16	141	18
Pf3D7_01_v3	94710			955.24	A	T	SNP	intergenic_region			n.94710A>T	0/0	0/1	0/1	0/1	84	6	94	13	118	18	147	20
Pf3D7_01_v3	94718			806.95	G	T	SNP	intergenic_region			n.94718G>T	0/0	0/1	0/1	0/1	98	7	126	13	139	19	160	20
Pf3D7_01_v3	94727			742.9	C	T	SNP	intergenic_region			n.94727C>T	0/0	0/1	0/1	0/1	107	7	130	13	145	19	173	20
Pf3D7_01_v3	94728			733.9	T	A	SNP	intergenic_region			n.94728T>A	0/0	0/1	0/1	0/1	106	7	128	13	142	19	171	20
Pf3D7_01_v3	94745			736.9	G	A	SNP	intergenic_region			n.94745G>A	0/0	0/1	0/1	0/1	129	7	135	14	153	20	196	20
Pf3D7_01_v3	94751			767.9	A	T	SNP	intergenic_region			n.94751A>T	0/0	0/1	0/1	0/1	129	7	132	13	155	19	193	20
Pf3D7_01_v3	578695	PF3D7_0115000	surface-associated interspersed protein 1.3 (SURFIN 1.3) (SURF1.3)	1027.9	C	A	SNP	missense_variant	MISSENSE	Cat/Aat	p.His278Asn/c.832C>A	0/0	0/1	0/1	0/1	350	22	336	34	309	31	328	26
Pf3D7_01_v3	578696	PF3D7_0115000	surface-associated interspersed protein 1.3 (SURFIN 1.3) (SURF1.3)	1096.9	A	C	SNP	missense_variant	MISSENSE	cAt/cCt	p.His278Pro/c.833A>C	0/0	0/1	0/1	0/1	348	24	329	34	308	35	327	29
Pf3D7_01_v3	594398			721.95	C	T	SNP	intergenic_region			n.594398C>T	0/0	0/1	0/1	0/1	77	5	95	13	103	9	109	15
Pf3D7_01_v3	594401			655.04	G	A	SNP	intergenic_region			n.594401G>A	0/0	0/1	0/1	0/1	79	6	94	13	106	12	109	15
Pf3D7_01_v3	604766	PF3D7_0115600	rifin (RIF)	844.9	A	C	SNP	synonymous_variant	SILENT	acA/acC	p.Thr125Thr/c.375A>C	0/0	0/1	0/1	0/1	347	23	287	31	278	30	251	20
Pf3D7_01_v3	607683	PF3D7_0115700	erythrocyte membrane protein 1, PfEMP1 (VAR)	832.55	T	G	SNP	missense_variant	MISSENSE	Act/Cct	p.Thr2107Pro/c.6319A>C	0/0	0/1	0/1	0/1	73	5	76	13	75	13	69	9
Pf3D7_01_v3	608039	PF3D7_0115700	erythrocyte membrane protein 1, PfEMP1 (VAR)	1382.42	T	C	SNP	missense_variant	MISSENSE	aAt/aGt	p.Asn1988Ser/c.5963A>G	0/0	0/1	0/1	0/1	48	6	92	31	71	17	67	15
Pf3D7_01_v3	618777			672.39	G	C	SNP	intergenic_region				0/0	0/1	0/1	0/0	182	13	188	30	200	15	206	14
Pf3D7_01_v3	638469			635.97	G	A	SNP	intergenic_region				0/0	0/1	0/1	0/1	198	22	164	32	211	31	175	26
Pf3D7_02_v3	897			678.9	T	G	SNP	intergenic_region			n.897T>G	0/0	0/0	0/1	0/1	123	1	82	0	111	39	173	36
Pf3D7_02_v3	905			710.9	A	G	SNP	intergenic_region			n.905A>G	0/0	0/1	0/1	0/1	97	12	55	16	89	27	143	38
Pf3D7_02_v3	5888			640.02	G	T	SNP	intergenic_region			n.5888G>T	0/0	0/1	0/1	0/0	403	25	417	36	364	29	324	21
Pf3D7_02_v3	7105			674.9	A	T	SNP	intergenic_region			n.7105A>T	0/0	0/1	0/1	0/0	219	9	168	28	175	19	170	12
Pf3D7_02_v3	7475			593.91	C	A	SNP	intergenic_region			n.7475C>A	0/0	0/1	0/1	0/1	52	2	45	7	47	4	24	7
Pf3D7_02_v3	8343			685.9	A	G	SNP	intergenic_region			n.8343A>G	0/0	0/1	0/1	0/0	270	19	245	30	254	27	221	13
Pf3D7_02_v3	39204	PF3D7_0200400	stevor	1170.91	C	T	SNP	intron_variant			c.69+31G>A	0/0	0/1	0/1	0/1	144	5	225	13	182	8	190	20
Pf3D7_02_v3	40001			1561.9	T	A	SNP	intergenic_region			n.40001T>A	0/0	0/1	0/1	0/1	40	2	56	15	67	17	126	24
Pf3D7_02_v3	40124			742.9	G	C	SNP	intergenic_region			n.40124G>C	0/0	0/1	0/0	0/1	130	7	162	16	172	11	244	31
Pf3D7_02_v3	46015	PF3D7_0200600	rifin (RIF)	584.9	C	T	SNP	synonymous_variant	SILENT	aaG/aaA	p.Lys133Lys/c.399G>A	0/0	0/0	0/1	0/1	337	23	228	3	212	17	232	30
Pf3D7_02_v3	47961			1062.9	G	C	SNP	intergenic_region			n.47961G>C	0/0	0/1	0/1	0/1	81	2	95	9	91	7	182	13
Pf3D7_02_v3	54995	PF3D7_0200900	stevor, pseudogene	584.9	T	C	SNP	missense_variant	MISSENSE	Acg/Gcg	p.Thr53Ala/c.157A>G	0/0	0/1	0/1	0/1	141	6	146	18	156	17	126	12
Pf3D7_02_v3	62321			616.46	A	G	SNP	intergenic_region			n.62321A>G	0/0	0/1	0/1	0/1	26	2	45	9	50	8	42	9
Pf3D7_02_v3	875836			1132.93	G	T	SNP	intergenic_region			n.875836G>T	0/0	0/1	0/1	0/1	7	0	12	11	8	12	13	6
Pf3D7_02_v3	890706	PF3D7_0222500	rifin (RIF)	1231.9	G	A	SNP	missense_variant	MISSENSE	atG/atA	p.Met304Ile/c.912G>A	0/0	0/1	0/1	0/1	801	56	811	74	841	68	912	85
Pf3D7_02_v3	905986			627.9	C	A	SNP	intergenic_region			n.905986C>A	0/0	0/1	0/1	0/1	96	1	121	12	133	17	129	14
Pf3D7_02_v3	916631	PF3D7_0223500	erythrocyte membrane protein 1, PfEMP1 (VAR)	812.33	T	C	SNP	synonymous_variant	SILENT	ttA/ttG	p.Leu2085Leu/c.6255A>G	0/0	0/1	0/0	0/0	418	31	427	55	407	31	387	21
Pf3D7_02_v3	923650			584.9	G	T	SNP	intergenic_region				0/0	0/1	0/1	0/1	202	16	171	26	176	21	155	17
Pf3D7_02_v3	938409			546.9	G	C	SNP	intergenic_region				0/0	0/1	0/0	0/1	366	12	315	25	267	14	236	22
Pf3D7_02_v3	938412			1284.9	A	T	SNP	intergenic_region				0/0	0/1	0/1	0/1	332	18	294	30	244	18	209	24
Pf3D7_03_v3	30449			547.9	T	A	SNP	intergenic_region			n.30449T>A	0/0	0/1	0/1	0/1	48	5	55	10	35	7	30	8
Pf3D7_03_v3	37446	PF3D7_0300100	erythrocyte membrane protein 1, PfEMP1 (VAR)	1260.9	G	C	SNP	missense_variant	MISSENSE	gGt/gCt	p.Gly161Ala/c.482G>C	0/0	0/1	0/1	0/1	1061	68	1001	77	835	76	768	65
Pf3D7_03_v3	44434	PF3D7_0300100	erythrocyte membrane protein 1, PfEMP1 (VAR)	807.9	C	T	SNP	synonymous_variant	SILENT	acC/acT	p.Thr2194Thr/c.6582C>T	0/0	0/1	0/1	0/1	240	14	207	28	223	18	222	19
Pf3D7_03_v3	59749			514.9	G	A	SNP	intergenic_region			n.59749G>A	0/0	0/1	0/0	0/1	58	3	77	11	74	3	77	14
Pf3D7_03_v3	101763			5402.9	A	T	SNP	intergenic_region			n.101763A>T	0/0	0/0	2022-01-01	2022-01-01	61	0	74	0	0	77	0	110
Pf3D7_03_v3	140321	PF3D7_0302500	cytoadherence linked asexual protein 3.1 (CLAG3.1)	1891.9	A	C	SNP	missense_variant	MISSENSE	gaA/gaC	p.Glu1305Asp/c.3915A>C	0/0	0/1	0/1	0/1	346	23	394	56	274	31	289	28
Pf3D7_03_v3	140325	PF3D7_0302500	cytoadherence linked asexual protein 3.1 (CLAG3.1)	1357.9	A	G	SNP	missense_variant	MISSENSE	Atc/Gtc	p.Ile1307Val/c.3919A>G	0/0	0/1	0/1	0/1	342	21	391	48	277	28	300	25
Pf3D7_03_v3	1028083	PF3D7_0324800	rifin (RIF)	568.9	A	T	SNP	missense_variant	MISSENSE	gaA/gaT	p.Glu90Asp/c.270A>T	0/0	0/1	0/1	0/1	136	15	84	19	80	12	85	18
Pf3D7_03_v3	1030938	PF3D7_0324900	erythrocyte membrane protein 1, PfEMP1 (VAR)	550.1	T	C	SNP	missense_variant	MISSENSE	Aca/Gca	p.Thr2132Ala/c.6394A>G	0/0	0/1	0/1	0/0	197	15	181	20	219	22	191	12
Pf3D7_03_v3	1064640			1371.33	G	T	SNP	intergenic_region				0/0	0/1	0/0	0/0	55	4	35	40	59	0	157	5
Pf3D7_03_v3	1066572			2141.9	T	C	SNP	intergenic_region				0/0	0/0	0/1	0/1	62	0	52	0	44	27	67	36
Pf3D7_04_v3	195			668.33	A	G	SNP	intergenic_region			n.195A>G	0/0	0/0	0/0	0/1	202	0	102	0	170	11	232	33
Pf3D7_04_v3	8476			625.9	A	T	SNP	intergenic_region			n.8476A>T	0/0	0/1	0/1	0/1	91	4	118	12	103	14	104	13
Pf3D7_04_v3	15082			624.05	T	C	SNP	intergenic_region			n.15082T>C	0/0	0/1	0/1	0/1	28	2	18	10	17	6	13	3
Pf3D7_04_v3	15083			624.05	T	G	SNP	intergenic_region			n.15083T>G	0/0	0/1	0/1	0/1	28	2	18	10	17	6	13	3
Pf3D7_04_v3	15091			596.32	T	A	SNP	intergenic_region			n.15091T>A	0/0	0/1	0/1	0/1	32	2	18	10	19	6	19	3
Pf3D7_04_v3	15092			590.12	A	T	SNP	intergenic_region			n.15092A>T	0/0	0/1	0/1	0/1	32	2	18	10	19	6	19	3
Pf3D7_04_v3	15101			610.92	T	A	SNP	intergenic_region			n.15101T>A	0/0	0/1	0/1	0/1	36	2	22	11	21	6	22	3
Pf3D7_04_v3	15108			589.91	A	G	SNP	intergenic_region			n.15108A>G	0/0	0/1	0/1	0/1	38	2	26	11	22	6	24	3
Pf3D7_04_v3	15110			586.91	C	T	SNP	intergenic_region			n.15110C>T	0/0	0/1	0/1	0/1	38	2	26	11	22	6	24	3
Pf3D7_04_v3	15111			586.91	C	A	SNP	intergenic_region			n.15111C>A	0/0	0/1	0/1	0/1	38	2	26	11	22	6	25	3
Pf3D7_04_v3	28526			524.9	C	T	SNP	intergenic_region			n.28526C>T	0/0	0/1	0/1	0/1	15	0	16	9	15	8	12	9
Pf3D7_04_v3	65879			673.9	A	C	SNP	intergenic_region			n.65879A>C	0/0	0/1	0/1	0/1	12	0	6	5	12	4	12	9
Pf3D7_04_v3	72232			574.9	T	C	SNP	intergenic_region			n.72232T>C	0/0	0/1	0/1	0/1	51	1	53	7	58	8	94	15
Pf3D7_04_v3	72235			574.9	C	A	SNP	intergenic_region			n.72235C>A	0/0	0/1	0/1	0/1	50	1	49	7	59	8	96	15
Pf3D7_04_v3	72471			664.7	A	T	SNP	intergenic_region			n.72471A>T	0/0	0/1	0/1	0/1	17	1	17	2	20	7	38	11
Pf3D7_04_v3	72485			529.46	T	A	SNP	intergenic_region			n.72485T>A	0/0	0/1	0/1	0/1	15	1	18	2	22	7	39	10
Pf3D7_04_v3	72765			769.91	A	G	SNP	intergenic_region			n.72765A>G	0/0	0/1	0/1	0/1	10	0	15	3	24	11	28	10
Pf3D7_04_v3	72766			811.91	T	C	SNP	intergenic_region			n.72766T>C	0/0	0/1	0/1	0/1	10	0	15	3	24	11	28	10
Pf3D7_04_v3	81549			930.9	C	A	SNP	intergenic_region			n.81549C>A	0/0	0/1	0/1	0/1	12	0	27	8	17	10	21	9
Pf3D7_04_v3	81711			740.46	A	G	SNP	intergenic_region			n.81711A>G	0/0	0/1	0/1	0/1	15	1	30	12	33	6	24	8
Pf3D7_04_v3	81714			729.05	A	T	SNP	intergenic_region			n.81714A>T	0/0	0/1	0/1	0/1	14	1	27	10	31	5	23	8
Pf3D7_04_v3	81725			618.05	A	T	SNP	intergenic_region			n.81725A>T	0/0	0/1	0/1	0/1	14	1	26	10	29	5	23	6
Pf3D7_04_v3	81731			621.05	T	A	SNP	intergenic_region			n.81731T>A	0/0	0/1	0/1	0/1	14	1	26	9	29	5	22	6
Pf3D7_04_v3	82369	PF3D7_0401300	rifin (RIF)	612.9	T	G	SNP	intron_variant			c.54+69T>G	0/0	0/1	0/1	0/1	11	0	30	4	26	5	30	14
Pf3D7_04_v3	82377	PF3D7_0401300	rifin (RIF)	876.9	A	G	SNP	intron_variant			c.54+77A>G	0/0	0/1	0/1	0/1	19	0	42	6	35	7	51	15
Pf3D7_04_v3	84928			610.91	G	A	SNP	intergenic_region			n.84928G>A	0/0	0/1	0/1	0/1	38	2	52	11	65	8	86	12
Pf3D7_04_v3	85500	PF3D7_0401400	rifin (RIF)	1226.95	A	G	SNP	intron_variant			c.54+50A>G	0/0	0/1	0/1	0/1	28	2	39	14	39	20	24	15
Pf3D7_04_v3	87903			656.9	T	A	SNP	intergenic_region			n.87903T>A	0/0	0/1	0/1	0/1	27	1	37	9	44	8	74	10
Pf3D7_04_v3	89685	PF3D7_0401500	stevor, pseudogene	964.9	A	T	SNP	missense_variant	MISSENSE	aAa/aTa	p.Lys145Ile/c.434A>T	0/0	0/1	0/0	0/1	759	39	737	58	700	45	598	53
Pf3D7_04_v3	158287			532.9	A	G	SNP	intergenic_region			n.158287A>G	0/0	0/1	0/1	0/1	89	5	142	12	149	16	165	12
Pf3D7_04_v3	158288			631.9	C	T	SNP	intergenic_region			n.158288C>T	0/0	0/1	0/1	0/1	84	5	132	13	136	15	146	17
Pf3D7_04_v3	382950	PF3D7_0407700	conserved Plasmodium protein, unknown function	709.91	G	A	SNP	intron_variant			c.61+77C>T	0/0	0/1	0/1	0/1	24	2	22	5	21	4	42	19
Pf3D7_04_v3	382954	PF3D7_0407700	conserved Plasmodium protein, unknown function	545.91	G	A	SNP	intron_variant			c.61+73C>T	0/0	0/1	0/1	0/1	26	1	22	1	23	3	46	14
Pf3D7_04_v3	966176			874.92	T	A	SNP	intergenic_region			n.966176T>A	0/0	0/1	0/1	0/1	79	5	54	7	44	9	119	23
Pf3D7_04_v3	966197			783.9	T	C	SNP	intergenic_region			n.966197T>C	0/0	0/1	0/1	0/1	77	5	56	7	48	9	128	20
Pf3D7_04_v3	983424			1275.9	G	T	SNP	intergenic_region			n.983424G>T	0/0	0/1	0/1	0/1	399	19	368	26	362	32	396	39
Pf3D7_04_v3	983425			1257.9	G	A	SNP	intergenic_region			n.983425G>A	0/0	0/1	0/1	0/1	401	20	372	28	364	33	400	43
Pf3D7_04_v3	983430			1560.9	C	T	SNP	intergenic_region			n.983430C>T	0/0	0/1	0/1	0/1	403	21	374	32	378	38	407	49
Pf3D7_04_v3	1195970			531.9	G	A	SNP	intergenic_region				0/0	0/1	0/1	0/1	265	19	269	30	262	22	226	23
Pf3D7_05_v3	31428			534.05	A	C	SNP	intergenic_region			n.31428A>C	0/0	0/1	0/1	0/1	12	1	13	5	19	3	28	6
Pf3D7_05_v3	77338	PF3D7_0501400	interspersed repeat antigen (FIRA)	673.9	C	A	SNP	missense_variant	MISSENSE	Caa/Aaa	p.Gln887Lys/c.2659C>A	0/0	0/1	0/0	0/1	652	7	530	80	457	50	421	58
Pf3D7_05_v3	958766	PF3D7_0523000	multidrug resistance protein (MDR1)	15022.9	G	T	SNP	missense_variant	MISSENSE	Ggt/Tgt	p.Gly293Cys/c.877G>T	0/0	0/0	0/1	0/1	749	4	887	1	408	363	402	350
Pf3D7_05_v3	958865	PF3D7_0523000	multidrug resistance protein (MDR1)	10005.3	G	T	SNP	missense_variant	MISSENSE	Gta/Tta	p.Val326Leu/c.976G>T	0/0	0/1	0/0	0/0	781	0	502	440	872	0	883	0
Pf3D7_06_v3	12115	PF3D7_0600200	erythrocyte membrane protein 1, PfEMP1 (VAR)	881.9	C	T	SNP	synonymous_variant	SILENT	ggC/ggT	p.Gly2640Gly/c.7920C>T	0/0	0/1	0/1	0/1	215	13	276	31	212	24	205	19
Pf3D7_06_v3	12121	PF3D7_0600200	erythrocyte membrane protein 1, PfEMP1 (VAR)	1174.68	T	C	SNP	synonymous_variant	SILENT	aaT/aaC	p.Asn2642Asn/c.7926T>C	0/0	0/1	0/1	0/1	179	13	232	28	163	21	161	19
Pf3D7_06_v3	12139	PF3D7_0600200	erythrocyte membrane protein 1, PfEMP1 (VAR)	551.9	G	A	SNP	missense_variant	MISSENSE	atG/atA	p.Met2648Ile/c.7944G>A	0/0	0/1	0/1	0/1	158	7	209	18	154	17	148	15
Pf3D7_06_v3	24764			953.47	T	C	SNP	intergenic_region			n.24764T>C	0/0	0/1	0/1	0/1	76	6	162	27	142	13	153	17
Pf3D7_06_v3	24767			851.47	T	A	SNP	intergenic_region			n.24767T>A	0/0	0/1	0/1	0/1	83	6	173	27	150	12	162	17
Pf3D7_06_v3	24774			643.91	G	A	SNP	intergenic_region			n.24774G>A	0/0	0/1	0/1	0/1	87	5	177	24	155	12	168	17
Pf3D7_06_v3	24777			625.93	C	G	SNP	intergenic_region			n.24777C>G	0/0	0/1	0/1	0/1	91	5	178	24	159	12	175	17
Pf3D7_06_v3	29657	PF3D7_0600600	erythrocyte membrane protein 1 (PfEMP1), exon2 (VAR)	582.94	C	A	SNP	synonymous_variant	SILENT	gtG/gtT	p.Val428Val/c.1284G>T	0/0	0/1	0/1	0/1	42	4	21	18	26	7	33	8
Pf3D7_06_v3	53188			1399.96	A	G	SNP	intergenic_region			n.53188A>G	0/0	0/1	0/1	0/1	7	0	5	11	9	10	12	15
Pf3D7_06_v3	548144			568.9	G	T	SNP	intergenic_region			n.548144G>T	0/0	0/1	0/1	0/1	66	5	89	14	101	17	110	20
Pf3D7_06_v3	548147			826.9	C	A	SNP	intergenic_region			n.548147C>A	0/0	0/1	0/1	0/1	64	5	79	15	95	19	107	22
Pf3D7_06_v3	548149			1011.9	G	T	SNP	intergenic_region			n.548149G>T	0/0	0/1	0/1	0/1	61	4	74	21	87	19	98	28
Pf3D7_06_v3	548152			1238.9	C	A	SNP	intergenic_region			n.548152C>A	0/0	0/1	0/1	0/1	50	7	58	24	71	23	87	36
Pf3D7_06_v3	548155			1284.9	G	T	SNP	intergenic_region			n.548155G>T	0/0	0/1	0/1	0/1	48	8	58	25	67	23	84	36
Pf3D7_06_v3	665959	PF3D7_0615900	protein phosphatase, putative	3842.91	T	C	SNP	missense_variant	MISSENSE	Aaa/Gaa	p.Lys633Glu/c.1897A>G	0/0	0/0	2022-01-01	2022-01-01	5	3	6	0	0	91	5	83
Pf3D7_06_v3	1302884			524.91	G	C	SNP	intergenic_region			n.1302884G>C	0/0	0/1	0/1	0/1	138	8	91	11	121	6	107	7
Pf3D7_06_v3	1307295			1033.33	G	C	SNP	intergenic_region			n.1307295G>C	0/0	0/0	0/1	0/0	279	0	250	0	149	71	214	0
Pf3D7_06_v3	1342250	PF3D7_0632200	rifin (RIF)	503.03	T	A	SNP	missense_variant	MISSENSE	aAt/aTt	p.Asn64Ile/c.191A>T	0/0	0/1	0/1	0/1	44	3	39	11	45	4	39	8
Pf3D7_06_v3	1345043			604.9	A	T	SNP	intergenic_region			n.1345043A>T	0/0	0/1	0/1	0/0	86	4	128	13	134	21	188	11
Pf3D7_06_v3	1345047			637.9	C	A	SNP	intergenic_region			n.1345047C>A	0/0	0/1	0/1	0/0	86	4	125	14	134	21	186	11
Pf3D7_06_v3	1375223	PF3D7_0632800	erythrocyte membrane protein 1, PfEMP1 (VAR)	642.95	T	C	SNP	synonymous_variant	SILENT	ttA/ttG	p.Leu2097Leu/c.6291A>G	0/0	0/1	0/1	0/1	557	29	460	45	447	33	428	35
Pf3D7_06_v3	1375252	PF3D7_0632800	erythrocyte membrane protein 1, PfEMP1 (VAR)	697.93	C	T	SNP	missense_variant	MISSENSE	Gaa/Aaa	p.Glu2088Lys/c.6262G>A	0/0	0/1	0/1	0/1	591	49	476	61	474	48	479	47
Pf3D7_06_v3	1375254	PF3D7_0632800	erythrocyte membrane protein 1, PfEMP1 (VAR)	697.93	C	A	SNP	missense_variant	MISSENSE	tGg/tTg	p.Trp2087Leu/c.6260G>T	0/0	0/1	0/1	0/1	575	49	464	61	465	48	473	47
Pf3D7_06_v3	1405924			850.33	G	A	SNP	intergenic_region				0/0	0/1	0/0	0/0	10	0	12	22	13	0	28	0
Pf3D7_06_v3	1405926			850.33	T	A	SNP	intergenic_region				0/0	0/1	0/0	0/0	10	0	12	22	13	0	28	0
Pf3D7_06_v3	1405927			850.33	C	G	SNP	intergenic_region				0/0	0/1	0/0	0/0	10	0	12	22	13	0	28	0
Pf3D7_06_v3	1409535			1131.9	G	A	SNP	intergenic_region				0/0	0/1	0/1	0/1	168	12	147	18	122	25	115	13
Pf3D7_06_v3	1409536			1186.04	G	C	SNP	intergenic_region				0/0	0/1	0/1	0/1	170	12	147	18	123	25	115	14
Pf3D7_06_v3	1410419			1448.9	C	G	SNP	intergenic_region				0/0	0/1	0/1	0/1	479	31	387	42	375	44	334	28
Pf3D7_06_v3	1410421			1448.9	C	G	SNP	intergenic_region				0/0	0/1	0/1	0/1	481	31	388	43	379	44	335	28
Pf3D7_07_v3	3347			540.9	G	C	SNP	intergenic_region			n.3347G>C	0/0	0/1	0/1	0/0	90	5	73	21	79	14	66	4
Pf3D7_07_v3	19812			559.91	A	T	SNP	intergenic_region			n.19812A>T	0/0	0/1	0/1	0/1	26	2	16	5	24	6	28	8
Pf3D7_07_v3	19838			667.9	C	A	SNP	intergenic_region			n.19838C>A	0/0	0/1	0/1	0/1	16	0	6	5	12	6	12	8
Pf3D7_07_v3	28999			522.97	A	G	SNP	intergenic_region			n.28999A>G	0/0	0/1	0/1	0/1	12	0	15	6	29	3	33	12
Pf3D7_07_v3	29022			816.9	T	A	SNP	intergenic_region			n.29022T>A	0/0	0/1	0/1	0/1	18	0	28	9	41	5	50	15
Pf3D7_07_v3	29028			860.9	T	C	SNP	intergenic_region			n.29028T>C	0/0	0/1	0/1	0/1	22	0	32	8	47	5	55	17
Pf3D7_07_v3	29048			685.9	A	T	SNP	intergenic_region			n.29048A>T	0/0	0/1	0/1	0/1	33	0	41	7	51	6	83	19
Pf3D7_07_v3	512961	PF3D7_0711700	erythrocyte membrane protein 1, PfEMP1 (VAR)	763.9	A	C	SNP	missense_variant	MISSENSE	agT/agG	p.Ser1879Arg/c.5637T>G	0/0	0/1	0/1	0/1	40	2	72	12	50	10	54	7
Pf3D7_07_v3	512962	PF3D7_0711700	erythrocyte membrane protein 1, PfEMP1 (VAR)	613.9	C	A	SNP	missense_variant	MISSENSE	aGt/aTt	p.Ser1879Ile/c.5636G>T	0/0	0/1	0/1	0/1	40	1	72	12	53	10	54	7
Pf3D7_07_v3	551508			960.32	T	C	SNP	intergenic_region			n.551508T>C	0/0	0/1	0/1	0/1	12	1	24	8	19	9	23	14
Pf3D7_07_v3	552622	PF3D7_0712400	erythrocyte membrane protein 1, PfEMP1 (VAR)	694.9	G	A	SNP	missense_variant	MISSENSE	Cat/Tat	p.His1911Tyr/c.5731C>T	0/0	0/1	0/1	0/1	239	10	162	20	186	21	189	18
Pf3D7_07_v3	552624	PF3D7_0712400	erythrocyte membrane protein 1, PfEMP1 (VAR)	689.9	A	G	SNP	missense_variant	MISSENSE	aTa/aCa	p.Ile1910Thr/c.5729T>C	0/0	0/1	0/1	0/1	235	10	159	18	184	20	188	16
Pf3D7_07_v3	553093	PF3D7_0712400	erythrocyte membrane protein 1, PfEMP1 (VAR)	891.33	T	G	SNP	missense_variant	MISSENSE	Aca/Cca	p.Thr1754Pro/c.5260A>C	0/0	0/1	0/0	0/0	854	48	822	89	843	43	782	42
Pf3D7_07_v3	553115	PF3D7_0712400	erythrocyte membrane protein 1, PfEMP1 (VAR)	512.33	A	T	SNP	synonymous_variant	SILENT	ctT/ctA	p.Leu1746Leu/c.5238T>A	0/0	0/1	0/0	0/0	791	40	773	73	842	40	781	34
Pf3D7_07_v3	581932	PF3D7_0712800	erythrocyte membrane protein 1, PfEMP1 (VAR)	2102.9	T	C	SNP	synonymous_variant	SILENT	agA/agG	p.Arg2058Arg/c.6174A>G	0/0	0/1	0/1	0/1	295	35	288	78	263	73	235	49
Pf3D7_07_v3	584668	PF3D7_0712800	erythrocyte membrane protein 1, PfEMP1 (VAR)	1060.9	A	G	SNP	missense_variant	MISSENSE	aTt/aCt	p.Ile1419Thr/c.4256T>C	0/0	0/1	0/1	0/1	92	6	93	14	69	17	73	15
Pf3D7_07_v3	584669	PF3D7_0712800	erythrocyte membrane protein 1, PfEMP1 (VAR)	1177.91	T	G	SNP	missense_variant	MISSENSE	Att/Ctt	p.Ile1419Leu/c.4255A>C	0/0	0/1	0/1	0/1	92	6	92	14	69	17	72	15
Pf3D7_07_v3	1047403			500.93	G	T	SNP	intergenic_region			n.1047403G>T	0/0	0/1	0/1	0/1	31	6	20	8	27	11	38	11
Pf3D7_07_v3	1391987	PF3D7_0732200	rifin (RIF)	539.9	C	A	SNP	synonymous_variant	SILENT	Cga/Aga	p.Arg349Arg/c.1045C>A	0/0	0/1	0/1	0/1	106	7	120	12	103	19	121	15
Pf3D7_07_v3	1391990	PF3D7_0732200	rifin (RIF)	533.9	C	A	SNP	synonymous_variant	SILENT	Cga/Aga	p.Arg350Arg/c.1048C>A	0/0	0/1	0/1	0/1	103	5	118	9	99	16	119	8
Pf3D7_07_v3	1417741	PF3D7_0733000	erythrocyte membrane protein 1, PfEMP1 (VAR)	3068.9	C	T	SNP	synonymous_variant	SILENT	gtG/gtA	p.Val2545Val/c.7635G>A	0/0	0/1	0/1	0/1	489	27	523	57	512	57	518	57
Pf3D7_07_v3	1443543			686.9	C	G	SNP	intergenic_region				0/0	0/1	0/1	0/1	66	3	75	8	63	10	31	5
Pf3D7_08_v3	11911			813.96	T	A	SNP	intergenic_region			n.11911T>A	0/0	0/1	0/1	0/1	395	18	377	30	366	23	351	23
Pf3D7_08_v3	49667	PF3D7_0800300	erythrocyte membrane protein 1, PfEMP1 (VAR)	1306.9	C	T	SNP	synonymous_variant	SILENT	gtC/gtT	p.Val2557Val/c.7671C>T	0/0	0/1	0/1	0/1	125	13	201	43	136	35	105	22
Pf3D7_08_v3	438346	PF3D7_0808600	erythrocyte membrane protein 1, PfEMP1 (VAR)	577.91	T	A	SNP	synonymous_variant	SILENT	gtT/gtA	p.Val2031Val/c.6093T>A	0/0	0/1	0/1	0/1	13	0	9	9	9	3	16	1
Pf3D7_08_v3	439018	PF3D7_0808600	erythrocyte membrane protein 1, PfEMP1 (VAR)	694.04	G	A	SNP	synonymous_variant	SILENT	gaG/gaA	p.Glu2255Glu/c.6765G>A	0/0	0/1	0/1	0/1	67	6	86	15	58	7	42	12
Pf3D7_08_v3	448061	PF3D7_0808700	erythrocyte membrane protein 1, PfEMP1 (VAR)	649.64	A	T	SNP	stop_lost+splice_region_variant	MISSENSE	tAa/tTa	p.Ter2232Leuext*?/c.6695A>T	0/0	0/0	0/0	0/1	354	20	532	39	511	36	521	55
Pf3D7_08_v3	450816	PF3D7_0808800	rifin (RIF)	680.9	A	G	SNP	synonymous_variant	SILENT	caA/caG	p.Gln28Gln/c.84A>G	0/0	0/1	0/0	0/1	463	21	476	46	388	27	394	43
Pf3D7_08_v3	1102863			529.07	G	A	SNP	intergenic_region			n.1102863G>A	0/0	0/1	0/1	0/1	70	4	78	7	63	4	77	14
Pf3D7_08_v3	1441244	PF3D7_0833500	erythrocyte membrane protein 1, PfEMP1 (VAR)	670.46	A	T	SNP	missense_variant	MISSENSE	Ttc/Atc	p.Phe736Ile/c.2206T>A	0/0	0/1	0/1	0/1	25	1	11	1	13	3	11	5
Pf3D7_08_v3	1453216			552.9	A	T	SNP	intergenic_region				0/0	0/0	0/1	0/1	63	3	83	4	79	10	61	14
Pf3D7_08_v3	1453217			552.9	G	A	SNP	intergenic_region				0/0	0/0	0/1	0/1	63	3	83	4	79	10	61	14
Pf3D7_08_v3	1453219			555.9	T	C	SNP	intergenic_region				0/0	0/0	0/1	0/1	63	3	83	4	79	10	61	14
Pf3D7_09_v3	1398			646.9	C	T	SNP	intergenic_region			n.1398C>T	0/0	0/1	0/1	0/1	54	2	70	10	43	11	44	7
Pf3D7_09_v3	1416			562.9	G	C	SNP	intergenic_region			n.1416G>C	0/0	0/1	0/1	0/1	56	2	78	10	52	11	51	7
Pf3D7_09_v3	1421			508.9	C	T	SNP	intergenic_region			n.1421C>T	0/0	0/1	0/1	0/1	56	2	88	10	55	11	51	7
Pf3D7_09_v3	9269			1093.9	C	G	SNP	intergenic_region			n.9269C>G	0/0	0/1	0/1	0/1	97	6	78	15	67	7	75	11
Pf3D7_09_v3	26562	PF3D7_0900100	erythrocyte membrane protein 1, PfEMP1 (VAR)	722.9	C	T	SNP	synonymous_variant	SILENT	gtC/gtT	p.Val1830Val/c.5490C>T	0/0	0/1	0/1	0/0	236	16	380	36	332	39	289	22
Pf3D7_09_v3	27732	PF3D7_0900100	erythrocyte membrane protein 1, PfEMP1 (VAR)	1451.9	G	A	SNP	synonymous_variant	SILENT	gtG/gtA	p.Val2220Val/c.6660G>A	0/0	0/1	0/1	0/1	405	27	490	44	405	49	402	41
Pf3D7_09_v3	39018			1535.07	T	A	SNP	intergenic_region			n.39018T>A	0/0	0/1	0/1	0/1	44	3	60	20	68	9	69	19
Pf3D7_09_v3	39028			1042.9	C	T	SNP	intergenic_region			n.39028C>T	0/0	0/1	0/1	0/1	46	2	64	15	71	7	75	17
Pf3D7_09_v3	39037			781.9	A	T	SNP	intergenic_region			n.39037A>T	0/0	0/1	0/1	0/1	56	2	75	12	73	7	79	14
Pf3D7_09_v3	39040			604.9	T	G	SNP	intergenic_region			n.39040T>G	0/0	0/1	0/1	0/1	60	2	75	9	71	7	79	12
Pf3D7_09_v3	50127	PF3D7_0900700	rifin (RIF)	756.05	A	T	SNP	missense_variant	MISSENSE	Tta/Ata	p.Leu211Ile/c.631T>A	0/0	0/1	0/1	0/1	14	1	6	10	6	5	6	5
Pf3D7_09_v3	55169	PF3D7_0900900	stevor	643.9	T	G	SNP	missense_variant	MISSENSE	Ata/Cta	p.Ile270Leu/c.808A>C	0/0	0/1	0/1	0/0	343	21	376	39	298	26	244	17
Pf3D7_09_v3	55170	PF3D7_0900900	stevor	622.9	A	T	SNP	synonymous_variant	SILENT	ctT/ctA	p.Leu269Leu/c.807T>A	0/0	0/1	0/1	0/0	363	22	393	40	318	27	264	18
Pf3D7_09_v3	55172	PF3D7_0900900	stevor	571.9	G	T	SNP	missense_variant	MISSENSE	Ctt/Att	p.Leu269Ile/c.805C>A	0/0	0/1	0/1	0/0	388	23	412	40	332	29	279	18
Pf3D7_09_v3	55236	PF3D7_0900900	stevor	563.9	A	G	SNP	synonymous_variant	SILENT	gcT/gcC	p.Ala247Ala/c.741T>C	0/0	0/1	0/1	0/0	392	22	387	37	327	28	287	15
Pf3D7_09_v3	55239	PF3D7_0900900	stevor	545.9	T	C	SNP	synonymous_variant	SILENT	ttA/ttG	p.Leu246Leu/c.738A>G	0/0	0/1	0/1	0/0	375	20	367	36	311	26	274	14
Pf3D7_09_v3	55241	PF3D7_0900900	stevor	528.9	A	T	SNP	missense_variant	MISSENSE	Tta/Ata	p.Leu246Ile/c.736T>A	0/0	0/1	0/1	0/0	342	19	313	34	274	24	253	11
Pf3D7_09_v3	58741	PF3D7_0901000	rifin (RIF)	991.9	A	T	SNP	stop_gained	NONSENSE	tgT/tgA	p.Cys117*/c.351T>A	0/0	0/1	0/1	0/1	163	14	131	16	131	22	126	19
Pf3D7_09_v3	793489	PF3D7_0919300	thioredoxin-like protein 1, putative	829.07	C	A	SNP	splice_region_variant+intron_variant			c.116-7C>A	0/0	0/1	0/1	0/1	75	19	106	47	89	40	99	44
Pf3D7_09_v3	793495	PF3D7_0919300	thioredoxin-like protein 1, putative	911.9	G	T	SNP	splice_acceptor_variant+intron_variant			c.116-1G>T	0/0	0/1	0/1	0/1	93	9	115	35	98	34	118	26
Pf3D7_09_v3	1125531	PF3D7_0927600	RNA-binding protein, putative	13562.9	T	G	SNP	missense_variant	MISSENSE	ttT/ttG	p.Phe487Leu/c.1461T>G	0/0	0/0	2022-01-01	2022-01-01	162	1	219	0	0	257	0	282
Pf3D7_09_v3	1522625			615.33	G	C	SNP	intergenic_region				0/0	0/0	0/0	0/1	230	8	251	8	263	8	145	19
Pf3D7_10_v3	563			942.91	G	A	SNP	intergenic_region			n.563G>A	0/0	0/0	0/1	0/1	78	3	39	4	50	31	178	43
Pf3D7_10_v3	1144			1260.9	C	A	SNP	intergenic_region			n.1144C>A	0/0	0/1	0/1	0/0	122	8	116	22	104	24	153	9
Pf3D7_10_v3	3031			600.9	C	A	SNP	intergenic_region			n.3031C>A	0/0	0/1	0/0	0/1	432	26	604	50	543	39	442	46
Pf3D7_10_v3	8440			726.33	T	C	SNP	intergenic_region			n.8440T>C	0/0	0/1	0/0	0/0	1143	115	1036	178	976	121	779	96
Pf3D7_10_v3	8630			1268.99	T	A	SNP	intergenic_region			n.8630T>A	0/0	0/1	0/1	0/1	287	26	313	41	247	39	212	24
Pf3D7_10_v3	27103			1680.9	A	G	SNP	intergenic_region			n.27103A>G	0/0	0/1	0/1	0/1	234	18	347	44	268	39	279	42
Pf3D7_10_v3	33005	PF3D7_1000100	erythrocyte membrane protein 1, PfEMP1 (VAR)	2226.91	G	A	SNP	missense_variant	MISSENSE	Gaa/Aaa	p.Glu1506Lys/c.4516G>A	0/0	0/1	0/1	0/1	225	15	248	43	205	23	172	28
Pf3D7_10_v3	33007	PF3D7_1000100	erythrocyte membrane protein 1, PfEMP1 (VAR)	2385.91	A	G	SNP	synonymous_variant	SILENT	gaA/gaG	p.Glu1506Glu/c.4518A>G	0/0	0/1	0/1	0/1	232	16	254	44	207	25	174	31
Pf3D7_10_v3	34884	PF3D7_1000100	erythrocyte membrane protein 1, PfEMP1 (VAR)	655.91	C	G	SNP	missense_variant	MISSENSE	Caa/Gaa	p.Gln1816Glu/c.5446C>G	0/0	0/1	0/1	0/0	240	32	354	73	301	44	250	24
Pf3D7_10_v3	44712			747.9	A	T	SNP	intergenic_region			n.44712A>T	0/0	0/0	0/1	0/1	58	2	89	5	49	16	68	12
Pf3D7_10_v3	44717			638.9	T	C	SNP	intergenic_region			n.44717T>C	0/0	0/0	0/1	0/1	68	2	98	5	58	15	76	12
Pf3D7_10_v3	44727			596.9	G	A	SNP	intergenic_region			n.44727G>A	0/0	0/0	0/1	0/1	85	3	111	7	70	14	83	12
Pf3D7_10_v3	1651003			652.91	C	G	SNP	intergenic_region				0/0	0/1	0/1	0/1	11	0	2	4	3	9	4	4
Pf3D7_10_v3	1651006			652.91	C	A	SNP	intergenic_region				0/0	0/1	0/1	0/1	11	0	2	4	3	9	4	4
Pf3D7_10_v3	1651298			515.9	G	T	SNP	intergenic_region				0/0	0/0	0/1	0/1	170	12	235	17	175	23	153	21
Pf3D7_10_v3	1656474			1113.86	T	A	SNP	intergenic_region				0/0	0/1	0/1	0/1	189	21	193	37	208	41	164	41
Pf3D7_10_v3	1685368			537.01	T	G	SNP	intergenic_region				0/0	0/1	0/1	0/1	122	9	146	21	125	12	100	9
Pf3D7_11_v3	4581			758.9	G	T	SNP	intergenic_region			n.4581G>T	0/0	0/1	0/1	0/1	132	8	147	22	120	12	87	11
Pf3D7_11_v3	6329			864.54	C	T	SNP	intergenic_region			n.6329C>T	0/0	0/1	0/1	0/0	83	6	91	33	74	19	64	7
Pf3D7_11_v3	16846			571.91	T	A	SNP	intergenic_region			n.16846T>A	0/0	0/1	0/1	0/1	11	0	20	2	11	1	5	2
Pf3D7_11_v3	23352			667.9	A	T	SNP	intergenic_region			n.23352A>T	0/0	0/1	0/1	0/1	153	10	132	19	147	14	199	18
Pf3D7_11_v3	23364			776.91	C	T	SNP	intergenic_region			n.23364C>T	0/0	0/1	0/1	0/1	149	10	122	19	141	14	192	18
Pf3D7_11_v3	23369			567.1	G	T	SNP	intergenic_region			n.23369G>T	0/0	0/1	0/0	0/1	141	9	118	16	135	10	188	17
Pf3D7_11_v3	23493			700.9	A	C	SNP	intergenic_region			n.23493A>C	0/0	0/1	0/1	0/1	15	0	23	10	23	11	36	20
Pf3D7_11_v3	32637			629.91	C	G	SNP	intergenic_region			n.32637C>G	0/0	0/1	0/1	0/1	122	8	126	16	115	14	128	14
Pf3D7_11_v3	32639			641.91	T	A	SNP	intergenic_region			n.32639T>A	0/0	0/1	0/1	0/1	120	8	125	14	115	14	128	13
Pf3D7_11_v3	33074	PF3D7_1100200	erythrocyte membrane protein 1, PfEMP1 (VAR)	510.33	T	G	SNP	missense_variant	MISSENSE	aaA/aaC	p.Lys2859Asn/c.8577A>C	0/0	0/1	0/0	0/0	496	28	615	59	522	35	524	30
Pf3D7_11_v3	47706			748.9	A	C	SNP	intergenic_region			n.47706A>C	0/0	0/1	0/0	0/1	102	6	142	15	137	9	170	25
Pf3D7_11_v3	67463	PF3D7_1101100	rifin (RIF)	752.01	A	G	SNP	synonymous_variant	SILENT	tgT/tgC	p.Cys91Cys/c.273T>C	0/0	0/1	0/1	0/1	16	2	15	7	8	11	18	5
Pf3D7_11_v3	67469	PF3D7_1101100	rifin (RIF)	628.9	A	T	SNP	missense_variant	MISSENSE	gaT/gaA	p.Asp89Glu/c.267T>A	0/0	0/1	0/1	0/1	50	2	25	7	27	11	32	5
Pf3D7_11_v3	73094			528.11	C	G	SNP	intergenic_region			n.73094C>G	0/0	0/1	0/1	0/1	100	7	136	12	127	15	161	17
Pf3D7_11_v3	96463			9449.33	C	G	SNP	intergenic_region			n.96463C>G	0/0	0/0	0/1	0/0	1158	1	1289	1	628	515	823	1
Pf3D7_11_v3	664109			11534.9	G	A	SNP	intergenic_region			n.664109G>A	0/0	2022-01-01	2022-01-01	2022-01-01	88	7	1	131	1	132	2	143
Pf3D7_11_v3	2035580	PF3D7_1150400	erythrocyte membrane protein 1, PfEMP1 (VAR)	511.91	A	T	SNP	missense_variant	MISSENSE	gaA/gaT	p.Glu3018Asp/c.9054A>T	0/0	0/1	0/1	0/1	60	1	86	15	65	7	50	4
Pf3D7_11_v3	2037967			2366.9	T	C	SNP	intergenic_region				0/0	0/1	0/1	0/1	82	5	42	19	62	37	70	30
Pf3D7_11_v3	2037974			2114.9	A	T	SNP	intergenic_region				0/0	0/1	0/1	0/1	70	4	37	14	60	23	65	17
Pf3D7_11_v3	2037975			1767.9	G	A	SNP	intergenic_region				0/0	0/1	0/1	0/1	67	4	37	14	59	23	65	17
Pf3D7_12_v3	5090			712.9	T	C	SNP	intergenic_region			n.5090T>C	0/0	0/1	0/1	0/1	42	2	20	9	22	6	15	9
Pf3D7_12_v3	5093			688.9	A	G	SNP	intergenic_region			n.5093A>G	0/0	0/1	0/1	0/1	42	2	20	6	22	6	15	8
Pf3D7_12_v3	15526			534.88	G	C	SNP	intergenic_region			n.15526G>C	0/0	0/1	0/1	0/1	33	4	53	11	40	16	50	17
Pf3D7_12_v3	775645			728.9	A	T	SNP	intergenic_region			n.775645A>T	0/0	0/1	0/1	0/1	116	11	180	36	132	20	123	28
Pf3D7_12_v3	882329			10936.9	T	C	SNP	intergenic_region			n.882329T>C	0/0	2022-01-01	2022-01-01	2022-01-01	86	7	0	130	0	127	0	168
Pf3D7_12_v3	1457457			527.04	C	A	SNP	intergenic_region			n.1457457C>A	0/0	0/1	0/1	0/1	41	9	23	17	44	18	71	27
Pf3D7_12_v3	1694927	PF3D7_1240300	erythrocyte membrane protein 1, PfEMP1 (VAR)	2839.9	A	G	SNP	missense_variant	MISSENSE	Aaa/Gaa	p.Lys260Glu/c.778A>G	0/0	0/1	0/1	0/1	278	8	198	41	157	63	149	84
Pf3D7_12_v3	1730413			567.24	T	C	SNP	intergenic_region			n.1730413T>C	0/0	0/1	0/1	0/1	82	6	104	13	131	14	138	12
Pf3D7_12_v3	2099002			588.47	T	A	SNP	intergenic_region			n.2099002T>A	0/0	0/1	0/1	0/1	39	13	61	33	61	25	83	40
Pf3D7_12_v3	2204099			511.9	T	A	SNP	intergenic_region			n.2204099T>A	0/0	0/1	0/1	0/1	55	1	81	7	71	10	104	13
Pf3D7_12_v3	2204100			514.9	C	A	SNP	intergenic_region			n.2204100C>A	0/0	0/1	0/1	0/1	54	2	80	8	68	11	103	13
Pf3D7_12_v3	2204106			529.9	A	T	SNP	intergenic_region			n.2204106A>T	0/0	0/1	0/1	0/1	58	2	92	8	76	11	118	15
Pf3D7_12_v3	2204107			523.9	T	G	SNP	intergenic_region			n.2204107T>G	0/0	0/1	0/1	0/1	57	2	92	8	76	11	117	15
Pf3D7_12_v3	2204110			529.9	G	C	SNP	intergenic_region			n.2204110G>C	0/0	0/1	0/1	0/1	59	2	96	9	75	11	117	15
Pf3D7_12_v3	2204116			613.9	G	A	SNP	intergenic_region			n.2204116G>A	0/0	0/1	0/1	0/1	53	2	86	9	71	11	111	15
Pf3D7_12_v3	2204117			613.9	A	T	SNP	intergenic_region			n.2204117A>T	0/0	0/1	0/1	0/1	53	2	86	9	71	11	111	15
Pf3D7_12_v3	2204127			652.9	A	T	SNP	intergenic_region			n.2204127A>T	0/0	0/1	0/1	0/1	50	2	84	9	64	11	107	15
Pf3D7_12_v3	2204136			760.9	T	G	SNP	intergenic_region			n.2204136T>G	0/0	0/1	0/1	0/1	49	2	82	9	60	12	107	16
Pf3D7_12_v3	2204142			775.9	G	A	SNP	intergenic_region			n.2204142G>A	0/0	0/1	0/1	0/1	51	2	78	9	59	12	106	16
Pf3D7_12_v3	2204143			784.9	A	C	SNP	intergenic_region			n.2204143A>C	0/0	0/1	0/1	0/1	51	2	78	9	59	12	106	16
Pf3D7_12_v3	2204146			775.9	A	T	SNP	intergenic_region			n.2204146A>T	0/0	0/1	0/1	0/1	51	2	78	9	60	12	105	16
Pf3D7_12_v3	2204149			778.9	G	A	SNP	intergenic_region			n.2204149G>A	0/0	0/1	0/1	0/1	51	2	78	9	58	12	108	16
Pf3D7_12_v3	2204176			580.9	A	T	SNP	intergenic_region			n.2204176A>T	0/0	0/1	0/1	0/1	42	2	51	8	56	9	73	10
Pf3D7_12_v3	2204181			601.96	A	T	SNP	intergenic_region			n.2204181A>T	0/0	0/1	0/1	0/1	33	2	42	7	49	9	64	10
Pf3D7_12_v3	2204737	PF3D7_1254100	stevor	982.03	A	T	SNP	missense_variant	MISSENSE	tAc/tTc	p.Tyr5Phe/c.14A>T	0/0	0/1	0/0	0/1	62	2	117	12	97	7	92	25
Pf3D7_12_v3	2209195			594.44	T	A	SNP	intergenic_region			n.2209195T>A	0/0	0/1	0/0	0/1	94	7	160	16	135	7	163	22
Pf3D7_12_v3	2227511			550.86	A	T	SNP	intergenic_region			n.2227511A>T	0/0	0/1	0/1	0/1	33	1	62	9	76	7	77	14
Pf3D7_12_v3	2242405	PF3D7_1255200	erythrocyte membrane protein 1, PfEMP1 (VAR)	859.69	T	A	SNP	synonymous_variant	SILENT	tcA/tcT	p.Ser1891Ser/c.5673A>T	0/0	0/1	0/1	0/0	264	20	272	35	243	25	238	15
Pf3D7_12_v3	2269271			600.9	T	C	SNP	intergenic_region				0/0	0/1	0/1	0/1	185	11	236	24	191	20	142	12
Pf3D7_12_v3	2270193			1946.9	A	C	SNP	intergenic_region				0/0	0/1	0/1	0/1	428	56	568	108	401	86	357	72
Pf3D7_13_v3	1721827			636.92	G	T	SNP	intergenic_region			n.1721827G>T	0/0	0/1	0/1	0/1	102	17	111	30	87	24	121	34
Pf3D7_13_v3	2074385	PF3D7_1352000	conserved Plasmodium protein, unknown function	761.11	C	A	SNP	missense_variant	MISSENSE	aCa/aAa	p.Thr1690Lys/c.5069C>A	0/0	0/1	0/1	0/1	57	9	53	24	72	25	76	24
Pf3D7_13_v3	2266498	PF3D7_1357000	elongation factor 1-alpha	991.9	G	A	SNP	synonymous_variant	SILENT	gcC/gcT	p.Ala217Ala/c.651C>T	0/0	0/1	0/1	0/1	201	21	205	36	173	30	146	35
Pf3D7_13_v3	2893974			912.9	C	G	SNP	intergenic_region				0/0	0/1	0/1	0/1	274	17	270	31	263	23	263	26
Pf3D7_13_v3	2893975			894.9	C	A	SNP	intergenic_region				0/0	0/1	0/1	0/1	274	17	270	31	263	23	262	26
Pf3D7_13_v3	2915324			672.36	A	T	SNP	intergenic_region				0/0	0/1	0/0	0/0	182	13	96	23	149	8	126	5
Pf3D7_13_v3	2915326			621.33	G	T	SNP	intergenic_region				0/0	0/1	0/0	0/0	188	13	100	23	155	8	128	5
Pf3D7_13_v3	2924367			3965.9	T	C	SNP	intergenic_region				0/0	0/0	0/1	0/1	265	22	227	15	169	61	257	83
Pf3D7_13_v3	2924371			3955.9	G	T	SNP	intergenic_region				0/0	0/0	0/1	0/1	273	20	242	17	176	65	271	86
Pf3D7_14_v3	441			1177.9	G	A	SNP	intergenic_region			n.441G>A	0/0	0/1	0/1	0/1	151	16	50	22	98	21	132	52
Pf3D7_14_v3	24767	PF3D7_1400700	stevor	2321.32	G	A	SNP	missense_variant	MISSENSE	aCa/aTa	p.Thr151Ile/c.452C>T	0/0	0/1	0/1	0/1	597	39	410	44	435	45	401	48
Pf3D7_14_v3	26082			834.92	T	G	SNP	intergenic_region			n.26082T>G	0/0	0/1	0/1	0/1	16	1	32	11	31	8	38	11
Pf3D7_14_v3	26088			1267.9	G	A	SNP	intergenic_region			n.26088G>A	0/0	0/1	0/1	0/1	16	0	28	13	27	10	32	14
Pf3D7_14_v3	54889			6031.88	T	C	SNP	intergenic_region			n.54889T>C	0/0	2022-01-01	2022-01-01	2022-01-01	66	4	0	60	0	76	0	100
Pf3D7_14_v3	2172948			600.9	G	T	SNP	intergenic_region			n.2172948G>T	0/0	0/1	0/1	0/1	54	7	82	20	68	16	89	15
Pf3D7_14_v3	2905794	PF3D7_1471100	exported protein 2 (EXP2)	551.9	T	A	SNP	intron_variant			c.313-80A>T	0/0	0/1	0/1	0/1	46	1	43	6	39	4	57	6
Pf3D7_14_v3	3269741	PF3D7_1479500	stevor	772.44	C	T	SNP	missense_variant	MISSENSE	Ctt/Ttt	p.Leu49Phe/c.145C>T	0/0	0/1	0/1	0/1	182	10	178	27	162	9	137	12
Pf3D7_14_v3	3269743	PF3D7_1479500	stevor	772.44	T	A	SNP	synonymous_variant	SILENT	ctT/ctA	p.Leu49Leu/c.147T>A	0/0	0/1	0/1	0/1	184	14	181	32	163	14	139	15
Pf3D7_14_v3	3279862	PF3D7_1479800	rifin (RIF)	757.9	G	A	SNP	missense_variant	MISSENSE	Gaa/Aaa	p.Glu79Lys/c.235G>A	0/0	0/1	0/1	0/1	141	8	84	10	105	17	105	13
Pf3D7_14_v3	3279885	PF3D7_1479800	rifin (RIF)	503.9	A	G	SNP	synonymous_variant	SILENT	cgA/cgG	p.Arg86Arg/c.258A>G	0/0	0/1	0/1	0/1	196	8	104	10	129	17	136	13
Pf3D7_14_v3	3291758			627.92	C	T	SNP	intergenic_region				0/0	0/1	0/1	0/0	40	3	23	23	33	8	30	10
Pf3D7_01_v3	277			1213.86	CCCTAAAA	C	INDEL	intergenic_region			n.278_284delCCTAAAA	0/0	0/1	0/1	0/1	35	2	7	3	30	34	25	34
Pf3D7_01_v3	315			573.95	TGAACCTAAACCTA	T	INDEL	intergenic_region			n.316_328delGAACCTAAACCTA	0/0	0/0	0/1	0/1	20	1	12	0	14	7	16	9
Pf3D7_01_v3	60342	PF3D7_0100800	rifin (RIF)	1858.86	AG	A	INDEL	frameshift_variant		gat/	p.Asp126fs/c.376delG	0/0	0/1	0/1	0/1	525	25	386	48	413	46	425	43
Pf3D7_01_v3	92903			561.86	A	AGCTGC	INDEL	intergenic_region			n.92903_92904insGCTGC	0/0	0/1	0/1	0/1	174	12	211	26	196	17	179	15
Pf3D7_01_v3	94650			1102.86	A	AAAATG	INDEL	intergenic_region			n.94650_94651insAAATG	0/0	0/1	0/1	0/1	50	2	61	13	76	13	84	17
Pf3D7_01_v3	94655			1042.86	ATTTCT	A	INDEL	intergenic_region			n.94656_94660delTTTCT	0/0	0/1	0/1	0/1	62	3	65	13	96	14	101	18
Pf3D7_01_v3	94716			959.86	TTGCA	T	INDEL	intergenic_region			n.94717_94720delTGCA	0/0	0/1	0/1	0/1	105	7	130	16	146	17	169	20
Pf3D7_01_v3	94740			1060.86	A	ATG	INDEL	intergenic_region			n.94740_94741insTG	0/0	0/1	0/1	0/1	121	7	136	13	149	19	180	27
Pf3D7_01_v3	377705			588.9	CA	C	INDEL	intergenic_region			n.377706delA	0/0	0/1	0/1	0/1	83	18	63	38	50	31	69	30
Pf3D7_01_v3	526507			501.9	C	CT	INDEL	intergenic_region			n.526507_526508insT	0/0	0/1	0/1	0/1	38	6	47	24	43	15	73	33
Pf3D7_02_v3	11163			949.86	TC	T	INDEL	intergenic_region			n.11164delC	0/0	0/1	0/1	0/1	359	29	300	46	302	42	338	36
Pf3D7_02_v3	11165			525.86	AGTACTAACATGACTACTTACATG	A	INDEL	intergenic_region			n.11166_11188delGTACTAACATGACTACTTACATG	0/0	0/1	0/1	0/0	358	19	305	39	305	38	340	29
Pf3D7_02_v3	11198			932.86	AACATCACTTACATGACTACTAACATAGTAACTAACAACATTACTAACATCATTACTAACATCATCATTAACAACATCACTAACATCATTACTAACATCATCACTTACATGATTACTTACATGACTACTAACATCATCATAACTAACATGATCACTAACATGACTACTAACT	A	INDEL	intergenic_region			n.11199_11369del	0/0	0/1	0/1	0/1	329	35	300	61	298	48	312	48
Pf3D7_02_v3	23792			634.89	TGAGG	T	INDEL	intergenic_region			n.23793_23796delGAGG	0/0	0/1	0/1	0/1	8	0	10	5	8	7	7	2
Pf3D7_02_v3	25141			532.86	A	ATAC	INDEL	intergenic_region			n.25141_25142insTAC	0/0	0/1	0/1	0/1	105	4	59	7	72	5	84	7
Pf3D7_02_v3	47949			2378.87	ATTTT	A	INDEL	intergenic_region			n.47950_47953delTTTT	0/0	0/1	0/1	0/1	70	5	87	34	78	19	151	31
Pf3D7_02_v3	47955			2306.86	A	ATCGG	INDEL	intergenic_region			n.47955_47956insTCGG	0/0	0/1	0/1	0/1	79	5	93	30	89	18	174	30
Pf3D7_02_v3	67065	PF3D7_0201300	stevor	508.86	AGATGAT	A	INDEL	inframe_deletion		gatgat/	p.Asp147_Asp148del/c.439_444delGATGAT	0/0	0/1	0/1	0/1	240	7	214	19	197	18	173	14
Pf3D7_02_v3	67074	PF3D7_0201300	stevor	1480.86	ATCT	A	INDEL	disruptive_inframe_deletion		tcttca/tca	p.Ser151del/c.450_452delTTC	0/0	0/1	0/1	0/1	220	7	202	18	190	15	160	13
Pf3D7_02_v3	218268	PF3D7_0205200	MORN repeat protein, putative	716.13	AT	A	INDEL	intron_variant			c.375+21delA	0/0	0/1	0/1	0/1	157	33	161	62	167	51	201	56
Pf3D7_02_v3	742226	PF3D7_0218100	conserved Plasmodium membrane protein, unknown function	587.9	C	CAAAAAAAAA	INDEL	intron_variant			c.949+8_949+9insAAAAAAAAA	0/0	0/1	0/1	0/1	41	7	39	10	36	7	52	11
Pf3D7_02_v3	896478	PF3D7_0222700	rifin (RIF)	871.86	TCATAG	T	INDEL	frameshift_variant		cataga/	p.His36fs/c.106_110delCATAG	0/0	0/1	0/1	0/1	865	46	776	67	746	58	649	56
Pf3D7_02_v3	896486	PF3D7_0222700	rifin (RIF)	754.86	A	ACC	INDEL	frameshift_variant		caa/caCCa	p.Gln38fs/c.113_114insCC	0/0	0/1	0/1	0/1	856	45	772	63	744	53	643	52
Pf3D7_02_v3	923172	PF3D7_0223500	erythrocyte membrane protein 1, PfEMP1 (VAR)	539.29	T	TGCC	INDEL	disruptive_inframe_insertion		gga/ggGGCa	p.Gly159_Asn160insAla/c.476_477insGGC	0/0	0/1	0/0	0/0	980	57	671	63	689	44	665	37
Pf3D7_03_v3	2044			870.86	T	TG	INDEL	intergenic_region			n.2044_2045insG	0/0	0/0	0/1	0/1	80	0	46	0	58	11	93	34
Pf3D7_03_v3	494069	PF3D7_0311400	kinase-related protein PKRP, putative	528.42	AG	A	INDEL	frameshift_variant		aga/	p.Arg1703fs/c.5108delG	0/0	0/1	0/1	0/1	142	29	152	49	138	36	155	49
Pf3D7_03_v3	572022			506.9	AAAATATAT	A	INDEL	intergenic_region			n.572023_572030delAAATATAT	0/0	0/1	0/1	0/1	17	3	12	9	9	14	15	19
Pf3D7_03_v3	615599			917.51	AT	A	INDEL	intergenic_region			n.615600delT	0/0	0/1	0/1	0/1	124	28	94	47	98	39	100	59
Pf3D7_03_v3	888372	PF3D7_0321200	N-acetylglucosamine-1-phosphate transferase, putative	598.88	AT	A	INDEL	intron_variant			c.369+30delA	0/0	0/1	0/1	0/1	111	23	145	50	112	52	111	35
Pf3D7_03_v3	1064644			1347.32	AGGGTTCAGGGTTCAG	A	INDEL	intergenic_region				0/0	0/1	0/0	0/0	43	4	31	37	50	1	127	5
Pf3D7_03_v3	1064939			647.86	AG	A	INDEL	intergenic_region				0/0	0/0	0/1	0/1	163	15	80	5	85	32	142	30
Pf3D7_04_v3	180			1092.23	T	TG	INDEL	intergenic_region			n.180_181insG	0/0	0/0	0/1	0/1	216	0	126	0	196	14	267	46
Pf3D7_04_v3	8469			535.86	T	TC	INDEL	intergenic_region			n.8469_8470insC	0/0	0/1	0/1	0/1	92	4	119	12	103	14	106	12
Pf3D7_04_v3	8479			784.95	T	TG	INDEL	intergenic_region			n.8479_8480insG	0/0	0/1	0/1	0/1	87	6	117	12	101	14	103	14
Pf3D7_04_v3	8480			827.03	A	ATG	INDEL	intergenic_region			n.8480_8481insTG	0/0	0/1	0/1	0/1	86	6	115	12	101	14	102	14
Pf3D7_04_v3	72354			648.86	T	TATATATATATA	INDEL	intergenic_region			n.72354_72355insATATATATATA	0/0	0/1	0/1	0/1	85	5	90	9	121	15	164	11
Pf3D7_04_v3	72478			592.42	C	CT	INDEL	intergenic_region			n.72478_72479insT	0/0	0/1	0/1	0/1	15	1	16	2	19	7	34	11
Pf3D7_04_v3	85526	PF3D7_0401400	rifin (RIF)	583.87	T	TAC	INDEL	intron_variant			c.54+76_54+77insAC	0/0	0/1	0/1	0/1	18	1	32	13	29	12	18	13
Pf3D7_04_v3	561810	PF3D7_0412700	erythrocyte membrane protein 1, PfEMP1 (VAR)	1290.86	T	TATC	INDEL	inframe_insertion		gat/gatGAT	p.Asp2230dup/c.6688_6690dupGAT	0/0	0/1	0/1	0/1	892	79	1075	125	968	89	927	89
Pf3D7_04_v3	686290			676.64	TA	T	INDEL	intergenic_region			n.686291delA	0/0	0/1	0/1	0/1	56	12	64	32	47	29	51	27
Pf3D7_04_v3	753329	PF3D7_0417300	LETM1-like protein, putative	502.86	AT	A	INDEL	frameshift_variant		aat/	p.Asn128fs/c.383delA	0/0	0/1	0/1	0/0	119	21	138	52	128	44	146	27
Pf3D7_04_v3	965825			848.87	TAA	T	INDEL	intergenic_region			n.965826_965827delAA	0/0	0/1	0/1	0/1	25	1	40	4	31	13	39	16
Pf3D7_04_v3	965830			858.28	TATATATA	T	INDEL	intergenic_region			n.965831_965837delATATATA	0/0	0/1	0/1	0/1	15	1	34	4	28	13	50	16
Pf3D7_04_v3	1001532			602.86	TA	T	INDEL	intergenic_region			n.1001533delA	0/0	0/1	0/1	0/1	98	19	79	36	91	35	96	40
Pf3D7_05_v3	1343342			662.87	GGGTTCAT	G	INDEL	intergenic_region				0/0	0/0	0/1	0/1	18	1	12	2	9	7	20	24
Pf3D7_06_v3	3408			5010.86	ATACC	A	INDEL	intergenic_region			n.3409_3412delTACC	0/0	0/1	0/1	0/1	203	9	215	62	180	95	203	148
Pf3D7_06_v3	12475	PF3D7_0600200	erythrocyte membrane protein 1, PfEMP1 (VAR)	715.86	T	TAAA	INDEL	inframe_insertion		gat/AAAgat	p.Asn2760_Asp2761insLys/c.8280_8281insAAA	0/0	0/1	0/1	0/1	127	4	119	15	84	8	86	10
Pf3D7_06_v3	36509	PF3D7_0600800	rifin, pseudogene (RIF)	643.2	CA	C	INDEL	intron_variant			c.69+17delT	0/0	0/1	0/1	0/1	11	1	10	13	16	14	25	17
Pf3D7_06_v3	123917	PF3D7_0603000	SDE2 domain-containing protein, putative	597.9	T	TA	INDEL	frameshift_variant		aat/aaAt	p.Asn438fs/c.1313dupA	0/0	0/1	0/1	0/1	79	17	111	39	76	26	108	35
Pf3D7_06_v3	179368			574.07	GAA	G	INDEL	intergenic_region			n.179369_179370delAA	0/0	0/1	0/1	0/1	96	16	135	30	130	27	133	42
Pf3D7_06_v3	482413			561.13	GA	G	INDEL	intergenic_region			n.482414delA	0/0	0/1	0/1	0/1	36	10	50	27	34	25	51	41
Pf3D7_06_v3	745099			1865.86	T	TTTTTTTTC	INDEL	intergenic_region			n.745099_745100insTTTTTTTC	0/0	0/1	0/1	0/1	187	13	244	38	203	30	274	37
Pf3D7_06_v3	745103			2048.86	AAT	A	INDEL	intergenic_region			n.745104_745105delAT	0/0	0/1	0/1	0/1	190	11	247	32	206	30	274	35
Pf3D7_06_v3	745112			2080.87	TG	T	INDEL	intergenic_region			n.745113delG	0/0	0/1	0/1	0/1	178	11	233	29	200	32	263	36
Pf3D7_06_v3	745123			1262.86	A	ATGCGG	INDEL	intergenic_region			n.745123_745124insTGCGG	0/0	0/1	0/1	0/1	165	8	215	19	176	25	223	30
Pf3D7_06_v3	745124			1265.86	AAGG	A	INDEL	intergenic_region			n.745125_745127delAGG	0/0	0/1	0/1	0/1	168	8	217	18	178	25	230	29
Pf3D7_06_v3	1344957			888.86	TATATATATATATATATATATAATAACGCAC	T	INDEL	intergenic_region			n.1344958_1344987delATATATATATATATATATATAATAACGCAC	0/0	0/1	0/1	0/1	50	1	95	18	87	27	120	13
Pf3D7_06_v3	1401349			717.86	AAACCTACGTTACTGTAGATAG	A	INDEL	intergenic_region				0/0	0/1	0/1	0/1	221	9	321	27	260	15	193	14
Pf3D7_06_v3	1416870			1589.86	AG	A	INDEL	intergenic_region				0/0	0/0	0/1	0/1	85	3	52	2	76	32	98	36
Pf3D7_06_v3	1416874			1568.86	TTTAGGGTTCAGGG	T	INDEL	intergenic_region				0/0	0/0	0/1	0/1	83	3	40	2	73	32	95	38
Pf3D7_07_v3	27095	PF3D7_0700100	erythrocyte membrane protein 1, PfEMP1 (VAR)	507.86	CA	C	INDEL	frameshift_variant		aca/	p.Thr1959fs/c.5875delA	0/0	0/1	0/1	0/1	98	2	91	14	65	9	72	9
Pf3D7_07_v3	27098	PF3D7_0700100	erythrocyte membrane protein 1, PfEMP1 (VAR)	587.86	CAG	C	INDEL	frameshift_variant		acagct/	p.Ala1960fs/c.5877_5878delAG	0/0	0/1	0/1	0/1	96	4	91	17	64	11	71	13
Pf3D7_07_v3	29005			558.86	AAC	A	INDEL	intergenic_region			n.29006_29007delAC	0/0	0/1	0/1	0/1	17	0	27	6	40	4	49	13
Pf3D7_07_v3	29037			1007.86	A	ATATT	INDEL	intergenic_region			n.29037_29038insTATT	0/0	0/1	0/1	0/1	27	0	37	8	50	6	63	19
Pf3D7_07_v3	29957			722.09	TC	T	INDEL	intergenic_region			n.29958delC	0/0	0/1	0/1	0/1	14	1	19	6	28	10	35	7
Pf3D7_07_v3	404534	PF3D7_0709000	chloroquine resistance transporter (CRT)	925	AT	A	INDEL	intron_variant			c.667-34delT	0/0	0/1	0/1	0/1	99	22	90	46	109	45	124	52
Pf3D7_07_v3	472958	PF3D7_0710300	conserved Plasmodium membrane protein, unknown function	655.93	AAGAAATAT	A	INDEL	intron_variant			c.264-30_264-23delATATTTCT	0/0	0/1	0/1	0/1	140	27	135	32	120	44	127	48
Pf3D7_07_v3	551547			908.28	T	TATAC	INDEL	intergenic_region			n.551547_551548insATAC	0/0	0/1	0/1	0/1	18	1	20	6	16	8	24	13
Pf3D7_07_v3	584649	PF3D7_0712800	erythrocyte membrane protein 1, PfEMP1 (VAR)	536.86	A	AG	INDEL	frameshift_variant		ttt/ttCt	p.Glu1426fs/c.4274_4275insC	0/0	0/1	0/1	0/1	166	6	168	14	123	17	137	15
Pf3D7_07_v3	584653	PF3D7_0712800	erythrocyte membrane protein 1, PfEMP1 (VAR)	623.86	T	TTTTTGGTTTA	INDEL	frameshift_variant		aaa/aTAAACCAAAAaa	p.Lys1424fs/c.4270_4271insTAAACCAAAA	0/0	0/1	0/1	0/1	163	6	163	14	122	17	135	15
Pf3D7_07_v3	584657	PF3D7_0712800	erythrocyte membrane protein 1, PfEMP1 (VAR)	699.86	TA	T	INDEL	frameshift_variant		gat/	p.Asp1422fs/c.4266delT	0/0	0/1	0/1	0/1	138	6	137	14	99	17	116	15
Pf3D7_07_v3	584660	PF3D7_0712800	erythrocyte membrane protein 1, PfEMP1 (VAR)	828.86	CA	C	INDEL	frameshift_variant		att/	p.Ile1421fs/c.4263delT	0/0	0/1	0/1	0/1	127	6	130	14	92	17	108	15
Pf3D7_07_v3	597185	PF3D7_0712900	erythrocyte membrane protein 1, PfEMP1 (VAR)	715.86	T	TG	INDEL	frameshift_variant		gaa/gaCa	p.Glu183fs/c.548_549insC	0/0	0/1	0/1	0/1	42	0	34	7	31	4	30	11
Pf3D7_07_v3	773191	PF3D7_0717900	thioredoxin-like protein	742.88	C	CATATATATATAT	INDEL	intron_variant			c.1293+55_1293+56insATATATATATAT	0/0	0/1	0/1	0/1	46	6	38	9	39	14	55	27
Pf3D7_07_v3	1134336	PF3D7_0726500	ubiquitin carboxyl-terminal hydrolase, putative	701.5	AT	A	INDEL	frameshift_variant		aaa/	p.Lys747fs/c.2241delA	0/0	0/1	0/1	0/1	300	48	312	106	282	61	284	61
Pf3D7_07_v3	1217119	PF3D7_0728500	conserved Plasmodium protein, unknown function	940.86	TA	T	INDEL	intron_variant			c.51+31delT	0/0	0/1	0/1	0/1	47	10	38	31	25	30	35	46
Pf3D7_07_v3	1393797			1042.28	A	AGG	INDEL	intergenic_region			n.1393797_1393798insGG	0/0	0/1	0/1	0/1	46	3	28	13	24	7	48	13
Pf3D7_08_v3	124670			567.91	TA	T	INDEL	intergenic_region			n.124671delA	0/0	0/1	0/0	0/1	100	15	61	41	88	15	96	37
Pf3D7_08_v3	148843	PF3D7_0802000	glutamate dehydrogenase, putative (GDH3)	64993.8	GA	G	INDEL	frameshift_variant		gat/	p.Asp919fs/c.2756delA	0/0	2022-01-01	2022-01-01	2022-01-01	607	49	0	675	0	603	0	543
Pf3D7_08_v3	433082	PF3D7_0808600	erythrocyte membrane protein 1, PfEMP1 (VAR)	817.29	A	AC	INDEL	frameshift_variant		agc/aCgc	p.Ser640fs/c.1918_1919insC	0/0	0/1	0/0	0/0	841	52	776	76	721	48	705	36
Pf3D7_08_v3	1049223			597.86	AT	A	INDEL	intergenic_region			n.1049224delT	0/0	0/1	0/1	0/1	207	35	218	58	192	49	177	62
Pf3D7_08_v3	1265188	PF3D7_0829500	conserved Plasmodium protein, unknown function	592.94	AT	A	INDEL	frameshift_variant		att/	p.Ile504fs/c.1510delA	0/0	0/1	0/1	0/1	103	20	122	47	129	50	133	35
Pf3D7_08_v3	1300978			545.86	T	TATATATATATATATA	INDEL	intergenic_region			n.1300978_1300979insATATATATATATATA	0/0	0/1	0/0	0/1	66	2	63	9	89	7	123	21
Pf3D7_08_v3	1416388			977.84	AT	A	INDEL	intergenic_region			n.1416389delT	0/0	0/1	0/1	0/1	25	2	41	9	29	9	85	18
Pf3D7_08_v3	1444640			823.86	TG	T	INDEL	intergenic_region				0/0	0/1	0/1	0/1	205	20	223	41	184	34	166	28
Pf3D7_09_v3	29573			589.86	AAAAT	A	INDEL	intergenic_region			n.29574_29577delAAAT	0/0	0/1	0/1	0/1	21	0	10	2	6	6	12	10
Pf3D7_09_v3	50115	PF3D7_0900700	rifin (RIF)	744.01	C	CCCCAAA	INDEL	inframe_insertion		caa/caaTTTGGG	p.Gln214_Ala215insPheGly/c.642_643insTTTGGG	0/0	0/1	0/1	0/1	14	1	6	10	6	5	6	5
Pf3D7_09_v3	50117	PF3D7_0900700	rifin (RIF)	747.01	TG	T	INDEL	frameshift_variant		caa/	p.Gln214fs/c.640delC	0/0	0/1	0/1	0/1	14	1	6	10	6	5	6	5
Pf3D7_09_v3	1216704			1580.9	T	TTATTA	INDEL	intergenic_region			n.1216704_1216705insTATTA	0/0	2022-01-01	2022-01-01	2022-01-01	24	0	2	20	4	23	9	41
Pf3D7_09_v3	1411219			501	CA	C,CAA	INDEL	intergenic_region			n.1411220delA	0/0	0/2	0/1	0/1	111	26	91	28	91	32	98	41
Pf3D7_09_v3	1537065			636.44	TCA	T	INDEL	intergenic_region				0/0	0/1	0/1	0/0	633	34	588	59	536	39	471	31
Pf3D7_10_v3	44722			584.86	AT	A	INDEL	intergenic_region			n.44723delT	0/0	0/0	0/1	0/1	85	2	113	7	70	14	84	12
Pf3D7_10_v3	49267	PF3D7_1000500	rifin (RIF)	581.33	C	CAT	INDEL	intron_variant			c.54+63_54+64insAT	0/0	0/1	0/1	0/1	9	1	9	7	13	3	8	4
Pf3D7_10_v3	347186			1270.86	C	CT	INDEL	intergenic_region			n.347186_347187insT	0/0	0/1	0/1	0/1	273	48	341	93	287	80	245	77
Pf3D7_10_v3	653204	PF3D7_1016300	glycophorin binding protein (GBP)	608.01	CAAA	C	INDEL	intron_variant			c.190-24_190-22delTTT	0/0	0/1	0/1	0/1	123	30	146	51	99	44	123	50
Pf3D7_10_v3	997410			778	ATTT	A	INDEL	intergenic_region			n.997411_997413delTTT	0/0	0/1	0/0	0/1	44	8	34	18	48	8	54	22
Pf3D7_10_v3	1124974			694.86	TA	T	INDEL	intergenic_region			n.1124975delA	0/0	0/1	0/1	0/1	147	29	206	69	165	50	178	60
Pf3D7_10_v3	1391364			511.2	G	GTTTTTTTTTTTTTTTTTTTTTT	INDEL	intergenic_region			n.1391364_1391365insTTTTTTTTTTTTTTTTTTTTTT	0/0	0/0	0/1	0/0	22	4	32	4	19	11	30	1
Pf3D7_10_v3	1642338			1146.89	ATG	A	INDEL	intergenic_region			n.1642339_1642340delTG	0/0	0/1	0/1	0/1	48	2	79	11	83	13	91	14
Pf3D7_10_v3	1642348			500.86	A	ATC	INDEL	intergenic_region			n.1642348_1642349insTC	0/0	0/1	0/1	0/1	47	1	79	10	79	9	90	7
Pf3D7_10_v3	1651004			643.87	A	AATAG	INDEL	intergenic_region				0/0	0/1	0/1	0/1	11	0	2	4	3	9	4	4
Pf3D7_10_v3	1651013			643.87	A	ATG	INDEL	intergenic_region				0/0	0/1	0/1	0/1	11	0	2	4	3	8	4	4
Pf3D7_10_v3	1651016			601.87	TACA	T	INDEL	intergenic_region				0/0	0/1	0/1	0/1	11	0	2	4	3	8	4	4
Pf3D7_10_v3	1651021			586.87	AAAG	A	INDEL	intergenic_region				0/0	0/1	0/1	0/1	11	0	3	4	4	8	4	4
Pf3D7_11_v3	5960			1646.33	CAAAGG	C	INDEL	intergenic_region			n.5961_5965delAAAGG	0/0	0/1	0/1	0/1	281	21	234	38	213	22	163	27
Pf3D7_11_v3	5965			1475.86	G	GTTC	INDEL	intergenic_region			n.5965_5966insTTC	0/0	0/1	0/1	0/1	264	20	224	36	204	22	160	25
Pf3D7_11_v3	5967			1388.86	C	CATTT	INDEL	intergenic_region			n.5967_5968insATTT	0/0	0/1	0/1	0/1	294	21	245	38	226	22	181	26
Pf3D7_11_v3	5969			1307.86	CCT	C	INDEL	intergenic_region			n.5970_5971delCT	0/0	0/1	0/1	0/1	345	21	308	38	282	22	238	28
Pf3D7_11_v3	31649			603.91	T	TTTG	INDEL	intergenic_region			n.31649_31650insTTG	0/0	0/1	0/1	0/1	67	7	105	19	84	10	108	21
Pf3D7_11_v3	236389	PF3D7_1105400	40S ribosomal protein S4, putative	568.86	TA	T	INDEL	intron_variant			c.4-11delT	0/0	0/1	0/1	0/1	226	47	214	64	200	55	192	63
Pf3D7_11_v3	257952			522.86	CA	C	INDEL	intergenic_region			n.257953delA	0/0	0/1	0/1	0/1	201	31	128	45	116	37	190	48
Pf3D7_11_v3	643791			814.86	TA	T	INDEL	intergenic_region			n.643792delA	0/0	0/1	0/1	0/1	80	18	82	56	89	48	95	47
Pf3D7_11_v3	748740			507.06	TC	T	INDEL	intergenic_region			n.748741delC	0/0	0/1	0/1	0/1	75	14	72	39	74	34	120	28
Pf3D7_11_v3	928055			572.68	GAAA	G	INDEL	intergenic_region			n.928056_928058delAAA	0/0	0/1	0/1	0/1	11	1	8	5	8	5	13	12
Pf3D7_11_v3	1514462			2764.86	A	AATATATATAT	INDEL	intergenic_region			n.1514462_1514463insATATATATAT	0/0	0/0	2022-01-01	2022-01-01	27	0	29	0	0	47	0	56
Pf3D7_12_v3	164			1294.29	ACCCT	A	INDEL	intergenic_region			n.165_168delCCCT	0/0	0/0	0/1	0/0	96	2	37	0	37	44	50	3
Pf3D7_12_v3	169			1278.29	AAACCTAAACCCTGAAC	A	INDEL	intergenic_region			n.170_185delAACCTAAACCCTGAAC	0/0	0/0	0/1	0/0	94	2	42	0	38	44	45	3
Pf3D7_12_v3	273693	PF3D7_1206100	IMP-specific 5'-nucleotidase 1	819.42	TA	T	INDEL	splice_region_variant+intron_variant			c.620-3delT	0/0	0/1	0/1	0/1	72	19	88	58	99	52	110	45
Pf3D7_12_v3	313340			529.9	CT	C	INDEL	intergenic_region			n.313341delT	0/0	0/1	0/1	0/1	78	13	81	31	75	28	126	28
Pf3D7_12_v3	912519	PF3D7_1222600	transcription factor with AP2 domain(s) (ApiAP2)	24087.9	AG	A	INDEL	frameshift_variant		agc/	p.Ser1773fs/c.5318delG	0/0	0/0	2022-01-01	2022-01-01	435	9	426	0	0	332	0	338
Pf3D7_12_v3	1480424			538.51	AT	A	INDEL	intergenic_region			n.1480425delT	0/0	0/1	0/1	0/1	43	7	41	23	43	29	47	36
Pf3D7_12_v3	1500852	PF3D7_1235900	pre-mRNA-splicing factor SYF1, putative (XAB2)	534.9	C	CT	INDEL	frameshift_variant		aga/aAga	p.Arg187fs/c.559dupA	0/0	0/1	0/1	0/1	98	15	110	35	110	37	126	39
Pf3D7_12_v3	1711933	PF3D7_1240400	erythrocyte membrane protein 1, PfEMP1 (VAR)	854.86	CAT	C	INDEL	frameshift_variant		cataca/	p.Thr2104fs/c.6309_6310delTA	0/0	0/0	0/1	0/1	420	15	277	19	306	32	293	35
Pf3D7_12_v3	1711938	PF3D7_1240400	erythrocyte membrane protein 1, PfEMP1 (VAR)	1236.86	A	AAG	INDEL	frameshift_variant		tgg/AGtgg	p.Trp2105fs/c.6312_6313insAG	0/0	0/0	0/1	0/1	436	15	291	20	321	35	304	38
Pf3D7_12_v3	1736664	PF3D7_1240900	erythrocyte membrane protein 1, PfEMP1 (VAR)	691.86	T	TCAA	INDEL	inframe_insertion		tgc/CAAtgc	p.Gly374_Cys375insGln/c.1122_1123insCAA	0/0	0/1	0/1	0/0	306	26	199	31	184	24	216	18
Pf3D7_12_v3	1933008			509.9	C	CA	INDEL	intergenic_region			n.1933008_1933009insA	0/0	0/1	0/1	0/1	71	12	108	32	109	26	134	31
Pf3D7_12_v3	2204171			523.86	A	ACG	INDEL	intergenic_region			n.2204171_2204172insCG	0/0	0/1	0/1	0/1	46	2	67	8	63	10	86	12
Pf3D7_13_v3	58465			739.66	CTAAA	C	INDEL	intergenic_region			n.58466_58469delTAAA	0/0	0/0	0/1	0/1	31	2	32	2	31	9	57	16
Pf3D7_13_v3	125655			599.64	AT	A	INDEL	intergenic_region			n.125656delT	0/0	0/1	0/1	0/1	96	20	74	37	89	36	108	34
Pf3D7_13_v3	184633			565.65	G	GT	INDEL	intergenic_region			n.184633_184634insT	0/0	0/1	0/1	0/1	36	4	33	18	30	16	54	28
Pf3D7_13_v3	282190			530.9	GA	G	INDEL	intergenic_region			n.282191delA	0/0	0/1	0/1	0/1	50	15	58	29	40	28	54	38
Pf3D7_13_v3	1314384	PF3D7_1331500	conserved Plasmodium protein, unknown function	649.86	TA	T	INDEL	frameshift_variant		aat/	p.Asn160fs/c.479delA	0/0	0/1	0/1	0/1	163	28	185	55	152	44	164	52
Pf3D7_13_v3	1400652			502.33	CTA	C	INDEL	intergenic_region			n.1400653_1400654delTA	0/0	0/1	0/1	0/1	41	5	65	18	54	18	61	17
Pf3D7_13_v3	1473882			619.01	CT	C	INDEL	intergenic_region			n.1473883delT	0/0	0/1	0/1	0/1	43	10	55	28	46	24	73	34
Pf3D7_13_v3	2234219			529.89	AT	A	INDEL	intergenic_region			n.2234220delT	0/0	0/1	0/1	0/1	20	5	16	14	15	26	38	30
Pf3D7_13_v3	2329297			633.01	GA	G	INDEL	intergenic_region			n.2329298delA	0/0	0/1	0/1	0/1	43	9	62	28	61	35	60	30
Pf3D7_13_v3	2533083	PF3D7_1363000	conserved Plasmodium protein, unknown function	671.94	G	GA	INDEL	frameshift_variant		aac/aaAc	p.Asn305fs/c.914dupA	0/0	0/1	0/1	0/1	20	4	38	12	14	10	29	9
Pf3D7_13_v3	2885568	PF3D7_1373500	erythrocyte membrane protein 1, PfEMP1 (VAR)	694.86	CTTG	C	INDEL	inframe_deletion		caa/	p.Gln1963del/c.5887_5889delCAA	0/0	0/1	0/1	0/0	285	14	323	35	293	27	254	9
Pf3D7_14_v3	667			3340.95	AAACCCTAAAC	A	INDEL	intergenic_region			n.668_677delAACCCTAAAC	0/0	0/1	0/1	0/1	119	12	79	15	68	33	105	75
Pf3D7_14_v3	18830			2046.38	AT	A	INDEL	intergenic_region			n.18831delT	0/0	0/1	0/1	0/1	63	4	78	27	78	17	94	29
Pf3D7_14_v3	24777	PF3D7_1400700	stevor	555.86	TATC	T	INDEL	inframe_deletion		gat/	p.Asp147del/c.439_441delGAT	0/0	0/1	0/0	0/1	632	40	448	33	497	26	448	40
Pf3D7_14_v3	26086			503.91	A	ATAT	INDEL	intergenic_region			n.26086_26087insTAT	0/0	0/1	0/1	0/1	16	1	37	3	32	6	36	11
Pf3D7_14_v3	26089			549.86	TAA	T	INDEL	intergenic_region			n.26090_26091delAA	0/0	0/1	0/1	0/1	18	0	37	4	32	5	39	11
Pf3D7_14_v3	28520			780.87	AGG	A	INDEL	intergenic_region			n.28521_28522delGG	0/0	0/1	0/1	0/1	145	10	155	12	156	21	223	26
Pf3D7_14_v3	1388389	PF3D7_1434500	dynein-related AAA-type ATPase, putative	881.86	TG	T	INDEL	frameshift_variant		aca/	p.Thr4759fs/c.14276delC	0/0	0/1	0/0	0/1	261	10	235	21	212	16	190	32
Pf3D7_14_v3	2484755	PF3D7_1461000	conserved Plasmodium protein, unknown function	641.13	G	GA	INDEL	intron_variant			c.1424+126_1424+127insA	0/0	0/1	0/1	0/1	19	2	12	10	19	4	17	7
Pf3D7_14_v3	2576470			670.01	A	AAT	INDEL	intergenic_region			n.2576470_2576471insAT	0/0	0/1	0/1	0/1	10	2	9	6	7	12	19	23
Pf3D7_14_v3	3272900	PF3D7_1479600	rifin (RIF)	1324.86	TATGCCAA	T	INDEL	frameshift_variant		atgccaaac/	p.Met36fs/c.107_113delTGCCAAA	0/0	0/1	0/1	0/1	153	7	105	18	100	16	108	20
Pf3D7_14_v3	3272911	PF3D7_1479600	rifin (RIF)	1279.86	CAGAAT	C	INDEL	frameshift_variant		acagaatca/	p.Glu40fs/c.117_121delAGAAT	0/0	0/1	0/1	0/1	144	6	93	16	90	13	87	17
Pf3D7_14_v3	3291745			674.86	AG	A	INDEL	intergenic_region				0/0	0/1	0/1	0/0	42	3	20	26	31	6	34	9

## Sheet: Flask 3
Chromosome	Position	Gene_Name	Gene_Descrip	Quality	Ref_Base	Alt_Base	Type	Effect	Impact	Codon_Change	Amino_Acid_Change	Harzianin-Dd2-B2-bulk-parentMutationCall	Harzianin-Dd2-3A3MutationCall	Harzianin-Dd2-3C6MutationCall	Harzianin-Dd2-3G11MutationCall	Harzianin-Dd2-B2-bulk-parent_#RefReads	Harzianin-Dd2-B2-bulk-parent_#AltReads	Harzianin-Dd2-3A3_#RefReads	Harzianin-Dd2-3A3_#AltReads	Harzianin-Dd2-3C6_#RefReads	Harzianin-Dd2-3C6_#AltReads	Harzianin-Dd2-3G11_#RefReads	Harzianin-Dd2-3G11_#AltReads
Pf3D7_01_v3	10922			536.9	C	T	SNP	intergenic_region			n.10922C>T	0/0	0/1	0/1	0/1	53	3	18	5	11	3	35	10
Pf3D7_01_v3	37087	PF3D7_0100100	erythrocyte membrane protein 1, PfEMP1 (VAR)	821.9	G	T	SNP	synonymous_variant	SILENT	gtG/gtT	p.Val2151Val/c.6453G>T	0/0	0/1	0/1	0/1	232	13	76	11	76	10	164	17
Pf3D7_01_v3	42943	PF3D7_0100300	erythrocyte membrane protein 1, PfEMP1 (VAR)	1456.37	G	A	SNP	synonymous_variant	SILENT	gaC/gaT	p.Asp1136Asp/c.3408C>T	0/0	0/1	0/1	0/1	208	24	94	24	114	24	216	57
Pf3D7_01_v3	60213	PF3D7_0100800	rifin (RIF)	600.9	G	A	SNP	missense_variant	MISSENSE	aGg/aAg	p.Arg82Lys/c.245G>A	0/0	0/1	0/1	0/1	365	17	96	11	97	13	172	16
Pf3D7_01_v3	60217	PF3D7_0100800	rifin (RIF)	669.9	G	T	SNP	missense_variant	MISSENSE	atG/atT	p.Met83Ile/c.249G>T	0/0	0/1	0/1	0/1	364	20	98	11	99	14	175	18
Pf3D7_01_v3	84973	PF3D7_0101700	erythrocyte membrane protein 1 (PfEMP1), exon2, pseudogene (var pseudogene, exon2)	506.68	C	T	SNP	missense_variant	MISSENSE	Gaa/Aaa	p.Glu393Lys/c.1177G>A	0/0	0/1	0/1	0/1	145	17	70	13	64	14	108	23
Pf3D7_01_v3	89188			666.7	T	G	SNP	intergenic_region			n.89188T>G	0/0	0/1	0/0	0/1	51	3	47	5	56	4	102	20
Pf3D7_01_v3	89203			860.07	T	A	SNP	intergenic_region			n.89203T>A	0/0	0/1	0/1	0/1	46	3	46	7	53	4	91	23
Pf3D7_01_v3	91227	PF3D7_0101900	rifin (RIF)	851.83	A	G	SNP	intron_variant			c.70-23T>C	0/0	0/1	0/1	0/1	147	9	91	7	111	8	177	32
Pf3D7_01_v3	91282	PF3D7_0101900	rifin (RIF)	653.84	A	G	SNP	intron_variant			c.69+70T>C	0/0	0/0	0/0	0/1	119	8	72	5	90	6	175	29
Pf3D7_01_v3	91286	PF3D7_0101900	rifin (RIF)	650.58	A	T	SNP	intron_variant			c.69+66T>A	0/0	0/0	0/0	0/1	114	8	68	5	89	5	174	26
Pf3D7_01_v3	94641			663.9	A	T	SNP	intergenic_region			n.94641A>T	0/0	0/1	0/1	0/1	41	1	21	2	37	2	82	11
Pf3D7_01_v3	94646			819.9	G	A	SNP	intergenic_region			n.94646G>A	0/0	0/1	0/1	0/1	47	2	23	8	42	7	84	14
Pf3D7_01_v3	94663			864.91	T	A	SNP	intergenic_region			n.94663T>A	0/0	0/1	0/1	0/1	61	4	27	10	50	8	99	16
Pf3D7_01_v3	616322			741.9	T	C	SNP	intergenic_region				0/0	0/1	0/1	0/1	69	3	40	5	37	9	80	16
Pf3D7_01_v3	616329			771.9	C	A	SNP	intergenic_region				0/0	0/1	0/1	0/1	66	4	38	5	34	9	77	16
Pf3D7_02_v3	11369			701.91	T	A	SNP	intergenic_region			n.11369T>A	0/0	0/1	0/1	0/1	239	44	90	29	128	28	208	52
Pf3D7_02_v3	38084			1809.04	A	G	SNP	intergenic_region			n.38084A>G	0/0	0/1	0/1	0/1	56	4	43	7	57	13	107	39
Pf3D7_02_v3	38091			1685.55	A	T	SNP	intergenic_region			n.38091A>T	0/0	0/1	0/1	0/1	58	4	45	7	56	11	108	38
Pf3D7_02_v3	38096			1433.55	A	T	SNP	intergenic_region			n.38096A>T	0/0	0/1	0/1	0/1	59	4	45	6	55	9	106	35
Pf3D7_02_v3	39204	PF3D7_0200400	stevor	504.9	C	T	SNP	intron_variant			c.69+31G>A	0/0	0/1	0/1	0/1	144	5	73	5	79	3	181	8
Pf3D7_02_v3	40001			1451.9	T	A	SNP	intergenic_region			n.40001T>A	0/0	0/1	0/1	0/1	40	2	36	8	39	12	84	27
Pf3D7_02_v3	40145			693.9	A	T	SNP	intergenic_region			n.40145A>T	0/0	0/1	0/1	0/1	105	5	53	7	88	8	191	28
Pf3D7_02_v3	46595			676.12	T	A	SNP	intergenic_region			n.46595T>A	0/0	0/1	0/1	0/1	19	1	18	3	17	5	64	16
Pf3D7_02_v3	46605			657.96	A	C	SNP	intergenic_region			n.46605A>C	0/0	0/1	0/1	0/1	21	1	20	3	17	5	65	16
Pf3D7_02_v3	46665			662.05	A	T	SNP	intergenic_region			n.46665A>T	0/0	0/1	0/1	0/1	14	1	15	3	11	5	37	13
Pf3D7_02_v3	62321			928.12	A	G	SNP	intergenic_region			n.62321A>G	0/0	0/1	0/1	0/1	30	2	23	6	24	7	60	16
Pf3D7_02_v3	66933	PF3D7_0201300	stevor	571.32	T	G	SNP	missense_variant	MISSENSE	caT/caG	p.His102Gln/c.306T>G	0/0	0/1	0/1	0/1	266	19	88	8	89	10	173	22
Pf3D7_02_v3	875212			730.9	C	T	SNP	intergenic_region			n.875212C>T	0/0	0/1	0/1	0/1	282	22	122	12	109	16	180	24
Pf3D7_02_v3	875217			622.9	A	C	SNP	intergenic_region			n.875217A>C	0/0	0/1	0/1	0/1	275	16	114	10	103	14	174	20
Pf3D7_02_v3	875836			711.93	G	T	SNP	intergenic_region			n.875836G>T	0/0	0/1	0/1	0/1	7	0	4	1	6	6	8	11
Pf3D7_02_v3	896634	PF3D7_0222700	rifin (RIF)	764.91	C	A	SNP	synonymous_variant	SILENT	cgC/cgA	p.Arg87Arg/c.261C>A	0/0	0/0	0/1	0/1	679	41	227	9	248	17	423	43
Pf3D7_03_v3	36343			560.9	G	A	SNP	intergenic_region			n.36343G>A	0/0	0/1	0/1	0/1	183	9	53	10	70	7	146	20
Pf3D7_03_v3	37446	PF3D7_0300100	erythrocyte membrane protein 1, PfEMP1 (VAR)	555.92	G	C	SNP	missense_variant	MISSENSE	gGt/gCt	p.Gly161Ala/c.482G>C	0/0	0/0	0/1	0/1	1063	66	389	24	405	44	688	52
Pf3D7_03_v3	61921	PF3D7_0300700	rifin (RIF)	729.97	A	C	SNP	missense_variant	MISSENSE	aAc/aCc	p.Asn105Thr/c.314A>C	0/0	0/1	0/1	0/1	160	11	75	8	56	9	145	21
Pf3D7_03_v3	61922	PF3D7_0300700	rifin (RIF)	726.97	C	A	SNP	missense_variant	MISSENSE	aaC/aaA	p.Asn105Lys/c.315C>A	0/0	0/1	0/1	0/1	160	11	75	7	56	9	145	19
Pf3D7_03_v3	140304	PF3D7_0302500	cytoadherence linked asexual protein 3.1 (CLAG3.1)	839.9	G	T	SNP	missense_variant	MISSENSE	Gtg/Ttg	p.Val1300Leu/c.3898G>T	0/0	0/1	0/1	0/1	355	24	138	19	140	20	313	28
Pf3D7_03_v3	140321	PF3D7_0302500	cytoadherence linked asexual protein 3.1 (CLAG3.1)	662.9	A	C	SNP	missense_variant	MISSENSE	gaA/gaC	p.Glu1305Asp/c.3915A>C	0/0	0/1	0/1	0/1	346	23	136	15	134	16	294	27
Pf3D7_03_v3	1021055			655.9	T	G	SNP	intergenic_region			n.1021055T>G	0/0	0/0	0/1	0/1	71	4	53	2	61	11	157	20
Pf3D7_03_v3	1042493			1547.05	C	T	SNP	intergenic_region				0/0	0/1	0/1	0/1	284	16	112	10	145	15	247	33
Pf3D7_03_v3	1042495			521.9	C	T	SNP	intergenic_region				0/0	0/1	0/1	0/1	308	15	123	10	155	13	267	31
Pf3D7_03_v3	1063362			799.9	G	A	SNP	intergenic_region				0/0	0/1	0/1	0/1	49	2	3	2	14	13	17	16
Pf3D7_03_v3	1063367			803.9	C	T	SNP	intergenic_region				0/0	0/1	0/1	0/1	45	2	2	2	10	11	13	16
Pf3D7_03_v3	1063860			707.9	C	T	SNP	intergenic_region				0/0	0/1	0/1	0/1	229	20	74	19	122	16	182	40
Pf3D7_03_v3	1065107			1253.9	C	T	SNP	intergenic_region				0/0	0/1	0/1	0/1	49	3	10	13	17	37	18	14
Pf3D7_03_v3	1065659			832.33	T	C	SNP	intergenic_region				0/0	0/1	0/0	0/0	117	11	45	29	64	6	82	8
Pf3D7_03_v3	1066182			1888.33	T	C	SNP	intergenic_region				0/0	0/0	0/0	0/1	263	3	96	1	153	3	204	60
Pf3D7_03_v3	1067393			522.94	C	T	SNP	intergenic_region				0/0	0/1	0/1	0/1	86	12	23	10	51	10	52	26
Pf3D7_03_v3	1067489			1140.9	C	T	SNP	intergenic_region				0/0	0/1	0/1	0/1	207	21	141	29	199	48	257	55
Pf3D7_03_v3	1067846			822.9	T	C	SNP	intergenic_region				0/0	0/1	0/1	0/1	97	6	22	15	36	17	35	26
Pf3D7_04_v3	51966	PF3D7_0400400	erythrocyte membrane protein 1, PfEMP1 (VAR)	561.9	T	G	SNP	missense_variant	MISSENSE	tAt/tCt	p.Tyr1632Ser/c.4895A>C	0/0	0/0	0/1	0/1	1066	58	401	27	428	41	766	60
Pf3D7_04_v3	51967	PF3D7_0400400	erythrocyte membrane protein 1, PfEMP1 (VAR)	530.9	A	T	SNP	missense_variant	MISSENSE	Tat/Aat	p.Tyr1632Asn/c.4894T>A	0/0	0/0	0/1	0/1	1031	56	390	27	412	41	753	59
Pf3D7_04_v3	51970	PF3D7_0400400	erythrocyte membrane protein 1, PfEMP1 (VAR)	661.91	G	T	SNP	missense_variant	MISSENSE	Caa/Aaa	p.Gln1631Lys/c.4891C>A	0/0	0/0	0/1	0/1	971	56	377	27	401	41	730	59
Pf3D7_04_v3	65879			694.91	A	C	SNP	intergenic_region			n.65879A>C	0/0	0/1	0/1	0/1	12	0	3	1	2	7	4	9
Pf3D7_04_v3	72765			895.91	A	G	SNP	intergenic_region			n.72765A>G	0/0	0/1	0/1	0/1	10	0	8	7	16	4	30	14
Pf3D7_04_v3	72766			895.91	T	C	SNP	intergenic_region			n.72766T>C	0/0	0/1	0/1	0/1	10	0	8	7	16	5	30	14
Pf3D7_04_v3	74126	PF3D7_0401000	rifin (RIF)	589.9	T	C	SNP	splice_region_variant+synonymous_variant	SILENT	gaA/gaG	p.Glu24Glu/c.72A>G	0/0	0/1	0/1	0/1	173	11	57	5	81	15	184	18
Pf3D7_04_v3	74127	PF3D7_0401000	rifin (RIF)	589.9	T	A	SNP	missense_variant+splice_region_variant	MISSENSE	gAa/gTa	p.Glu24Val/c.71A>T	0/0	0/1	0/1	0/1	171	11	55	5	80	14	183	18
Pf3D7_04_v3	74135	PF3D7_0401000	rifin (RIF)	564.97	A	T	SNP	splice_region_variant+intron_variant			c.70-7T>A	0/0	0/1	0/1	0/1	159	11	49	5	74	13	172	18
Pf3D7_04_v3	81549			790.94	C	A	SNP	intergenic_region			n.81549C>A	0/0	0/1	0/1	0/1	13	0	7	1	8	8	32	14
Pf3D7_04_v3	81711			867.46	A	G	SNP	intergenic_region			n.81711A>G	0/0	0/1	0/1	0/1	15	1	12	4	12	6	27	16
Pf3D7_04_v3	81714			831.05	A	T	SNP	intergenic_region			n.81714A>T	0/0	0/1	0/1	0/1	14	1	12	4	11	6	24	14
Pf3D7_04_v3	81725			795.05	A	T	SNP	intergenic_region			n.81725A>T	0/0	0/1	0/1	0/1	14	1	12	4	11	6	24	13
Pf3D7_04_v3	81731			753.05	T	A	SNP	intergenic_region			n.81731T>A	0/0	0/1	0/1	0/1	14	1	11	4	10	6	23	12
Pf3D7_04_v3	82369	PF3D7_0401300	rifin (RIF)	507.9	T	G	SNP	intron_variant			c.54+69T>G	0/0	0/1	0/1	0/1	11	0	11	5	6	3	30	10
Pf3D7_04_v3	82377	PF3D7_0401300	rifin (RIF)	603.88	A	G	SNP	intron_variant			c.54+77A>G	0/0	0/1	0/1	0/1	19	0	14	5	14	4	48	11
Pf3D7_04_v3	89685	PF3D7_0401500	stevor, pseudogene	909.64	A	T	SNP	missense_variant	MISSENSE	aAa/aTa	p.Lys145Ile/c.434A>T	0/0	0/0	0/0	0/1	761	39	287	19	337	22	595	61
Pf3D7_04_v3	966176			1007.92	T	A	SNP	intergenic_region			n.966176T>A	0/0	0/1	0/1	0/1	79	5	37	7	30	9	114	24
Pf3D7_04_v3	966197			845.9	T	C	SNP	intergenic_region			n.966197T>C	0/0	0/1	0/1	0/1	77	5	39	4	32	9	123	22
Pf3D7_04_v3	970326	PF3D7_0421300	erythrocyte membrane protein 1, PfEMP1 (VAR)	521.33	G	T	SNP	intron_variant			c.5302-15C>A	0/0	0/0	0/0	0/1	510	44	300	22	381	26	320	57
Pf3D7_05_v3	24066	PF3D7_0500100	erythrocyte membrane protein 1, PfEMP1 (VAR)	640.9	T	C	SNP	synonymous_variant	SILENT	gaT/gaC	p.Asp1046Asp/c.3138T>C	0/0	0/1	0/1	0/1	67	2	24	6	29	5	33	10
Pf3D7_05_v3	24069	PF3D7_0500100	erythrocyte membrane protein 1, PfEMP1 (VAR)	735.9	T	C	SNP	synonymous_variant	SILENT	taT/taC	p.Tyr1047Tyr/c.3141T>C	0/0	0/1	0/1	0/1	67	3	23	6	29	6	35	11
Pf3D7_05_v3	24071	PF3D7_0500100	erythrocyte membrane protein 1, PfEMP1 (VAR)	1222.24	G	A	SNP	missense_variant	MISSENSE	aGa/aAa	p.Arg1048Lys/c.3143G>A	0/0	0/1	0/1	0/1	70	4	21	6	31	6	36	13
Pf3D7_05_v3	35193			1033.95	T	A	SNP	intergenic_region			n.35193T>A	0/0	0/1	0/1	0/1	49	3	11	7	17	8	45	16
Pf3D7_05_v3	77338	PF3D7_0501400	interspersed repeat antigen (FIRA)	631.9	C	A	SNP	missense_variant	MISSENSE	Caa/Aaa	p.Gln887Lys/c.2659C>A	0/0	0/1	0/1	0/1	651	7	212	37	222	31	299	41
Pf3D7_05_v3	958835	PF3D7_0523000	multidrug resistance protein (MDR1)	16028.9	G	C	SNP	missense_variant	MISSENSE	Ggt/Cgt	p.Gly316Arg/c.946G>C	0/0	0/1	0/1	0/1	915	1	181	217	243	239	442	440
Pf3D7_06_v3	24764			1024.55	T	C	SNP	intergenic_region			n.24764T>C	0/0	0/1	0/1	0/1	79	6	59	7	78	15	119	22
Pf3D7_06_v3	24767			982.55	T	A	SNP	intergenic_region			n.24767T>A	0/0	0/1	0/1	0/1	86	6	63	7	83	15	129	22
Pf3D7_06_v3	24774			771.9	G	A	SNP	intergenic_region			n.24774G>A	0/0	0/1	0/1	0/1	90	5	66	6	83	13	132	21
Pf3D7_06_v3	24777			765.9	C	G	SNP	intergenic_region			n.24777C>G	0/0	0/1	0/1	0/1	94	5	67	6	86	13	135	21
Pf3D7_06_v3	36885			507.9	A	T	SNP	intergenic_region			n.36885A>T	0/0	0/1	0/1	0/1	109	6	61	9	72	7	155	18
Pf3D7_06_v3	36891			561.9	A	T	SNP	intergenic_region			n.36891A>T	0/0	0/1	0/1	0/1	104	6	54	9	68	7	151	18
Pf3D7_06_v3	53188			550.97	A	G	SNP	intergenic_region			n.53188A>G	0/0	0/1	0/1	0/1	7	0	5	1	6	2	18	13
Pf3D7_06_v3	953657	PF3D7_0623500	superoxide dismutase (SOD2)	556.91	G	A	SNP	intron_variant			c.419-34C>T	0/0	0/1	0/1	0/1	121	25	47	14	56	12	99	36
Pf3D7_06_v3	1195856			595.33	A	C	SNP	intergenic_region			n.1195856A>C	0/0	0/0	0/1	0/0	101	0	68	0	63	29	148	0
Pf3D7_06_v3	1195858			594.33	A	C	SNP	intergenic_region			n.1195858A>C	0/0	0/0	0/1	0/0	106	0	68	0	63	29	149	0
Pf3D7_06_v3	1332952			549.92	C	T	SNP	intergenic_region			n.1332952C>T	0/0	0/1	0/1	0/1	51	3	30	3	30	8	78	13
Pf3D7_06_v3	1375223	PF3D7_0632800	erythrocyte membrane protein 1, PfEMP1 (VAR)	783.9	T	C	SNP	synonymous_variant	SILENT	ttA/ttG	p.Leu2097Leu/c.6291A>G	0/0	0/1	0/1	0/1	557	29	168	17	218	23	379	36
Pf3D7_06_v3	1388053			585.17	A	G	SNP	intergenic_region				0/0	0/1	0/0	0/1	102	7	44	7	59	3	98	17
Pf3D7_06_v3	1417392			640.9	G	T	SNP	intergenic_region				0/0	0/1	0/1	0/1	22	3	6	5	6	9	15	22
Pf3D7_07_v3	29022			534.9	T	A	SNP	intergenic_region			n.29022T>A	0/0	0/1	0/1	0/1	18	0	16	4	27	8	46	8
Pf3D7_07_v3	29028			501.9	T	C	SNP	intergenic_region			n.29028T>C	0/0	0/1	0/1	0/1	22	0	18	4	30	8	51	8
Pf3D7_07_v3	29110			531.9	G	A	SNP	intergenic_region			n.29110G>A	0/0	0/1	0/1	0/1	92	3	55	10	91	11	157	16
Pf3D7_07_v3	512961	PF3D7_0711700	erythrocyte membrane protein 1, PfEMP1 (VAR)	594.9	A	C	SNP	missense_variant	MISSENSE	agT/agG	p.Ser1879Arg/c.5637T>G	0/0	0/1	0/1	0/1	41	2	24	4	24	5	49	12
Pf3D7_07_v3	512962	PF3D7_0711700	erythrocyte membrane protein 1, PfEMP1 (VAR)	543.9	C	A	SNP	missense_variant	MISSENSE	aGt/aTt	p.Ser1879Ile/c.5636G>T	0/0	0/1	0/1	0/1	41	1	24	4	24	5	49	12
Pf3D7_07_v3	552286	PF3D7_0712400	erythrocyte membrane protein 1, PfEMP1 (VAR)	1156.9	T	G	SNP	missense_variant	MISSENSE	Aat/Cat	p.Asn2023His/c.6067A>C	0/0	0/1	0/1	0/1	159	19	72	31	97	21	180	46
Pf3D7_07_v3	552929	PF3D7_0712400	erythrocyte membrane protein 1, PfEMP1 (VAR)	894.9	A	T	SNP	missense_variant	MISSENSE	agT/agA	p.Ser1808Arg/c.5424T>A	0/0	0/1	0/1	0/1	181	3	90	9	85	14	156	22
Pf3D7_07_v3	552930	PF3D7_0712400	erythrocyte membrane protein 1, PfEMP1 (VAR)	933.9	C	T	SNP	missense_variant	MISSENSE	aGt/aAt	p.Ser1808Asn/c.5423G>A	0/0	0/1	0/1	0/1	183	4	90	9	85	14	158	23
Pf3D7_07_v3	561725			581.33	A	T	SNP	intergenic_region			n.561725A>T	0/0	0/0	0/0	0/1	249	8	211	10	283	11	195	26
Pf3D7_07_v3	564293			601.33	A	T	SNP	intergenic_region			n.564293A>T	0/0	0/0	0/0	0/1	200	13	137	7	203	10	211	29
Pf3D7_07_v3	581932	PF3D7_0712800	erythrocyte membrane protein 1, PfEMP1 (VAR)	567.9	T	C	SNP	synonymous_variant	SILENT	agA/agG	p.Arg2058Arg/c.6174A>G	0/0	0/1	0/1	0/0	320	35	153	34	148	34	271	20
Pf3D7_07_v3	584666	PF3D7_0712800	erythrocyte membrane protein 1, PfEMP1 (VAR)	541.9	T	A	SNP	missense_variant	MISSENSE	Aat/Tat	p.Asn1420Tyr/c.4258A>T	0/0	0/1	0/1	0/1	109	6	42	9	51	9	80	10
Pf3D7_07_v3	584668	PF3D7_0712800	erythrocyte membrane protein 1, PfEMP1 (VAR)	619.9	A	G	SNP	missense_variant	MISSENSE	aTt/aCt	p.Ile1419Thr/c.4256T>C	0/0	0/1	0/1	0/1	92	6	39	9	45	9	74	10
Pf3D7_07_v3	584669	PF3D7_0712800	erythrocyte membrane protein 1, PfEMP1 (VAR)	665.91	T	G	SNP	missense_variant	MISSENSE	Att/Ctt	p.Ile1419Leu/c.4255A>C	0/0	0/1	0/1	0/1	92	6	38	9	45	9	73	10
Pf3D7_07_v3	1385230			873.9	T	A	SNP	intergenic_region			n.1385230T>A	0/0	0/1	0/1	0/1	116	1	68	12	114	14	228	25
Pf3D7_07_v3	1385271			918.9	A	T	SNP	intergenic_region			n.1385271A>T	0/0	0/1	0/1	0/1	45	0	20	6	29	10	80	13
Pf3D7_07_v3	1385276			777.9	T	A	SNP	intergenic_region			n.1385276T>A	0/0	0/1	0/1	0/1	46	1	22	6	30	10	81	13
Pf3D7_07_v3	1385279			723.9	C	A	SNP	intergenic_region			n.1385279C>A	0/0	0/1	0/1	0/1	49	0	22	5	32	9	84	13
Pf3D7_07_v3	1385286			531.9	A	G	SNP	intergenic_region			n.1385286A>G	0/0	0/1	0/1	0/1	53	0	23	4	34	7	88	13
Pf3D7_07_v3	1417704	PF3D7_0733000	erythrocyte membrane protein 1, PfEMP1 (VAR)	553.99	C	T	SNP	missense_variant	MISSENSE	Gca/Aca	p.Ala2558Thr/c.7672G>A	0/0	0/1	0/0	0/1	352	23	146	14	193	14	350	42
Pf3D7_07_v3	1417741	PF3D7_0733000	erythrocyte membrane protein 1, PfEMP1 (VAR)	3310.9	C	T	SNP	synonymous_variant	SILENT	gtG/gtA	p.Val2545Val/c.7635G>A	0/0	0/1	0/1	0/1	489	27	212	44	248	31	465	65
Pf3D7_08_v3	2288			557.88	T	C	SNP	intergenic_region			n.2288T>C	0/0	0/1	0/1	0/1	10	1	2	2	3	3	22	11
Pf3D7_08_v3	49667	PF3D7_0800300	erythrocyte membrane protein 1, PfEMP1 (VAR)	535.9	C	T	SNP	synonymous_variant	SILENT	gtC/gtT	p.Val2557Val/c.7671C>T	0/0	0/1	0/1	0/1	126	12	73	18	83	12	138	29
Pf3D7_08_v3	370113			958.9	A	T	SNP	intergenic_region			n.370113A>T	0/0	0/1	0/1	0/1	34	0	3	5	13	7	39	12
Pf3D7_08_v3	448061	PF3D7_0808700	erythrocyte membrane protein 1, PfEMP1 (VAR)	1215.9	A	T	SNP	stop_lost+splice_region_variant	MISSENSE	tAa/tTa	p.Ter2232Leuext*?/c.6695A>T	0/0	0/0	0/1	0/1	354	20	236	14	305	27	328	49
Pf3D7_08_v3	449517			654.93	A	T	SNP	intergenic_region			n.449517A>T	0/0	0/1	0/1	0/1	136	10	135	11	173	15	268	32
Pf3D7_08_v3	464366	PF3D7_0809100	erythrocyte membrane protein 1, PfEMP1 (VAR)	654.46	A	G	SNP	synonymous_variant	SILENT	acA/acG	p.Thr1685Thr/c.5055A>G	0/0	0/1	0/1	0/1	208	16	96	12	93	12	154	19
Pf3D7_08_v3	1429787	PF3D7_0833300	erythrocyte membrane protein 1 (PfEMP1), exon2, pseudogene	832.9	G	T	SNP	missense_variant	MISSENSE	gGa/gTa	p.Gly153Val/c.458G>T	0/0	0/0	0/1	0/1	491	43	240	25	253	39	519	88
Pf3D7_08_v3	1465441			506.9	G	A	SNP	intergenic_region				0/0	0/1	0/1	0/0	500	29	149	19	165	17	374	23
Pf3D7_09_v3	39018			901.07	T	A	SNP	intergenic_region			n.39018T>A	0/0	0/1	0/1	0/1	44	3	33	5	28	12	60	14
Pf3D7_09_v3	55487	PF3D7_0900900	stevor	518.9	T	C	SNP	missense_variant	MISSENSE	Aca/Gca	p.Thr164Ala/c.490A>G	0/0	0/1	0/1	0/1	282	19	128	15	147	12	244	23
Pf3D7_09_v3	76597			514.96	T	A	SNP	intergenic_region			n.76597T>A	0/0	0/1	0/1	0/1	7	0	7	2	4	4	10	9
Pf3D7_09_v3	638657	PF3D7_0914900	BSD domain, putative	1366.33	A	T	SNP	missense_variant	MISSENSE	ttA/ttT	p.Leu679Phe/c.2037A>T	0/0	0/0	0/1	0/0	129	0	58	0	26	58	168	0
Pf3D7_09_v3	1484481			759.9	G	A	SNP	intergenic_region			n.1484481G>A	0/0	0/1	0/0	0/1	220	12	100	6	131	5	237	31
Pf3D7_09_v3	1515267			702.9	A	C	SNP	intergenic_region				0/0	0/1	0/1	0/1	146	6	38	6	51	14	128	16
Pf3D7_09_v3	1519871			837.9	A	C	SNP	intergenic_region				0/0	0/1	0/1	0/1	609	41	241	25	285	34	567	45
Pf3D7_09_v3	1519872			871.9	C	T	SNP	intergenic_region				0/0	0/1	0/1	0/1	608	40	242	25	285	35	567	45
Pf3D7_10_v3	1144			1322.97	C	A	SNP	intergenic_region			n.1144C>A	0/0	0/1	0/1	0/1	122	9	42	10	54	10	114	23
Pf3D7_10_v3	3031			820.9	C	A	SNP	intergenic_region			n.3031C>A	0/0	0/1	0/1	0/1	432	26	215	24	252	25	520	47
Pf3D7_10_v3	5618			518.9	G	T	SNP	intergenic_region			n.5618G>T	0/0	0/1	0/0	0/1	72	5	28	7	28	2	47	11
Pf3D7_10_v3	8017			510.9	C	T	SNP	intergenic_region			n.8017C>T	0/0	0/0	0/1	0/1	267	8	104	3	90	12	182	25
Pf3D7_10_v3	8630			729.9	T	A	SNP	intergenic_region			n.8630T>A	0/0	0/1	0/1	0/1	287	25	137	15	145	17	227	31
Pf3D7_10_v3	35327	PF3D7_1000100	erythrocyte membrane protein 1, PfEMP1 (VAR)	539.9	A	T	SNP	missense_variant	MISSENSE	gaA/gaT	p.Glu1963Asp/c.5889A>T	0/0	0/0	0/1	0/1	417	22	208	18	196	28	420	51
Pf3D7_10_v3	1581772	PF3D7_1039300	Plasmodium repeat_MYXSPDY protein	843.9	T	A	SNP	missense_variant	MISSENSE	Act/Tct	p.Thr314Ser/c.940A>T	0/0	0/1	0/0	0/1	244	7	80	16	89	8	139	45
Pf3D7_10_v3	1627398			606.38	G	T	SNP	intergenic_region			n.1627398G>T	0/0	0/0	0/0	0/1	48	3	55	3	75	5	105	20
Pf3D7_10_v3	1643226	PF3D7_1041300	erythrocyte membrane protein 1, PfEMP1 (VAR)	1740.9	T	A	SNP	missense_variant	MISSENSE	gaA/gaT	p.Glu1920Asp/c.5760A>T	0/0	0/1	0/1	0/1	170	19	85	22	95	33	163	54
Pf3D7_11_v3	481			835.86	A	G	SNP	intergenic_region			n.481A>G	0/0	0/1	0/1	0/1	366	2	166	23	214	28	326	53
Pf3D7_11_v3	6329			597.97	C	T	SNP	intergenic_region			n.6329C>T	0/0	0/1	0/1	0/1	83	6	47	6	25	13	74	21
Pf3D7_11_v3	23354			519.67	A	C	SNP	intergenic_region			n.23354A>C	0/0	0/0	0/1	0/1	149	10	58	4	68	8	151	23
Pf3D7_11_v3	23361			554.97	G	A	SNP	intergenic_region			n.23361G>A	0/0	0/0	0/1	0/1	148	10	63	5	64	8	148	24
Pf3D7_11_v3	23377			865.96	C	T	SNP	intergenic_region			n.23377C>T	0/0	0/1	0/1	0/1	126	4	59	7	58	7	134	35
Pf3D7_11_v3	23444			762.05	A	C	SNP	intergenic_region			n.23444A>C	0/0	0/1	0/1	0/1	27	2	45	6	44	7	121	21
Pf3D7_11_v3	33074	PF3D7_1100200	erythrocyte membrane protein 1, PfEMP1 (VAR)	815.9	T	G	SNP	missense_variant	MISSENSE	aaA/aaC	p.Lys2859Asn/c.8577A>C	0/0	0/1	0/1	0/1	496	29	225	26	231	27	535	41
Pf3D7_11_v3	34605	PF3D7_1100200	erythrocyte membrane protein 1, PfEMP1 (VAR)	516.9	T	C	SNP	intron_variant			c.7716+66A>G	0/0	0/0	0/1	0/1	391	27	155	9	171	15	241	29
Pf3D7_11_v3	34606	PF3D7_1100200	erythrocyte membrane protein 1, PfEMP1 (VAR)	519.9	G	A	SNP	intron_variant			c.7716+65C>T	0/0	0/0	0/1	0/1	393	23	157	9	172	12	242	27
Pf3D7_11_v3	74217	PF3D7_1101300	rifin (RIF)	740.9	C	T	SNP	intron_variant			c.70-50G>A	0/0	0/1	0/1	0/1	229	15	112	12	154	14	296	31
Pf3D7_11_v3	74222	PF3D7_1101300	rifin (RIF)	800.9	A	G	SNP	intron_variant			c.70-55T>C	0/0	0/1	0/1	0/1	227	15	112	12	153	16	299	32
Pf3D7_11_v3	74223	PF3D7_1101300	rifin (RIF)	869.92	A	T	SNP	intron_variant			c.70-56T>A	0/0	0/1	0/1	0/1	228	15	114	12	153	16	301	32
Pf3D7_11_v3	74282	PF3D7_1101300	rifin (RIF)	573.9	T	A	SNP	intron_variant			c.69+92A>T	0/0	0/1	0/1	0/1	246	14	122	8	170	15	367	29
Pf3D7_11_v3	664109			6682.88	G	A	SNP	intergenic_region			n.664109G>A	0/0	2022-01-01	2022-01-01	2022-01-01	88	7	0	38	0	72	3	130
Pf3D7_11_v3	1041324	PF3D7_1126700	conserved Plasmodium protein, unknown function	8503.88	G	A	SNP	synonymous_variant	SILENT	aaC/aaT	p.Asn749Asn/c.2247C>T	0/0	2022-01-01	2022-01-01	2022-01-01	213	1	0	79	0	73	0	155
Pf3D7_11_v3	2038241			632.9	G	T	SNP	intergenic_region				0/0	0/1	0/1	0/1	16	0	7	2	14	7	8	16
Pf3D7_12_v3	12453			805.46	C	A	SNP	intergenic_region			n.12453C>A	0/0	0/1	0/1	0/1	15	1	4	1	4	3	7	17
Pf3D7_12_v3	12455			805.46	T	G	SNP	intergenic_region			n.12455T>G	0/0	0/1	0/1	0/1	14	1	4	1	3	3	7	17
Pf3D7_12_v3	32151			599.9	A	G	SNP	intergenic_region			n.32151A>G	0/0	0/1	0/1	0/1	46	0	14	4	24	5	48	13
Pf3D7_12_v3	32193			606.9	T	A	SNP	intergenic_region			n.32193T>A	0/0	0/1	0/1	0/1	28	0	10	4	15	5	31	11
Pf3D7_12_v3	882329			5912.88	T	C	SNP	intergenic_region			n.882329T>C	0/0	2022-01-01	2022-01-01	2022-01-01	86	7	0	52	0	68	0	108
Pf3D7_12_v3	1694927	PF3D7_1240300	erythrocyte membrane protein 1, PfEMP1 (VAR)	3586.9	A	G	SNP	missense_variant	MISSENSE	Aaa/Gaa	p.Lys260Glu/c.778A>G	0/0	0/1	0/1	0/1	265	10	75	63	98	73	140	59
Pf3D7_12_v3	1730413			1009.24	T	C	SNP	intergenic_region			n.1730413T>C	0/0	0/1	0/1	0/1	82	6	67	12	73	15	148	17
Pf3D7_12_v3	1733523			943.12	T	G	SNP	intergenic_region			n.1733523T>G	0/0	0/1	0/1	0/1	24	2	8	3	12	9	25	16
Pf3D7_12_v3	1733524			940.12	C	T	SNP	intergenic_region			n.1733524C>T	0/0	0/1	0/1	0/1	23	1	9	3	14	7	25	15
Pf3D7_12_v3	1734337			904.04	C	T	SNP	intergenic_region			n.1734337C>T	0/0	0/1	0/1	0/1	10	1	7	9	10	10	27	23
Pf3D7_12_v3	1736508	PF3D7_1240900	erythrocyte membrane protein 1, PfEMP1 (VAR)	628.9	C	A	SNP	synonymous_variant	SILENT	gcC/gcA	p.Ala322Ala/c.966C>A	0/0	0/1	0/1	0/1	391	28	114	14	117	12	231	24
Pf3D7_12_v3	1742441	PF3D7_1240900	erythrocyte membrane protein 1, PfEMP1 (VAR)	516.9	C	A	SNP	missense_variant	MISSENSE	aCa/aAa	p.Thr1966Lys/c.5897C>A	0/0	0/1	0/1	0/1	336	22	126	11	194	21	328	28
Pf3D7_12_v3	2204106			695.54	A	T	SNP	intergenic_region			n.2204106A>T	0/0	0/1	0/1	0/1	58	2	52	4	48	7	114	22
Pf3D7_12_v3	2204107			692.54	T	G	SNP	intergenic_region			n.2204107T>G	0/0	0/1	0/1	0/1	57	2	51	4	48	7	113	22
Pf3D7_12_v3	2204110			805.03	G	C	SNP	intergenic_region			n.2204110G>C	0/0	0/1	0/1	0/1	59	2	53	4	45	7	116	25
Pf3D7_12_v3	2204116			847.91	G	A	SNP	intergenic_region			n.2204116G>A	0/0	0/1	0/1	0/1	53	2	47	4	43	7	117	25
Pf3D7_12_v3	2204117			847.91	A	T	SNP	intergenic_region			n.2204117A>T	0/0	0/1	0/1	0/1	53	2	46	4	42	7	117	25
Pf3D7_12_v3	2204127			948.9	A	T	SNP	intergenic_region			n.2204127A>T	0/0	0/1	0/1	0/1	50	2	41	4	43	7	102	26
Pf3D7_12_v3	2204136			1034.9	T	G	SNP	intergenic_region			n.2204136T>G	0/0	0/1	0/1	0/1	49	2	42	4	45	7	101	26
Pf3D7_12_v3	2204142			1043.9	G	A	SNP	intergenic_region			n.2204142G>A	0/0	0/1	0/1	0/1	51	2	42	5	43	7	99	27
Pf3D7_12_v3	2204143			1046.9	A	C	SNP	intergenic_region			n.2204143A>C	0/0	0/1	0/1	0/1	51	2	42	5	43	7	99	27
Pf3D7_12_v3	2204146			1037.9	A	T	SNP	intergenic_region			n.2204146A>T	0/0	0/1	0/1	0/1	51	2	42	5	43	7	99	27
Pf3D7_12_v3	2204149			1043.9	G	A	SNP	intergenic_region			n.2204149G>A	0/0	0/1	0/1	0/1	51	2	41	5	44	7	100	27
Pf3D7_12_v3	2204176			822.9	A	T	SNP	intergenic_region			n.2204176A>T	0/0	0/1	0/1	0/1	42	2	29	3	36	5	78	24
Pf3D7_12_v3	2204181			894.96	A	T	SNP	intergenic_region			n.2204181A>T	0/0	0/1	0/1	0/1	33	2	28	3	32	4	68	23
Pf3D7_12_v3	2204733	PF3D7_1254100	stevor	681.91	T	C	SNP	missense_variant	MISSENSE	Tat/Cat	p.Tyr4His/c.10T>C	0/0	0/1	0/1	0/1	49	3	43	8	55	6	86	17
Pf3D7_12_v3	2204737	PF3D7_1254100	stevor	502.42	A	T	SNP	missense_variant	MISSENSE	tAc/tTc	p.Tyr5Phe/c.14A>T	0/0	0/1	0/0	0/1	53	2	54	7	72	5	102	13
Pf3D7_12_v3	2227429			537.08	A	G	SNP	intergenic_region			n.2227429A>G	0/0	0/1	0/1	0/1	55	3	29	5	50	4	107	19
Pf3D7_13_v3	2893672			1961.05	G	A	SNP	intergenic_region				0/0	0/1	0/1	0/1	172	18	106	21	113	24	176	45
Pf3D7_13_v3	2893974			691.9	C	G	SNP	intergenic_region				0/0	0/1	0/1	0/1	297	19	114	11	162	19	325	31
Pf3D7_13_v3	2893975			700.9	C	A	SNP	intergenic_region				0/0	0/1	0/1	0/1	297	19	114	11	162	19	327	31
Pf3D7_13_v3	2923487			1750.9	G	T	SNP	intergenic_region				0/0	0/1	0/1	0/1	250	11	151	43	213	61	326	78
Pf3D7_13_v3	2924448			683.12	C	T	SNP	intergenic_region				0/0	0/0	0/1	0/1	123	19	34	6	66	28	94	23
Pf3D7_14_v3	24787	PF3D7_1400700	stevor	700.9	G	A	SNP	synonymous_variant	SILENT	aaC/aaT	p.Asn144Asn/c.432C>T	0/0	0/0	0/1	0/1	555	33	175	11	172	19	354	37
Pf3D7_14_v3	26082			667.92	T	G	SNP	intergenic_region			n.26082T>G	0/0	0/1	0/1	0/1	16	1	13	4	20	3	49	17
Pf3D7_14_v3	26088			1176.9	G	A	SNP	intergenic_region			n.26088G>A	0/0	0/1	0/1	0/1	16	0	9	7	15	6	39	20
Pf3D7_14_v3	26100			912.9	T	A	SNP	intergenic_region			n.26100T>A	0/0	0/1	0/1	0/1	24	0	11	6	18	5	45	16
Pf3D7_14_v3	30066			735.9	T	C	SNP	intergenic_region			n.30066T>C	0/0	0/0	0/1	0/1	582	36	238	13	313	32	565	49
Pf3D7_14_v3	30067			750.9	T	C	SNP	intergenic_region			n.30067T>C	0/0	0/0	0/1	0/1	578	34	233	13	313	32	562	49
Pf3D7_14_v3	54889			3975.88	T	C	SNP	intergenic_region			n.54889T>C	0/0	2022-01-01	2022-01-01	2022-01-01	66	4	0	24	0	41	0	93
Pf3D7_14_v3	3269734	PF3D7_1479500	stevor	781.91	A	T	SNP	missense_variant	MISSENSE	aaA/aaT	p.Lys46Asn/c.138A>T	0/0	0/1	0/1	0/1	182	5	81	9	75	6	115	22
Pf3D7_14_v3	3269741	PF3D7_1479500	stevor	1105.9	C	T	SNP	missense_variant	MISSENSE	Ctt/Ttt	p.Leu49Phe/c.145C>T	0/0	0/1	0/1	0/1	194	10	85	11	81	9	124	26
Pf3D7_14_v3	3269743	PF3D7_1479500	stevor	1105.9	T	A	SNP	synonymous_variant	SILENT	ctT/ctA	p.Leu49Leu/c.147T>A	0/0	0/1	0/1	0/1	196	14	87	12	82	10	124	29
Pf3D7_14_v3	3270024	PF3D7_1479500	stevor	870.7	A	C	SNP	missense_variant	MISSENSE	gAa/gCa	p.Glu143Ala/c.428A>C	0/0	0/1	0/1	0/1	215	15	85	19	97	7	160	17
Pf3D7_14_v3	3270997			520.01	G	A	SNP	intergenic_region			n.3270997G>A	0/0	0/1	0/1	0/1	30	2	19	4	35	5	80	10
Pf3D7_14_v3	3272604	PF3D7_1479600	rifin (RIF)	933.01	A	T	SNP	missense_variant	MISSENSE	ttA/ttT	p.Leu9Phe/c.27A>T	0/0	0/1	0/1	0/1	76	5	47	10	54	8	93	19
Pf3D7_14_v3	3272629	PF3D7_1479600	rifin (RIF)	779.91	A	T	SNP	missense_variant	MISSENSE	Atg/Ttg	p.Met18Leu/c.52A>T	0/0	0/1	0/1	0/1	75	5	41	8	60	7	100	19
Pf3D7_14_v3	3272634	PF3D7_1479600	rifin (RIF)	674.24	G	A	SNP	synonymous_variant	SILENT	ttG/ttA	p.Leu19Leu/c.57G>A	0/0	0/1	0/1	0/1	76	5	40	8	61	4	96	16
Pf3D7_14_v3	3272887	PF3D7_1479600	rifin (RIF)	700.9	A	T	SNP	missense_variant	MISSENSE	tAc/tTc	p.Tyr31Phe/c.92A>T	0/0	0/1	0/1	0/1	198	10	57	9	86	15	128	15
Pf3D7_14_v3	3272891	PF3D7_1479600	rifin (RIF)	593.9	A	C	SNP	synonymous_variant	SILENT	atA/atC	p.Ile32Ile/c.96A>C	0/0	0/1	0/1	0/1	201	8	60	8	86	13	131	13
Pf3D7_14_v3	3272896	PF3D7_1479600	rifin (RIF)	563.91	T	A	SNP	missense_variant	MISSENSE	cTt/cAt	p.Leu34His/c.101T>A	0/0	0/1	0/1	0/1	119	8	32	6	52	10	78	10
Pf3D7_14_v3	3281687			532.01	A	T	SNP	intergenic_region			n.3281687A>T	0/0	0/1	0/1	0/1	32	2	33	6	35	4	59	13
Pf3D7_14_v3	3288595			524.42	C	T	SNP	intergenic_region			n.3288595C>T	0/0	0/1	0/0	0/1	29	1	15	5	21	2	49	14
Pf3D7_14_v3	3288604			522.91	A	T	SNP	intergenic_region			n.3288604A>T	0/0	0/1	0/0	0/1	22	1	13	4	15	0	38	13
Pf3D7_01_v3	28591			1065.01	A	AC	INDEL	intergenic_region			n.28591_28592insC	0/0	0/1	0/1	0/1	14	1	13	6	15	5	24	19
Pf3D7_01_v3	60342	PF3D7_0100800	rifin (RIF)	579.86	AG	A	INDEL	frameshift_variant		gat/	p.Asp126fs/c.376delG	0/0	0/1	0/1	0/1	617	25	195	19	221	25	405	31
Pf3D7_01_v3	94650			878.86	A	AAAATG	INDEL	intergenic_region			n.94650_94651insAAATG	0/0	0/1	0/1	0/1	49	2	24	9	44	8	88	14
Pf3D7_01_v3	94655			842.87	ATTTCT	A	INDEL	intergenic_region			n.94656_94660delTTTCT	0/0	0/1	0/1	0/1	61	3	30	10	50	8	98	16
Pf3D7_02_v3	16918			817.07	AACAT	A	INDEL	intergenic_region			n.16919_16922delACAT	0/0	0/1	0/1	0/1	80	6	29	9	29	7	58	13
Pf3D7_02_v3	38110			538.88	TATAACACAATATA	T	INDEL	intergenic_region			n.38111_38123delATAACACAATATA	0/0	0/0	0/1	0/1	114	1	72	4	89	6	171	21
Pf3D7_02_v3	46617			649.08	TAAA	T	INDEL	intergenic_region			n.46618_46620delAAA	0/0	0/1	0/1	0/1	19	1	21	3	16	5	67	16
Pf3D7_02_v3	47949			1101.86	ATTTT	A	INDEL	intergenic_region			n.47950_47953delTTTT	0/0	0/1	0/1	0/1	72	5	47	8	60	16	120	24
Pf3D7_02_v3	47955			1026.86	A	ATCGG	INDEL	intergenic_region			n.47955_47956insTCGG	0/0	0/1	0/1	0/1	81	5	50	8	65	14	140	21
Pf3D7_02_v3	622619	PF3D7_0215100	RING zinc finger protein, putative	515.9	GT	G	INDEL	intron_variant			c.839-38delA	0/0	0/1	0/1	0/1	40	12	17	17	27	15	63	38
Pf3D7_02_v3	896478	PF3D7_0222700	rifin (RIF)	1438.86	TCATAG	T	INDEL	frameshift_variant		cataga/	p.His36fs/c.106_110delCATAG	0/0	0/1	0/1	0/1	771	46	306	30	269	33	501	51
Pf3D7_02_v3	896486	PF3D7_0222700	rifin (RIF)	1354.86	A	ACC	INDEL	frameshift_variant		caa/caCCa	p.Gln38fs/c.113_114insCC	0/0	0/1	0/1	0/1	770	45	307	29	271	28	502	49
Pf3D7_03_v3	288529			835.16	T	TTATA	INDEL	intergenic_region			n.288529_288530insTATA	0/0	2022-01-01	0/1	0/1	7	0	0	5	1	7	9	12
Pf3D7_03_v3	339354			800.86	A	ATGTGTGTG	INDEL	intergenic_region			n.339354_339355insTGTGTGTG	0/0	0/1	0/1	0/0	339	14	119	72	139	71	288	12
Pf3D7_03_v3	888372	PF3D7_0321200	N-acetylglucosamine-1-phosphate transferase, putative	501.41	AT	A	INDEL	intron_variant			c.369+30delA	0/0	0/1	0/1	0/1	107	22	40	18	67	19	98	51
Pf3D7_03_v3	1063378			564.97	GTTTATGGT	G	INDEL	intergenic_region				0/0	0/0	0/1	0/1	65	0	9	1	24	11	39	14
Pf3D7_03_v3	1063770			563.86	AG	A	INDEL	intergenic_region				0/0	0/1	0/1	0/1	212	28	76	19	91	29	152	48
Pf3D7_03_v3	1066172			1883.29	GT	G	INDEL	intergenic_region				0/0	0/0	0/0	0/1	262	5	103	1	159	5	222	67
Pf3D7_04_v3	26006			684	TCCTAATGTAGGTAATATAGGTCTTAAAGTAACTAACATAGGCCCTAATA	T	INDEL	intergenic_region			n.26007_26055delCCTAATGTAGGTAATATAGGTCTTAAAGTAACTAACATAGGCCCTAATA	0/0	0/1	0/1	0/1	51	4	34	9	28	10	59	8
Pf3D7_04_v3	72354			1033.9	T	TATATATATATA	INDEL	intergenic_region			n.72354_72355insATATATATATA	0/0	0/1	0/1	0/1	77	5	52	4	91	8	144	22
Pf3D7_04_v3	81676			1489.33	TTC	T	INDEL	intergenic_region			n.81677_81678delTC	0/0	0/1	0/1	0/1	16	1	12	5	15	10	24	24
Pf3D7_04_v3	554273			517.86	T	TA	INDEL	intergenic_region			n.554273_554274insA	0/0	0/1	0/0	0/1	289	17	189	16	227	15	365	38
Pf3D7_04_v3	554274			526.86	T	TATA	INDEL	intergenic_region			n.554274_554275insATA	0/0	0/1	0/0	0/1	274	14	178	11	219	12	344	35
Pf3D7_04_v3	557283			653.88	TGTA	T	INDEL	intergenic_region			n.557284_557286delGTA	0/0	0/1	0/1	0/1	61	3	44	4	42	6	105	21
Pf3D7_04_v3	965830			787.84	TATATATA	T	INDEL	intergenic_region			n.965831_965837delATATATA	0/0	0/1	0/1	0/1	15	1	10	6	23	8	71	15
Pf3D7_04_v3	968227	PF3D7_0421200	rifin (RIF)	1168.87	AT	A	INDEL	frameshift_variant		aat/	p.Asn332fs/c.996delT	0/0	0/1	0/1	0/1	200	17	81	13	101	14	178	44
Pf3D7_05_v3	35230			666.95	TAC	T	INDEL	intergenic_region			n.35231_35232delAC	0/0	0/1	0/1	0/1	46	3	14	5	13	7	43	10
Pf3D7_05_v3	35238			651.33	A	AG	INDEL	intergenic_region			n.35238_35239insG	0/0	0/1	0/1	0/1	44	3	13	5	11	6	39	8
Pf3D7_05_v3	801428			586.86	TA	T	INDEL	intergenic_region			n.801429delA	0/0	0/0	0/1	0/1	163	30	70	12	71	23	141	66
Pf3D7_05_v3	1017664			1625.84	G	GTAAAA	INDEL	intergenic_region			n.1017664_1017665insTAAAA	0/0	0/0	0/0	2022-01-01	17	0	14	0	16	0	2	40
Pf3D7_06_v3	3408			5934.86	ATACC	A	INDEL	intergenic_region			n.3409_3412delTACC	0/0	0/1	0/1	0/1	203	9	75	64	88	104	149	136
Pf3D7_06_v3	396740	PF3D7_0609300	conserved Plasmodium protein, unknown function	562.92	GA	G	INDEL	frameshift_variant		aat/	p.Asn172fs/c.515delA	0/0	0/1	0/0	0/1	239	46	72	30	110	15	178	58
Pf3D7_06_v3	745099			542.86	T	TTTTTTTTC	INDEL	intergenic_region			n.745099_745100insTTTTTTTC	0/0	0/1	0/1	0/1	187	13	104	13	131	11	258	26
Pf3D7_06_v3	1417384			663.86	GT	G	INDEL	intergenic_region				0/0	0/1	0/1	0/1	19	1	4	5	4	9	6	23
Pf3D7_07_v3	371			1690.86	T	TG	INDEL	intergenic_region			n.371_372insG	0/0	0/1	0/1	0/1	69	1	23	15	44	18	54	31
Pf3D7_07_v3	29037			648.86	A	ATATT	INDEL	intergenic_region			n.29037_29038insTATT	0/0	0/1	0/1	0/1	27	0	22	4	35	10	60	10
Pf3D7_07_v3	527014			881.38	GTATAA	G	INDEL	intergenic_region			n.527015_527019delTATAA	0/0	0/1	0/1	0/1	12	1	7	7	10	7	25	17
Pf3D7_07_v3	561742			910.29	AAC	A	INDEL	intergenic_region			n.561743_561744delAC	0/0	0/0	0/0	0/1	300	11	265	14	335	18	213	39
Pf3D7_07_v3	561745			916.29	TA	T	INDEL	intergenic_region			n.561746delA	0/0	0/0	0/0	0/1	302	11	262	14	335	18	212	39
Pf3D7_07_v3	561750			901.29	C	CAT	INDEL	intergenic_region			n.561750_561751insAT	0/0	0/0	0/0	0/1	303	10	266	14	342	18	221	39
Pf3D7_07_v3	561756			850.29	T	TA	INDEL	intergenic_region			n.561756_561757insA	0/0	0/0	0/0	0/1	309	10	273	14	362	18	237	39
Pf3D7_07_v3	563038	PF3D7_0712500	rifin, pseudogene (RIF)	821.29	ACT	A	INDEL	frameshift_variant		agt/	p.Ser335fs/c.1003_1004delAG	0/0	0/0	0/0	0/1	1391	58	904	27	941	31	634	67
Pf3D7_07_v3	563045	PF3D7_0712500	rifin, pseudogene (RIF)	551.29	A	AG	INDEL	frameshift_variant		tta/tCta	p.Leu333fs/c.997_998insC	0/0	0/0	0/0	0/1	1598	57	1039	26	1073	32	725	65
Pf3D7_07_v3	563046	PF3D7_0712500	rifin, pseudogene (RIF)	551.29	A	AG	INDEL	frameshift_variant		aat/aatC	p.His334fs/c.996_997insC	0/0	0/0	0/0	0/1	1627	55	1066	25	1094	32	737	65
Pf3D7_07_v3	735821			510.28	TA	T	INDEL	intergenic_region			n.735822delA	0/0	0/1	0/1	0/1	104	21	60	26	72	41	183	43
Pf3D7_07_v3	1385264			1302.86	A	AT	INDEL	intergenic_region			n.1385264_1385265insT	0/0	0/1	0/1	0/1	38	0	16	10	28	13	76	16
Pf3D7_07_v3	1411128	PF3D7_0732800	erythrocyte membrane protein 1 (PfEMP1), exon2	860.86	AGTGGG	A	INDEL	frameshift_variant		agtggggat/	p.Ser76fs/c.228_232delTGGGG	0/0	0/1	0/1	0/1	246	17	100	16	115	22	218	18
Pf3D7_07_v3	1411296	PF3D7_0732800	erythrocyte membrane protein 1 (PfEMP1), exon2	824.86	AGTAAGG	A	INDEL	inframe_deletion		aagggt/	p.Lys133_Gly134del/c.397_402delAAGGGT	0/0	0/1	0/1	0/1	1012	66	329	27	426	41	720	59
Pf3D7_07_v3	1411311	PF3D7_0732800	erythrocyte membrane protein 1 (PfEMP1), exon2	516.86	A	AT	INDEL	frameshift_variant		aac/aTac	p.Asn137fs/c.409_410insT	0/0	0/1	0/1	0/1	947	60	313	25	410	39	648	51
Pf3D7_07_v3	1411313	PF3D7_0732800	erythrocyte membrane protein 1 (PfEMP1), exon2	580.86	CA	C	INDEL	frameshift_variant		aca/	p.Thr138fs/c.412delA	0/0	0/1	0/1	0/1	925	59	309	25	401	38	630	51
Pf3D7_08_v3	148843	PF3D7_0802000	glutamate dehydrogenase, putative (GDH3)	34494.8	GA	G	INDEL	frameshift_variant		gat/	p.Asp919fs/c.2756delA	0/0	2022-01-01	2022-01-01	2022-01-01	607	49	0	247	0	261	0	456
Pf3D7_08_v3	370116			682.86	A	AT	INDEL	intergenic_region			n.370116_370117insT	0/0	0/1	0/1	0/1	38	0	3	3	15	4	49	6
Pf3D7_08_v3	456256			832.86	ATATATATATT	A	INDEL	intergenic_region			n.456257_456266delTATATATATT	0/0	0/1	0/1	0/1	94	8	46	13	51	11	76	27
Pf3D7_08_v3	714177			792.86	G	GTATATATATATATATATATA	INDEL	intergenic_region			n.714177_714178insTATATATATATATATATATA	0/0	0/1	0/1	0/1	373	10	151	6	179	7	321	22
Pf3D7_08_v3	1416388			568.59	AT	A	INDEL	intergenic_region			n.1416389delT	0/0	0/0	0/1	0/1	24	2	33	2	35	6	93	18
Pf3D7_09_v3	76588			523.89	T	TA	INDEL	intergenic_region			n.76588_76589insA	0/0	0/1	0/1	0/1	8	0	9	2	6	4	20	10
Pf3D7_09_v3	1216704			619	T	TTATTA	INDEL	intergenic_region			n.1216704_1216705insTATTA	0/0	0/1	0/1	2022-01-01	24	0	2	10	4	6	6	29
Pf3D7_09_v3	1537065			872.86	TCA	T	INDEL	intergenic_region				0/0	0/1	0/1	0/1	602	34	264	29	251	23	490	43
Pf3D7_10_v3	598			743.86	AAACCCTG	A	INDEL	intergenic_region			n.599_605delAACCCTG	0/0	0/1	0/1	0/1	124	9	68	12	98	35	161	33
Pf3D7_10_v3	347186			684.86	C	CT	INDEL	intergenic_region			n.347186_347187insT	0/0	0/1	0/1	0/1	271	48	128	39	119	44	225	53
Pf3D7_10_v3	1642338			810.42	ATG	A	INDEL	intergenic_region			n.1642339_1642340delTG	0/0	0/1	0/1	0/1	48	2	32	7	47	9	95	13
Pf3D7_11_v3	5960			695.01	CAAAGG	C	INDEL	intergenic_region			n.5961_5965delAAAGG	0/0	0/1	0/1	0/1	263	20	71	15	67	9	192	19
Pf3D7_11_v3	5967			669.97	C	CATTT	INDEL	intergenic_region			n.5967_5968insATTT	0/0	0/1	0/1	0/1	292	21	83	16	74	9	214	20
Pf3D7_11_v3	74283	PF3D7_1101300	rifin (RIF)	513.86	GT	G	INDEL	intron_variant			c.69+90delA	0/0	0/1	0/1	0/1	243	14	120	7	168	13	368	26
Pf3D7_11_v3	74464			1321.51	AAT	A	INDEL	intergenic_region			n.74465_74466delAT	0/0	0/1	0/1	0/1	67	5	39	4	61	6	152	19
Pf3D7_11_v3	1638777	PF3D7_1140900	NdP1 protein, putative	621.62	TTATATATATATATATATATATATATTTATATTTATATTTATATTTATATTTATATATATATATATATA	T	INDEL	intron_variant			c.3991+101_3992-137delTATATATATATATATATAAATATAAATATAAATATAAATATAAATATATATATATATATATATATATA	0/0	0/1	0/1	2022-01-01	27	0	0	1	1	8	0	15
Pf3D7_11_v3	2035885	PF3D7_1150400	erythrocyte membrane protein 1, PfEMP1 (VAR)	535.86	A	AAT	INDEL	frameshift_variant		tgg/tTAgg	p.Trp3117fs/c.9349_9350insTA	0/0	0/1	0/1	0/1	101	15	78	13	78	15	152	35
Pf3D7_12_v3	12445			793.43	AC	A	INDEL	intergenic_region			n.12446delC	0/0	0/1	0/1	0/1	15	1	5	1	4	3	7	17
Pf3D7_12_v3	12448			793.43	C	CT	INDEL	intergenic_region			n.12448_12449insT	0/0	0/1	0/1	0/1	15	1	5	1	4	3	7	17
Pf3D7_12_v3	1734157			541.35	AATAT	A	INDEL	intergenic_region			n.1734158_1734161delATAT	0/0	0/1	0/0	0/1	80	5	80	8	113	8	215	25
Pf3D7_12_v3	1742446	PF3D7_1240900	erythrocyte membrane protein 1, PfEMP1 (VAR)	543.86	AAT	A	INDEL	frameshift_variant		aataca/	p.Thr1969fs/c.5904_5905delTA	0/0	0/1	0/1	0/1	326	22	121	11	186	21	318	28
Pf3D7_12_v3	1742450	PF3D7_1240900	erythrocyte membrane protein 1, PfEMP1 (VAR)	597.86	CA	C	INDEL	frameshift_variant		aca/	p.Glu1970fs/c.5907delA	0/0	0/1	0/1	0/1	312	22	118	11	182	21	310	28
Pf3D7_12_v3	2204168			710.87	TATA	T	INDEL	intergenic_region			n.2204169_2204171delATA	0/0	0/0	0/1	0/1	50	2	38	3	47	5	97	24
Pf3D7_12_v3	2204171			741.38	A	ACG	INDEL	intergenic_region			n.2204171_2204172insCG	0/0	0/1	0/1	0/1	46	2	38	3	45	5	92	24
Pf3D7_12_v3	2227458			575.01	A	AGAT	INDEL	intergenic_region			n.2227458_2227459insGAT	0/0	0/1	0/1	0/1	40	1	25	2	41	3	74	12
Pf3D7_12_v3	2227461			543.54	G	GAAAAAAACC	INDEL	intergenic_region			n.2227461_2227462insAAAAAAACC	0/0	0/1	0/1	0/1	39	1	24	3	40	2	72	15
Pf3D7_13_v3	857394	PF3D7_1320900	RNA-binding protein, putative	1666.87	T	TTA	INDEL	intron_variant			c.284-26_284-25insTA	0/0	0/1	2022-01-01	0/1	36	0	3	16	2	18	14	35
Pf3D7_13_v3	2460835	PF3D7_1361200	conserved Plasmodium protein, unknown function	626.86	G	GT	INDEL	intron_variant			c.4833-43_4833-42insT	0/0	0/1	0/1	0/1	245	40	75	17	85	24	146	51
Pf3D7_13_v3	2895009			885.86	CA	C	INDEL	intergenic_region				0/0	0/1	0/1	0/1	341	22	121	12	118	20	213	23
Pf3D7_13_v3	2895012			945.86	A	AT	INDEL	intergenic_region				0/0	0/1	0/1	0/1	300	22	109	12	105	20	186	23
Pf3D7_13_v3	2906404			515.86	CG	C	INDEL	intergenic_region				0/0	0/1	0/1	0/1	461	13	280	17	280	12	411	29
Pf3D7_13_v3	2924626			961.86	AGGGTTTAGGTTTAG	A	INDEL	intergenic_region				0/0	0/1	0/1	0/1	139	8	63	10	87	18	76	24
Pf3D7_14_v3	18830			515.86	AT	A	INDEL	intergenic_region			n.18831delT	0/0	0/1	0/1	0/1	63	4	36	8	52	10	85	11
Pf3D7_14_v3	3270010	PF3D7_1479500	stevor	673.86	T	TAC	INDEL	frameshift_variant		cca/ACcca	p.Pro139fs/c.414_415insAC	0/0	0/1	0/1	0/1	169	6	57	10	56	1	123	8

## Sheet: CNV Analysis
CONTIG	START	END	Gene_ID	Gene_Description	Miles-et-al--2016-Genome-Classification	Harzianin-Dd2-B2-bulk-parent	Harzianin-Dd2-1B2	Harzianin-Dd2-1C12	Harzianin-Dd2-1E2	Harzianin-Dd2-2B3	Harzianin-Dd2-2E8	Harzianin-Dd2-2G7	Harzianin-Dd2-3A3	Harzianin-Dd2-3C6	Harzianin-Dd2-3G11
Pf3D7_01_v3	92863	94125	PF3D7_0102000	Plasmodium exported protein (PHISTa), unknown function, pseudogene	Core	-0.176471	-0.005236	-0.134987	0.031297	0.082226	-0.034002	-0.058	0.123115	-0.088557	0.028801
Pf3D7_01_v3	94800	96149	PF3D7_0102100	stevor, pseudogene	Core	-0.006972	-0.04985	-0.064339	0.017751	0.017086	0.015691	-0.001677	0.061231	0.053811	-0.004383
Pf3D7_01_v3	98569	102532	PF3D7_0102200	ring-infected erythrocyte surface antigen	Core	-0.065676	-0.019102	0.031992	0.027168	0.037693	0.044088	0.023513	0.119755	0.018358	0.086839
Pf3D7_01_v3	104454	105459	PF3D7_0102300	Plasmodium exported protein, unknown function	Core	-0.138864	-0.106446	-0.131318	-0.068796	-0.05293	-0.007681	-0.090832	0.017536	0.008636	-0.139674
Pf3D7_01_v3	106947	108598	PF3D7_0102400	lysophospholipase, putative, pseudogene	Core	-0.049108	-0.007791	0.00312	0.031526	-0.02474	-0.015558	-0.025497	0.126255	0.066921	0.048818
Pf3D7_01_v3	110500	116049	PF3D7_0102500	erythrocyte binding antigen-181	Core	-0.025686	-0.011422	-0.000897	-0.000247	0.016322	0.036514	0.009728	0.04307	0.044046	0.006244
Pf3D7_01_v3	118791	121499	PF3D7_0102600	serine/threonine protein kinase, FIKK family	Core	-0.081433	-0.060435	0.002072	-0.05197	-0.032151	-0.027943	-0.018564	-0.000194	-0.048227	0.007319
Pf3D7_01_v3	124267	125734	PF3D7_0102700	merozoite-associated tryptophan-rich antigen	Core	-0.152185	-0.124769	-0.07695	-0.111431	-0.091188	-0.035395	-0.083515	-0.134361	-0.198032	-0.106597
Pf3D7_01_v3	126068	128391	PF3D7_0102800	seipin domain-containing protein, putative	Core	-0.089443	-0.071275	-0.130867	-0.094941	-0.024166	0.000711	0.00414	-0.025662	0.017476	-0.063896
Pf3D7_01_v3	128710	131090	PF3D7_0102900	aspartate--tRNA ligase	Core	-0.050002	-0.036701	-0.010688	0.012707	0.049483	0.073362	0.038085	0.015469	0.034356	0.005211
Pf3D7_01_v3	131836	133874	PF3D7_0103000	vacuolar protein sorting-associated protein VTA1, putative	Core	0.025619	0.001928	0.019845	-0.033732	-0.005366	-0.016737	0.050251	0.036464	0.03521	-0.017962
Pf3D7_01_v3	134103	139507	PF3D7_0103100	vacuolar protein sorting-associated protein 51, putative	Core	-0.064357	-0.002385	0.050525	0.065219	0.066843	0.013427	0.017999	0.02429	0.093576	0.058517
Pf3D7_01_v3	140412	142469	PF3D7_0103200	nucleoside transporter 4	Core	-0.003706	0.006307	0.028678	0.008106	0.03298	-0.015853	0.050764	0.056062	0.044528	0.009032
Pf3D7_01_v3	143390	146646	PF3D7_0103300	conserved protein, unknown function	Core	0.004923	0.007835	0.004519	-0.002156	-0.003252	0.046528	0.041356	0.037948	0.073192	0.038038
Pf3D7_01_v3	147665	153027	PF3D7_0103400	zinc-carboxypeptidase, putative	Core	-0.010095	0.02831	0.087636	0.061296	0.035324	0.033183	0.031444	0.02873	0.026606	0.051371
Pf3D7_01_v3	153926	160676	PF3D7_0103500	conserved Plasmodium protein, unknown function	Core	-0.0945	-0.004837	0.03388	-0.002794	0.020929	0.024438	0.055733	0.052176	0.127306	0.001583
Pf3D7_01_v3	160881	166371	PF3D7_0103600	ATP-dependent RNA helicase, putative	Core	0.037589	0.009015	0.081548	0.040459	0.063198	-0.008095	0.026176	0.028575	0.074956	-0.028336
Pf3D7_01_v3	166372	168883	PF3D7_0103700	L-seryl-tRNA(Sec) kinase, putative	Core	0.04558	0.022181	0.079506	0.107448	0.100609	0.047396	0.033232	0.034097	0.079448	0.06049
Pf3D7_01_v3	168884	171523	PF3D7_0103800	actin-related protein	Core	-0.013447	0.023104	0.043725	0.011403	0.053101	-0.008894	-0.010385	-0.018252	-0.03211	0.038463
Pf3D7_01_v3	172614	174841	PF3D7_0103900	parasite-infected erythrocyte surface protein	Core	0.076771	-0.013165	-0.007759	0.015011	0.02118	0.001753	0.014982	-0.026467	0.040861	0.005098
Pf3D7_01_v3	175359	176626	PF3D7_0104000	thrombospondin-related sporozoite protein	Core	0.120549	0.091178	0.026589	0.02105	0.050404	-0.036494	-0.006383	0.008236	-0.061243	0.018158
Pf3D7_01_v3	177837	181040	PF3D7_0104100	conserved Plasmodium membrane protein, unknown function	Core	-0.022025	0.042436	0.04017	0.040184	0.00853	-0.004776	0.025959	0.045234	0.082882	0.065555
Pf3D7_01_v3	182572	184472	PF3D7_0104200	StAR-related lipid transfer protein	Core	0.026159	0.038872	0.105087	0.064538	0.08943	0.062248	0.056333	0.010402	0.096699	0.071189
Pf3D7_01_v3	190019	201480	PF3D7_0104300	ubiquitin carboxyl-terminal hydrolase 1, putative	Core	0.021844	0.016073	0.021696	0.042013	0.026798	0.020735	0.014974	0.010107	0.028658	0.056072
Pf3D7_01_v3	202286	204382	PF3D7_0104400	4-hydroxy-3-methylbut-2-enyl diphosphate reductase	Core	-0.052108	-0.037348	-0.021928	-0.057109	-0.053255	-0.114568	0.006068	-0.038324	-0.036516	-0.040974
Pf3D7_01_v3	204383	205705	PF3D7_0104500	conserved protein, unknown function	Core	-0.009455	-0.048848	-0.033248	-0.080738	-0.104092	-0.097992	-0.026538	-0.11199	-0.113777	0.027121
Pf3D7_01_v3	205920	210439	PF3D7_0104600	conserved Plasmodium protein, unknown function	Core	0.011995	0.015794	0.02643	0.057002	0.045603	0.076586	0.021238	0.069692	0.055764	0.04559
Pf3D7_01_v3	210620	213255	PF3D7_0104700	major facilitator superfamily-related transporter, putative	Core	0.054034	0.031321	0.015654	0.024631	0.01389	0.007169	0.024128	0.000566	0.044428	0.091619
Pf3D7_01_v3	215526	217759	PF3D7_0104800	novel putative transporter 1, putative	Core	-0.005946	-0.034091	0.040187	0.022681	0.022709	0.006828	-0.019644	0.076992	0.138707	-0.023077
Pf3D7_01_v3	220952	221883	PF3D7_0105100	conserved Apicomplexan protein, unknown function	Core	0.045317	0.042596	0.00281	0.071202	0.031844	0.096656	0.019082	0.090898	-0.074062	0.171745
Pf3D7_01_v3	222004	224210	PF3D7_0105200	heptatricopeptide repeat and RAP domain-containing protein, putative	Core	0.099523	0.042969	0.073575	0.133988	0.127517	0.097927	0.074474	0.120364	0.140051	0.092109
Pf3D7_01_v3	224860	226029	PF3D7_0105300	cyclase-associated protein	Core	-0.04833	-0.045176	-0.017211	-0.096648	-0.121797	-0.185076	-0.080299	-0.116932	-0.040972	-0.067646
Pf3D7_01_v3	226431	227535	PF3D7_0105400	conserved Plasmodium protein, unknown function	Core	-0.030391	-0.051998	-0.043286	-0.086674	-0.04946	-0.118944	-0.051835	-0.101686	-0.13883	-0.132802
Pf3D7_01_v3	228235	229769	PF3D7_0105500	conserved protein, unknown function	Core	0.012078	0.011212	0.034856	0.039224	0.055895	0.012808	0.019887	0.056766	0.045958	0.013411
Pf3D7_01_v3	230039	234652	PF3D7_0105600	conserved Plasmodium protein, unknown function	Core	-0.020196	-0.001579	-0.012964	-0.031722	-0.005751	0.006778	0.036522	-0.00736	0.008319	0.02619
Pf3D7_01_v3	238416	248107	PF3D7_0105700	asparagine-rich antigen Pfa35-2	Core	0.01722	0.009747	-0.018538	-0.008324	0.025933	0.019348	-0.019315	-0.021726	-0.006198	-0.03713
Pf3D7_01_v3	248981	252260	PF3D7_0105800	cyclin-dependent kinases regulatory subunit, putative	Core	-0.003601	-0.004364	0.015109	0.013068	0.009446	0.027084	0.046972	0.013604	0.022566	-0.015031
Pf3D7_01_v3	253334	255180	PF3D7_0105900	3'-5' exonuclease, putative	Core	0.036708	0.073043	0.054432	0.032384	0.070839	0.039435	0.111144	0.02423	-0.000845	0.038517
Pf3D7_01_v3	255525	258793	PF3D7_0106000	conserved protein, unknown function	Core	0.012893	0.067424	0.076917	0.032497	0.032107	0.049266	-0.012783	-0.000966	0.001027	0.031612
Pf3D7_01_v3	260408	262059	PF3D7_0106100	V-type proton ATPase subunit C, putative	Core	-0.023232	0.037842	0.059127	0.03703	0.021609	-0.000764	0.04236	-0.028233	-0.018162	-0.031254
Pf3D7_01_v3	263090	264473	PF3D7_0106200	EF hand domain-containing protein, putative	Core	-0.031456	0.088508	-0.039885	0.016864	-0.000642	-0.061796	-0.057695	-0.002804	-0.095559	-0.069608
Pf3D7_01_v3	264958	269423	PF3D7_0106300	calcium-transporting ATPase	Core	-0.015469	-0.03573	0.023163	-0.005302	0.002516	-0.002953	-0.051615	0.033608	0.041319	-0.006116
Pf3D7_01_v3	272204	273654	PF3D7_0106400	pre-rRNA-processing protein TSR2, putative	Core	-0.042699	-0.061083	-0.028948	-0.081898	-0.117455	-0.135192	-0.039975	-0.110423	-0.129116	-0.108085
Pf3D7_01_v3	274065	278800	PF3D7_0106500	conserved Plasmodium protein, unknown function	Core	0.053258	0.015509	0.02996	0.044426	0.073155	0.086884	0.068975	0.098783	0.102495	0.056713
Pf3D7_01_v3	278865	280264	PF3D7_0106600	conserved Plasmodium protein, unknown function	Core	0.033349	-0.058507	0.072946	0.077012	0.105219	0.056273	0.005163	-0.027361	0.088731	-3.7e-05
Pf3D7_01_v3	280905	285709	PF3D7_0106700	small ribosomal subunit assembling AARP2 protein	Core	0.07943	0.048989	0.061072	0.083956	0.080116	0.072757	0.105263	0.030362	0.073286	0.033898
Pf3D7_01_v3	286701	289168	PF3D7_0106800	ras-related protein Rab-5C	Core	0.064261	0.026244	-0.017016	0.0129	-0.08068	-0.032916	0.002119	-0.162502	0.02316	-0.085231
Pf3D7_01_v3	290136	292840	PF3D7_0106900	2-C-methyl-D-erythritol 4-phosphate cytidylyltransferase, putative	Core	0.032689	-0.030616	-0.011862	-0.002666	0.02383	-0.015647	0.022999	0.00721	0.113147	-0.040243
Pf3D7_01_v3	293392	295134	PF3D7_0107000	centrin-1	Core	0.008726	-0.010363	-0.036864	0.005218	-0.002753	-0.079735	0.007322	-0.013795	0.042357	-0.11532
Pf3D7_01_v3	295135	297146	PF3D7_0107100	conserved protein, unknown function	Core	0.05116	-0.03322	0.005835	0.016357	0.032945	0.005155	-0.045763	-0.014967	0.04493	-0.070683
Pf3D7_01_v3	297147	299479	PF3D7_0107200	CCR4 domain-containing protein 3, putative	Core	0.038007	-0.021318	-0.021984	-0.055248	-0.042509	-0.093054	-0.011398	-0.060692	-0.051411	-0.08823
Pf3D7_01_v3	299480	301118	PF3D7_0107300	conserved Plasmodium protein, unknown function	Core	0.05162	0.012962	-0.033069	-0.070876	-0.029605	-0.091379	0.055719	-0.045019	-0.091979	-0.00256
Pf3D7_01_v3	302687	303648	PF3D7_0107400	ATP synthase-associated protein, putative	Core	-0.004664	-0.074802	0.040636	-0.00045	0.020503	0.038528	-0.058608	0.004988	-0.042786	-0.042642
Pf3D7_01_v3	304112	309507	PF3D7_0107500	Niemann-Pick type C1-related protein	Core	0.110111	0.110974	0.093613	0.112005	0.109427	0.073782	0.051703	0.107688	0.038344	0.052651
Pf3D7_01_v3	314368	319655	PF3D7_0107600	eukaryotic translation initiation factor 2-alpha kinase 2, putative	Core	0.058164	-0.015062	0.038034	0.084679	0.007497	0.042739	-0.011609	0.092011	-0.005254	0.044197
Pf3D7_01_v3	319918	321758	PF3D7_0107700	dolichyl-diphosphooligosaccharide--protein glycosyltransferase subunit OST3/OST6, putative	Core	0.175302	0.172397	0.254686	0.172846	0.190775	0.142537	0.129447	0.314231	0.180075	0.248365
Pf3D7_01_v3	322121	326234	PF3D7_0107800	double-strand break repair protein MRE11	Core	0.040523	-0.008204	-0.037354	-0.005489	-0.011639	-0.030021	0.007403	0.021009	0.027762	-0.033423
Pf3D7_01_v3	326235	327474	PF3D7_0107900	conserved Plasmodium protein, unknown function	Core	0.031996	0.022025	-0.079863	-0.025604	-0.038211	-0.039476	0.035493	-0.049089	-0.110471	0.017381
Pf3D7_01_v3	328181	329808	PF3D7_0108000	proteasome subunit beta type-3, putative	Core	-0.141329	-0.092873	-0.113546	-0.11321	-0.167961	-0.092621	0.006127	-0.198736	-0.044955	-0.069192
Pf3D7_01_v3	330488	332958	PF3D7_0108100	conserved protein, unknown function	Core	0.021738	0.038846	0.012639	0.018684	0.025087	0.054301	0.009354	-0.044488	0.021932	0.010212
Pf3D7_01_v3	336918	344083	PF3D7_0108300	conserved Plasmodium protein, unknown function	Core	-0.02276	0.017174	0.002182	-0.002378	-0.000823	-0.025924	0.007262	-0.010601	-0.026324	-0.036308
Pf3D7_01_v3	344150	346790	PF3D7_0108400	mitochondrial carrier protein, putative	Core	0.040401	0.023533	0.018871	0.064526	0.009718	0.095282	0.073979	0.139732	0.11687	0.024568
Pf3D7_01_v3	348920	349852	PF3D7_0108500	conserved Plasmodium protein, unknown function	Core	0.169906	0.107905	0.23591	0.184294	0.179423	0.107225	0.241108	0.165027	0.117112	0.135115
Pf3D7_01_v3	349853	351876	PF3D7_0108600	conserved protein, unknown function	Core	-0.036208	-0.055068	-0.056349	-0.043683	-0.005451	-0.042667	0.009848	0.021759	0.109293	-0.097477
Pf3D7_01_v3	352064	356461	PF3D7_0108700	secreted ookinete protein, putative	Core	-0.04053	-0.033478	-0.041985	-0.030784	-0.07349	-0.067274	-0.008739	-0.091658	-0.02637	-0.09243
Pf3D7_01_v3	357584	360589	PF3D7_0108800	mitochondrial carrier protein, putative	Core	-0.000861	0.008713	-0.002867	-0.027007	-0.047405	-0.044459	0.0365	-0.044535	-0.065945	-0.07604
Pf3D7_01_v3	363068	364242	PF3D7_0109000	photosensitized INA-labeled protein PHIL1	Core	-0.149354	-0.041257	-0.049985	-0.026542	-0.035914	-0.077356	0.039987	-0.033455	0.04473	0.046836
Pf3D7_01_v3	365360	369045	PF3D7_0109100	LCCL domain-containing protein	Core	0.005541	0.030577	0.002253	0.040389	0.049069	0.047901	0.035425	0.076353	0.117808	0.009873
Pf3D7_01_v3	369230	370428	PF3D7_0109200	cleavage and polyadenylation specificity factor subunit 5, putative	Core	0.011166	-0.147554	-0.077689	-0.105755	-0.078108	-0.087124	-0.03403	-0.064371	-0.018003	-0.156176
Pf3D7_01_v3	371565	373262	PF3D7_0109300	fatty acid elongation protein, GNS1/SUR4 family, putative	Core	-0.00798	0.037102	0.043096	-0.00628	0.048028	0.046468	0.029014	0.002738	0.003052	-0.010949
Pf3D7_01_v3	374189	375337	PF3D7_0109400	tubulin-specific chaperone a, putative	Core	-0.107402	-0.086201	-0.159086	-0.121174	-0.154852	-0.109932	-0.144349	-0.083341	-0.095285	-0.183462
Pf3D7_01_v3	376044	377254	PF3D7_0109500	N-acetyltransferase, GNAT family, putative	Core	0.122466	-0.064142	-0.103089	-0.08003	-0.046113	-0.054137	-0.027635	-0.198117	-0.083322	-0.101244
Pf3D7_01_v3	380447	382674	PF3D7_0109800	phenylalanine--tRNA ligase alpha subunit	Core	-0.015842	-0.067102	-0.027348	-0.070536	-0.033894	-0.083298	-0.043537	0.025205	0.029225	-0.058073
Pf3D7_01_v3	383034	388156	PF3D7_0109850	phosphatidate cytidylyltransferase, putative	Core	-0.041884	-0.001006	0.001888	0.004947	0.045844	-0.013814	-0.017325	0.010048	0.017973	0.025517
Pf3D7_01_v3	388157	389168	PF3D7_0110000	conserved Plasmodium protein, unknown function	Core	-0.009654	-0.036119	0.003673	-0.015376	-0.024579	-0.049699	-0.017786	0.04695	-0.012116	-0.102392
Pf3D7_01_v3	389169	392315	PF3D7_0110100	selenocysteine-specific elongation factor, putative	Core	0.014845	0.030694	0.052269	0.037707	0.106057	-0.021566	-0.026663	-0.020469	-0.018972	-0.024173
Pf3D7_01_v3	392354	393125	PF3D7_0110200	FAD-linked sulfhydryl oxidase ERV1, putative	Core	0.065572	-0.136628	-0.09565	-0.074638	-0.076586	-0.036858	-0.090843	0.034771	-0.182535	-0.079745
Pf3D7_01_v3	393683	395085	PF3D7_0110400	DNA-directed RNA polymerase II subunit RPB9, putative	Core	-0.031636	-0.121802	-0.043925	0.015983	0.025856	-0.051162	-0.020036	-0.117718	0.037039	-0.044804
Pf3D7_01_v3	396341	403856	PF3D7_0110500	bromodomain protein, putative	Core	0.019917	0.00922	0.041212	0.007359	0.033071	0.002247	0.02661	-0.018454	0.048443	-0.039248
Pf3D7_01_v3	405489	412419	PF3D7_0110600	phosphatidylinositol-4-phosphate 5-kinase	Core	0.023779	-0.003005	0.065217	0.059192	0.073236	0.002176	-0.009648	0.041807	0.066149	-0.038354
Pf3D7_01_v3	413510	415350	PF3D7_0110700	chromatin assembly factor 1 protein WD40 domain, putative	Core	0.112068	0.079284	0.077285	0.053491	0.035693	0.055365	0.091223	0.10611	0.101769	-0.056897
Pf3D7_01_v3	417671	419857	PF3D7_0110800	transcription initiation factor TFIIB, putative	Core	0.058429	-0.0082	-0.076262	-0.051759	0.006209	-0.093424	-0.024897	-0.046681	0.002131	-0.096961
Pf3D7_01_v3	420043	421103	PF3D7_0110900	adenylate kinase-like protein 1	Core	0.059712	0.163831	0.198399	0.215804	0.261145	0.158252	0.157022	0.170916	0.230062	0.033879
Pf3D7_01_v3	421526	427825	PF3D7_0111000	kinesin-8, putative	Core	0.0518	-0.012719	0.005415	-0.00061	0.046682	-0.024571	-0.02375	0.065037	0.054377	-0.040129
Pf3D7_01_v3	431289	435292	PF3D7_0111300	P-loop containing nucleoside triphosphate hydrolase, putative	Core	-0.033273	-0.033067	-0.052969	0.00965	0.019059	-0.030738	-0.056611	0.030477	0.073032	-0.060055
Pf3D7_01_v3	436158	438814	PF3D7_0111400	conserved Plasmodium protein, unknown function	Core	0.165507	0.054427	0.076276	0.060462	0.063787	0.079395	0.083172	0.046433	0.003468	0.004165
Pf3D7_01_v3	439402	441668	PF3D7_0111500	UMP-CMP kinase, putative	Core	0.055052	-0.036455	-0.054017	-0.031299	-0.052937	-0.022002	0.039822	-0.076007	0.001795	-0.023453
Pf3D7_01_v3	445776	449099	PF3D7_0111800	eukaryotic translation initiation factor 4E, putative	Core	0.084514	-0.014978	-0.02506	-0.016066	-0.006693	-0.042772	-0.005432	0.040123	0.038678	-0.086066
Pf3D7_01_v3	450739	453368	PF3D7_0112000	TatD-like deoxyribonuclease	Core	0.073937	0.014908	-0.002715	0.03209	0.031848	0.031853	0.036089	0.119285	0.027046	-0.03099
Pf3D7_01_v3	464476	470444	PF3D7_0112200	multidrug resistance-associated protein 1	Core	0.004776	0.027083	0.084931	0.075575	0.089207	0.029535	0.068829	0.146437	0.140077	0.086509
Pf3D7_01_v3	473489	475887	PF3D7_0112300	18S ribosomal RNA	Core	0.084768	-0.028845	-0.038832	0.01831	0.025274	0.032336	-0.105944	0.057918	-0.087931	-0.117849
Pf3D7_01_v3	476403	477278	PF3D7_0112500	5.8S ribosomal RNA	Core	0.132967	0.057298	0.090662	0.056756	0.055721	0.060603	0.039797	0.062113	0.102796	0.01778
Pf3D7_01_v3	477279	481595	PF3D7_0112700	28S ribosomal RNA	Core	0.188666	0.159595	0.163794	0.157114	0.189502	0.141575	0.093219	0.178297	0.147517	0.059277
Pf3D7_01_v3	481596	482868	PF3D7_0112800	Plasmodium exported protein (hyp11), unknown function	Core	-0.0252	-0.018147	-0.037128	0.006235	-0.009683	0.050031	-0.014593	-0.047434	0.021884	-0.08513
Pf3D7_01_v3	486250	487436	PF3D7_0112900	Plasmodium exported protein, unknown function	Core	0.018995	-0.105038	-0.06268	-0.013651	-0.040828	-0.040905	-0.105718	0.105192	-0.04704	-0.107043
Pf3D7_01_v3	487642	490377	PF3D7_0113000	glutamic acid-rich protein GARP	Core	0.033731	0.097721	0.125077	0.104597	0.147239	0.104425	0.016081	0.069526	0.064955	0.078656
Pf3D7_01_v3	494994	500326	PF3D7_0113100	surface-associated interspersed protein 1.1 (SURFIN 1.1)	Core	0.004904	-0.007166	-0.004682	-0.036908	-0.003055	-0.051345	-0.027001	0.014679	-0.003313	0.004766
Pf3D7_01_v3	500709	503118	PF3D7_0113200	Plasmodium exported protein, unknown function	Core	-0.067049	-0.068551	-0.041101	-0.070231	-0.008151	-0.092313	-0.057869	0.02881	0.015917	-0.035465
Pf3D7_01_v3	504688	507124	PF3D7_0113300	Plasmodium exported protein (hyp1), unknown function	Core	0.077725	0.025516	0.04905	0.056775	0.054681	0.035847	0.054733	0.05897	0.144273	0.117821
Pf3D7_01_v3	508002	509998	PF3D7_0113400	Plasmodium exported protein, unknown function	Core	-0.075212	-0.065999	0.027723	0.026695	0.074074	0.029144	-0.019099	0.007236	0.07376	0.057498
Pf3D7_01_v3	511836	518105	PF3D7_0113600	surface-associated interspersed protein 1.2 (SURFIN 1.2), pseudogene	Core	-0.0229	-0.052988	-0.034555	-0.024888	-0.030459	-0.052424	-0.028447	0.003945	0.002408	0.00639
Pf3D7_01_v3	520557	522829	PF3D7_0113700	heat shock protein 40, type II	Core	-0.02868	0.041391	0.0767	0.043789	0.025595	0.059543	0.038093	0.149407	0.140163	0.13503
Pf3D7_01_v3	526857	536601	PF3D7_0113800	DBL containing protein, unknown function	Core	-0.038759	-0.007482	-0.013746	0.021002	0.046031	0.036618	0.046114	0.038433	0.074815	0.045977
Pf3D7_01_v3	536859	538275	PF3D7_0113900	CX3CL1-binding protein 1	Core	-0.008313	-0.018174	0.004219	-0.021788	-0.046833	0.004806	0.044507	0.078975	-0.004398	-0.001018
Pf3D7_01_v3	542230	547233	PF3D7_0114000	exported protein family 1	Core	-0.096899	0.032005	0.041038	0.046519	0.081904	0.050098	0.042992	0.106368	0.059045	0.077038
Pf3D7_01_v3	550326	551963	PF3D7_0114200	exported protein family 3	Core	-0.032683	-0.002428	-0.024994	0.048548	0.10683	0.042643	-0.015223	0.023257	0.088774	-0.025983
Pf3D7_01_v3	552390	553927	PF3D7_0114300	exported protein family 4, pseudogene	Core	-0.087975	-0.002716	-0.07372	-0.096098	-0.162433	-0.131025	-0.012719	-0.106651	-0.117922	-0.019052
Pf3D7_01_v3	553928	555689	PF3D7_0114400	erythrocyte membrane protein 1 (PfEMP1), exon 2, pseudogene	Core	-0.030293	0.001313	-0.003957	0.047545	0.092979	0.047801	0.130735	0.090406	0.064062	0.104855
Pf3D7_01_v3	560224	561784	PF3D7_0114600	stevor, pseudogene	Core	-0.153926	-0.103307	-0.131426	-0.077871	-0.126185	-0.074651	-0.034237	-0.028621	-0.049026	-0.05361
Pf3D7_01_v3	563453	565092	PF3D7_0114700	rifin	Core	0.127855	0.104329	0.07095	0.118969	0.081806	0.135469	0.173186	0.1644	0.121637	0.024243
Pf3D7_01_v3	569235	570522	PF3D7_0114800	Plasmodium exported protein (hyp7), unknown function	Core	-0.255592	-0.212888	-0.090566	-0.056628	-0.123998	-0.119286	-0.070263	-0.014818	-0.062498	-0.044081
Pf3D7_01_v3	571885	573103	PF3D7_0114900	Plasmodium exported protein, unknown function, pseudogene	Core	-0.194177	-0.073482	-0.110215	-0.121049	-0.120167	-0.104767	-0.036366	0.036268	-0.074116	-0.095118
Pf3D7_02_v3	109314	110830	PF3D7_0202100	liver stage associated protein 2	Core	0.055959	0.097148	0.139633	0.092245	0.088455	0.006035	-0.002464	0.0003	-0.005	0.125579
Pf3D7_02_v3	112297	113932	PF3D7_0202200	EMP1-trafficking protein	Core	-0.097908	-0.104969	0.0014	-0.091224	-0.124478	-0.140287	-0.068811	-0.20066	0.00722	-0.025371
Pf3D7_02_v3	116975	118485	PF3D7_0202300	Plasmodium exported protein (hyp11), unknown function	Core	-0.06389	0.064546	0.033705	0.085714	0.123275	0.111879	0.049277	0.010492	0.237018	0.171899
Pf3D7_02_v3	120274	124352	PF3D7_0202400	translation-enhancing factor	Core	-0.061466	0.042792	0.061947	0.056036	0.054506	0.015749	-0.080453	0.014758	-0.01046	0.093313
Pf3D7_02_v3	127744	128564	PF3D7_0202500	early transcribed membrane protein 2	Core	-0.220405	-0.112674	0.015008	-0.083301	-0.140265	-0.056597	-0.023	-0.060853	0.060131	-0.059546
Pf3D7_02_v3	129092	133813	PF3D7_0202600	nucleic acid binding protein, putative	Core	-0.135094	-0.059248	0.005211	0.006156	0.003644	-0.054392	-0.047805	0.005176	-0.021531	-0.018153
Pf3D7_02_v3	135273	137348	PF3D7_0202700	octaprenyl pyrophosphate synthase	Core	-0.135463	0.037955	0.020757	0.000798	0.03332	-0.014464	-0.033837	0.016723	-0.046711	-0.015034
Pf3D7_02_v3	137349	138639	PF3D7_0202800	conserved Plasmodium protein, unknown function	Core	-0.125135	-0.02832	-0.069002	-0.0818	-0.072578	-0.012495	-0.017498	-0.040251	-0.085846	0.048742
Pf3D7_02_v3	138677	141408	PF3D7_0202900	palmitoyltransferase DHHC12, putative	Core	-0.210326	-0.089046	-0.029423	-0.118817	-0.035003	-0.118873	-0.072371	-0.049653	-0.048682	-0.041067
Pf3D7_02_v3	141409	147814	PF3D7_0203000	repetitive organellar protein, putative	Core	-0.133118	-0.12691	-0.073059	-0.074028	-0.040503	-0.07055	-0.11711	-0.030503	-0.080211	-0.153775
Pf3D7_02_v3	149274	157231	PF3D7_0203100	protein kinase, putative	Core	-0.086156	-0.032508	-0.038917	-0.049526	-0.009092	-0.065048	-0.011495	-0.006041	-0.030417	-0.045311
Pf3D7_02_v3	157887	159910	PF3D7_0203200	conserved Plasmodium protein, unknown function	Core	-0.006137	-0.087429	-0.068097	-0.058035	-0.00702	-0.085883	0.025937	0.007006	0.001731	-0.032265
Pf3D7_02_v3	160264	161492	PF3D7_0203300	ERCC1 nucleotide excision repair protein, putative	Core	-0.151685	-0.016543	-0.03578	0.012941	-0.080132	-0.056612	-0.026056	0.002136	-0.075059	-0.063016
Pf3D7_02_v3	161815	163150	PF3D7_0203400	conserved Plasmodium protein, unknown function	Core	-0.113696	-0.047079	-0.141091	-0.143069	-0.099248	-0.095601	-0.023862	-0.204058	-0.093322	-0.189452
Pf3D7_02_v3	165894	168301	PF3D7_0203600	conserved Plasmodium protein, unknown function	Core	-0.198994	-0.087721	-0.096583	-0.040305	-0.052624	0.014452	0.015588	-0.042863	0.019836	-0.033326
Pf3D7_02_v3	168432	170386	PF3D7_0203700	protein MAK16, putative	Core	0.064334	0.028396	0.04434	0.056798	0.065077	0.031459	0.094351	0.126939	0.088563	-0.02285
Pf3D7_02_v3	171313	175162	PF3D7_0203800	conserved Plasmodium protein, unknown function	Core	-0.061224	-0.067099	-0.077077	0.005472	-0.043993	0.013251	-0.027488	-0.054455	0.077046	0.006564
Pf3D7_02_v3	176317	178550	PF3D7_0203900	5'-3' exonuclease, N-terminal resolvase-like domain, putative	Core	-0.039569	-0.047956	-0.010583	0.022846	0.043727	0.063235	0.021569	0.131908	0.103867	-0.018655
Pf3D7_02_v3	178705	181776	PF3D7_0204000	condensin-2 complex subunit H2, putative	Core	-0.1516	-0.082276	-0.075071	-0.071566	-0.047945	-0.045201	-0.062248	0.03723	0.018843	-0.017158
Pf3D7_02_v3	181978	189365	PF3D7_0204100	Sel1 repeat-containing protein, putative	Core	-0.002888	0.014221	-0.005864	-0.002253	-0.001299	0.045408	0.064567	0.052394	0.114627	-0.027677
Pf3D7_02_v3	192568	194449	PF3D7_0204200	conserved Plasmodium protein, unknown function	Core	-0.084681	-0.131161	-0.077779	-0.065254	-0.049316	-0.033918	0.014065	0.025891	-0.063767	-0.065111
Pf3D7_02_v3	194576	197067	PF3D7_0204300	conserved Plasmodium protein, unknown function	Core	0.01201	-0.055539	-0.051614	-0.005645	0.006346	0.013726	0.065406	0.123279	0.049452	0.038752
Pf3D7_02_v3	197068	198198	PF3D7_0204400	dynein light chain, putative	Core	0.070124	0.144045	0.123744	0.107987	0.026732	0.153876	0.094916	0.01116	0.02837	0.062837
Pf3D7_02_v3	198199	199820	PF3D7_0204500	aspartate transaminase	Core	0.014092	0.046781	0.024885	0.013608	0.074254	-0.013479	-0.016632	0.013164	0.077051	0.000931
Pf3D7_02_v3	200232	204298	PF3D7_0204600	5'-3' exonuclease, putative	Core	-0.01425	0.006426	-0.016215	-0.00425	0.012624	0.026461	0.020667	0.034548	0.019666	0.015758
Pf3D7_02_v3	205639	207653	PF3D7_0204700	hexose transporter	Core	0.083722	0.034868	0.096674	0.127849	0.120148	0.115559	0.139837	0.158172	0.100874	0.098322
Pf3D7_02_v3	209333	211083	PF3D7_0204800	3'-5' exonuclease, putative	Core	0.014263	-0.028771	0.018169	0.000737	0.032205	-0.036652	0.076595	0.146623	0.085703	0.082145
Pf3D7_02_v3	211098	212804	PF3D7_0204900	2-methoxy-6-polyprenyl-1,4-benzoquinol methylase, mitochondrial, putative	Core	-0.117449	-0.077374	-0.064652	0.011264	-0.044201	-0.05745	-0.019206	-0.003906	-0.020862	0.06425
Pf3D7_02_v3	212805	214673	PF3D7_0205000	conserved Plasmodium protein, unknown function	Core	0.000388	-0.012412	0.106085	0.099438	0.153236	0.025873	0.031117	0.140632	0.102362	0.122521
Pf3D7_02_v3	214674	217598	PF3D7_0205100	conserved Plasmodium protein, unknown function	Core	0.002615	0.010733	0.022524	0.097004	0.082952	0.064939	0.119126	0.069107	0.077182	0.107399
Pf3D7_02_v3	217632	219157	PF3D7_0205200	MORN repeat protein, putative	Core	0.058609	0.047404	0.033599	0.026303	0.045571	0.069285	0.122716	0.020002	0.078161	0.029313
Pf3D7_02_v3	219440	222506	PF3D7_0205300	conserved Plasmodium protein, unknown function	Core	-0.087367	-0.004856	0.009047	-0.026737	0.039958	-0.008757	0.003253	-0.031675	-0.005765	9.7e-05
Pf3D7_02_v3	223228	225101	PF3D7_0205400	PCI domain-containing protein, putative	Core	0.103956	-0.022675	0.040531	0.04287	0.11297	0.011329	0.071012	0.016667	0.102902	0.014764
Pf3D7_02_v3	225312	226495	PF3D7_0205500	DNA-directed RNA polymerase II 16 kDa subunit, putative	Core	-0.102111	-0.194768	-0.20022	-0.210651	-0.182284	-0.17435	-0.094629	-0.227064	-0.114433	-0.04963
Pf3D7_02_v3	227775	230182	PF3D7_0205600	conserved Plasmodium protein, unknown function	Core	0.095543	0.018225	0.063642	0.057342	0.051208	0.02849	0.017436	0.078223	0.085845	0.06916
Pf3D7_02_v3	230891	232629	PF3D7_0205700	RNA-binding protein, putative	Core	0.124685	-0.006381	0.000316	0.073892	0.031112	0.058218	0.045878	0.069897	0.151777	-0.052205
Pf3D7_02_v3	232630	233726	PF3D7_0205800	PH domain-containing protein, putative	Core	-0.110663	-0.071718	-0.090445	-0.143259	-0.139899	-0.025567	-0.040235	0.000394	0.10567	-0.062518
Pf3D7_02_v3	234987	239031	PF3D7_0205900	26S proteasome regulatory subunit RPN1, putative	Core	-0.01556	0.025	0.065357	0.049944	0.039578	0.031923	0.056039	0.046831	0.026841	0.019659
Pf3D7_02_v3	239032	244046	PF3D7_0206000	DNA repair protein RAD2, putative	Core	-0.010996	-0.001698	-0.014184	-0.025396	-0.008683	-0.01807	-0.029582	0.0227	-0.006689	-0.019538
Pf3D7_02_v3	245108	246949	PF3D7_0206100	cysteine desulfuration protein SufE	Core	-0.220378	-0.112174	-0.122788	-0.072066	-0.13073	-0.106274	-0.04673	-0.0759	0.040186	-0.074053
Pf3D7_02_v3	248780	250977	PF3D7_0206200	pantothenate transporter	Core	-0.004145	0.009751	0.015991	-0.029866	-0.009301	-0.003522	-0.008374	0.063439	0.008727	0.008993
Pf3D7_02_v3	252144	262693	PF3D7_0206300	pentafunctional AROM polypeptide, putative, pseudogene	Core	-0.011556	0.003228	0.033669	0.028219	0.03309	0.020714	0.023706	0.066595	0.083108	0.038441
Pf3D7_02_v3	262787	267597	PF3D7_0206500	conserved Plasmodium protein, unknown function	Core	0.01696	0.011785	0.024434	0.002124	-0.014793	-0.009812	-0.040859	0.010368	0.014181	-0.011695
Pf3D7_02_v3	271344	273259	PF3D7_0206700	adenylosuccinate lyase	Core	0.039184	-0.026687	-0.039474	-0.03743	-0.026613	-0.066262	-0.058054	0.012817	-0.001426	-0.045484
Pf3D7_02_v3	273439	274757	PF3D7_0206800	merozoite surface protein 2	Core	-0.251911	-0.334449	-0.332887	-0.505443	-0.462441	-0.358381	-0.312567	-0.374513	-0.237587	-0.472395
Pf3D7_02_v3	275290	276827	PF3D7_0206900	merozoite surface protein 5	Core	0.118345	-0.002021	0.035784	0.050734	-0.020773	0.062326	-0.074023	-0.006841	0.004955	0.065091
Pf3D7_02_v3	277244	278706	PF3D7_0207000	merozoite surface protein 4	Core	-0.025092	-0.034938	-0.056059	-0.081474	-0.086558	-0.075568	-0.131198	-0.047892	-0.004277	-0.062364
Pf3D7_02_v3	281657	287595	PF3D7_0207100	conserved Plasmodium protein, unknown function	Core	-0.035337	-0.018528	0.025896	0.020999	-0.008577	-0.028728	0.007704	0.030403	0.054913	0.030712
Pf3D7_02_v3	289918	292953	PF3D7_0207300	serine repeat antigen 8	Core	-0.024482	0.005115	-0.022962	0.004752	-0.021477	-0.04393	-0.011671	-0.072061	-0.011936	0.012378
Pf3D7_02_v3	294023	297866	PF3D7_0207400	serine repeat antigen 7	Core	0.054882	0.028294	0.027804	-0.00714	0.036072	0.002468	-0.011877	0.033804	0.036299	0.041795
Pf3D7_02_v3	298647	302814	PF3D7_0207500	serine repeat antigen 6	Core	-0.090798	-0.04464	-0.091933	-0.09094	-0.118091	-0.087485	-0.033945	-0.094552	-0.020883	-0.073485
Pf3D7_02_v3	303343	307277	PF3D7_0207600	serine repeat antigen 5	Core	-0.027896	-0.01778	-0.002542	0.032744	0.021477	0.029523	-0.018415	0.036828	0.017358	-0.004213
Pf3D7_02_v3	308597	312405	PF3D7_0207700	serine repeat antigen 4	Core	0.04668	0.003151	-0.013264	-0.011202	0.042603	-0.00219	0.02067	0.035302	0.062811	-0.048647
Pf3D7_02_v3	313199	316991	PF3D7_0207800	serine repeat antigen 3	Core	-0.076708	-0.078554	-0.072748	-0.050707	-0.061094	-0.079094	-0.023315	-0.026225	0.029606	-0.054597
Pf3D7_02_v3	317346	321560	PF3D7_0207900	serine repeat antigen 2	Core	0.033957	0.039637	0.03586	0.009594	0.007005	0.004516	0.020045	0.049312	0.065941	0.007529
Pf3D7_02_v3	322088	325973	PF3D7_0208000	serine repeat antigen 1	Core	-0.130828	-0.072508	-0.044305	-0.083258	-0.079281	-0.107864	-0.034829	0.010383	0.022069	-0.044383
Pf3D7_02_v3	327682	335441	PF3D7_0208100	conserved Plasmodium protein, unknown function	Core	-0.009603	-0.063516	-0.025942	-0.027984	-0.045932	-0.0672	-0.034908	-0.061318	-0.022252	-0.064246
Pf3D7_02_v3	335442	336831	PF3D7_0208200	KRR1 small subunit processome component, putative	Core	0.028882	-0.077299	-0.002431	-0.085308	-0.060749	-0.094535	-0.036753	-0.106778	-0.03834	-0.088959
Pf3D7_02_v3	337308	343137	PF3D7_0208300	conserved Plasmodium protein, unknown function	Core	-0.111702	-0.035628	0.020824	0.017997	0.068651	-0.000106	-0.004925	0.063565	0.044223	0.016716
Pf3D7_02_v3	343138	349590	PF3D7_0208400	conserved Plasmodium protein, unknown function	Core	0.01519	-0.035606	0.007889	-0.018933	-0.003483	-0.081699	-0.000512	0.029833	0.031295	-0.057609
Pf3D7_02_v3	352586	353878	PF3D7_0208500	acyl carrier protein	Core	0.039281	-0.026982	-0.069069	0.044473	-0.02846	-0.043429	-0.043256	-0.110207	0.090407	-0.09455
Pf3D7_02_v3	354371	356309	PF3D7_0208600	ribosome-recycling factor	Core	-0.04843	-0.01795	0.031781	-0.017458	0.001499	-0.013243	0.015353	-0.034231	-0.041721	-0.012249
Pf3D7_02_v3	356310	358264	PF3D7_0208700	conserved Plasmodium protein, unknown function, unspecified product	Core	0.076024	0.000275	-0.060458	-0.058559	-0.087551	-0.036083	0.062871	-0.076154	0.163439	0.062765
Pf3D7_02_v3	358892	360099	PF3D7_0208800	conserved Plasmodium protein, unknown function	Core	-0.157381	-0.031002	0.028191	-0.065284	-0.007291	-0.100214	-0.046803	-0.026448	-0.077295	-0.094175
Pf3D7_02_v3	360578	368604	PF3D7_0208900	6-cysteine protein P230p	Core	0.015551	0.006481	0.06651	0.036755	0.057243	0.030768	0.022712	0.05614	0.026371	0.038556
Pf3D7_02_v3	370188	380095	PF3D7_0209000	6-cysteine protein P230	Core	-0.035185	-0.001132	0.002639	-0.000478	0.018789	-0.016735	0.016	-0.030079	0.009035	0.001894
Pf3D7_02_v3	380880	383695	PF3D7_0209100	patatin-like phospholipase, putative	Core	-0.033274	0.048413	0.071146	0.028421	0.073308	0.001509	-0.064932	0.025945	0.001068	0.002033
Pf3D7_02_v3	384615	386830	PF3D7_0209200	exosome complex component MTR3, putative	Core	-0.078553	-0.045821	-0.038376	-0.061024	-0.037549	-0.018322	0.057357	-0.014399	0.081377	-0.02372
Pf3D7_02_v3	387023	388287	PF3D7_0209300	2C-methyl-D-erythritol 2,4-cyclodiphosphate synthase	Core	0.048794	-0.018325	0.011899	-0.046662	-0.013968	-0.009454	0.041868	0.021456	-0.005	-0.008325
Pf3D7_02_v3	388288	390861	PF3D7_0209400	conserved protein, unknown function	Core	-0.045406	-0.013241	-0.009374	-0.042509	-0.024544	-0.059916	-0.080293	-0.025445	0.085792	-0.027055
Pf3D7_02_v3	391025	393039	PF3D7_0209500	conserved Plasmodium protein, unknown function	Core	0.014191	0.057541	0.020156	0.039668	-0.025861	0.022978	0.020445	0.022069	0.023487	-0.012197
Pf3D7_02_v3	393987	398995	PF3D7_0209600	transporter, putative	Core	0.06568	-0.011737	-0.028584	0.02241	-0.008283	-0.002974	0.035172	0.057997	0.039677	-0.027853
Pf3D7_02_v3	399903	402109	PF3D7_0209700	RING zinc finger protein, putative	Core	0.037191	-0.045896	-0.045192	-0.101457	-0.104924	-0.06967	-0.03283	-0.008702	-0.055889	-0.17601
Pf3D7_02_v3	404031	406605	PF3D7_0209800	ATP-dependent RNA helicase UAP56	Core	0.021387	-0.073645	-0.027475	-0.00675	-0.037852	-0.029585	-0.017988	-0.024906	-0.062911	-0.046065
Pf3D7_02_v3	409733	410478	PF3D7_0210000	secretory complex protein 61 gamma subunit	Core	-0.010187	-0.089075	-0.047012	0.088869	-0.037425	0.078302	0.039535	0.09003	0.047251	-0.008166
Pf3D7_02_v3	413069	421387	PF3D7_0210200	conserved Plasmodium protein, unknown function	Core	0.040296	-0.003058	0.024761	0.04213	0.047149	0.006132	0.054402	0.046248	0.091477	0.016698
Pf3D7_02_v3	422813	424904	PF3D7_0210300	monocarboxylate transporter, putative	Core	-0.027331	-0.016156	-0.024065	-0.040679	-0.065837	-0.053874	-0.02279	0.032304	0.025305	-0.04668
Pf3D7_02_v3	425439	426747	PF3D7_0210400	50S ribosomal protein L33, putative	Core	0.026396	0.04839	0.074638	0.108295	0.057971	0.027347	0.06902	0.11632	-0.037973	-0.009318
Pf3D7_02_v3	427240	431780	PF3D7_0210500	conserved Plasmodium protein, unknown function	Core	-0.014267	-0.045905	-0.040781	-0.031647	-0.01655	-0.067693	0.006345	0.137384	0.051106	-0.055199
Pf3D7_02_v3	431791	434336	PF3D7_0210600	conserved protein, unknown function	Core	0.101208	0.020676	0.007893	0.017348	-0.004483	-0.063304	0.048395	-0.043978	0.07182	-0.003651
Pf3D7_02_v3	435800	437244	PF3D7_0210700	syntaxin, Qa-SNARE family	Core	0.080198	0.105263	0.122322	0.108424	0.196424	0.135345	0.065903	0.175142	0.149371	0.134025
Pf3D7_02_v3	437505	439252	PF3D7_0210800	conserved Plasmodium protein, unknown function	Core	0.130169	-0.018916	-0.045887	0.050884	0.109404	-0.050325	0.028021	0.060898	0.086439	-0.05195
Pf3D7_02_v3	441830	443184	PF3D7_0210900	conserved Plasmodium protein, unknown function	Core	0.035767	-0.047725	-0.035864	-0.012157	0.003726	-0.080037	0.02223	0.042791	-0.098587	-0.054154
Pf3D7_02_v3	443574	444858	PF3D7_0211000	unspecified product	Core	0.130802	-0.011187	-0.087436	0.033994	-0.013891	-0.01275	-0.003212	0.175796	-0.060295	-0.094435
Pf3D7_02_v3	451501	455347	PF3D7_0211100	conserved Plasmodium protein, unknown function	Core	0.075549	0.076123	0.112494	0.100766	0.084981	0.085467	0.051218	0.190124	0.143933	0.15608
Pf3D7_02_v3	455348	456536	PF3D7_0211200	ras-related protein Rab-5A	Core	0.075393	-0.15135	-0.049426	-0.126942	-0.074601	-0.171817	-0.142664	-0.100154	-0.163251	-0.143238
Pf3D7_02_v3	456880	458828	PF3D7_0211300	ubiquinol-cytochrome-c reductase complex assembly factor 1, putative	Core	0.087313	0.039936	0.077835	0.039934	0.106681	-0.024273	0.033792	0.225839	0.104581	0.094372
Pf3D7_02_v3	458829	461768	PF3D7_0211400	beta-ketoacyl-ACP synthase III	Core	0.105075	-0.043304	-0.019464	0.022231	-0.005193	-0.001087	0.001	0.036661	0.044063	-0.027226
Pf3D7_02_v3	462913	467150	PF3D7_0211500	GAF domain-related protein, putative	Core	0.00387	-0.02333	0.007059	0.010308	0.027242	0.013743	0.022445	-0.013822	0.048381	-0.015587
Pf3D7_02_v3	467597	468726	PF3D7_0211600	UDP-N-acetylglucosamine transferase subunit ALG14, putative	Core	0.018344	-0.068317	-0.007189	0.024139	0.010833	-0.021696	0.054659	0.075054	-0.043969	-0.078163
Pf3D7_02_v3	469540	473741	PF3D7_0211700	tyrosine kinase-like protein, putative	Core	0.025764	-0.038692	-0.016577	0.037277	0.021155	-0.050238	0.040189	0.022874	0.037639	-0.001005
Pf3D7_02_v3	474992	477253	PF3D7_0211800	asparagine--tRNA ligase	Core	0.048384	-0.035686	-0.031944	-0.017648	0.016855	-0.094814	-0.049642	0.026396	0.054163	-0.029442
Pf3D7_02_v3	477254	479341	PF3D7_0211900	pseudouridine synthase, putative	Core	-0.108228	-0.116952	-0.066022	-0.126714	-0.079441	-0.112538	-0.068324	-0.039538	-0.074159	-0.095008
Pf3D7_02_v3	479850	481682	PF3D7_0212000	GDP-fructose:GMP antiporter, putative	Core	-0.026697	-0.033746	0.057773	0.048918	-0.012081	-0.009938	0.06862	0.065167	0.072852	0.010183
Pf3D7_02_v3	483186	489220	PF3D7_0212100	conserved Plasmodium protein, unknown function	Core	0.049762	-0.069771	0.004233	-0.043608	-0.007191	-0.040744	-0.028448	-0.03677	-0.025561	-0.0829
Pf3D7_02_v3	489654	491068	PF3D7_0212200	ribosomal protein L12, mitochondrial, putative	Core	0.088818	0.026484	-0.038151	0.032951	0.157249	0.084499	0.056367	-0.022179	0.011341	-0.019233
Pf3D7_02_v3	492366	494556	PF3D7_0212300	peptide chain release factor subunit 1, putative	Core	0.066275	-0.035698	0.048336	0.002064	0.000983	0.01453	-0.018131	-0.084852	-0.040327	-0.119655
Pf3D7_02_v3	494916	508104	PF3D7_0212400	conserved Plasmodium membrane protein, unknown function	Core	0.007647	-0.079038	-0.060747	-0.088085	-0.083109	-0.027292	-0.023184	-0.026298	-0.012696	-0.089344
Pf3D7_02_v3	509275	521996	PF3D7_0212500	conserved Plasmodium protein, unknown function	Core	0.055984	-0.04937	0.007606	0.005374	-0.030238	-0.022782	-0.000239	-0.008474	-0.015381	-0.055534
Pf3D7_02_v3	522681	524249	PF3D7_0212600	secreted protein with altered thrombospondin repeat domain	Core	0.008988	-0.025979	-0.037731	-0.08017	-0.108462	-0.043564	-0.018262	-0.192163	-0.060478	-0.071657
Pf3D7_02_v3	524450	526293	PF3D7_0212700	SRR1-like protein	Core	0.039897	-0.002918	0.051682	0.028995	0.031551	0.031714	0.008164	-0.011343	0.000581	0.038465
Pf3D7_02_v3	527999	532173	PF3D7_0212800	multidrug efflux pump, putative	Core	0.068583	0.037348	0.060373	0.022522	0.051194	0.038245	0.020852	0.056041	0.0369	0.06271
Pf3D7_02_v3	533003	534600	PF3D7_0212900	arginyl-tRNA--protein transferase	Core	0.091787	0.008093	0.073457	0.072818	0.063662	0.045138	0.04594	0.05296	0.145491	0.063747
Pf3D7_02_v3	535396	536396	PF3D7_0213000	conserved protein, unknown function	Core	-0.196743	-0.102065	-0.108123	-0.07708	-0.173152	-0.14022	-0.027306	-0.169278	0.036012	-0.013323
Pf3D7_02_v3	537539	539670	PF3D7_0213100	protein SIS1	Core	-0.082913	-0.067783	-0.077822	-0.064111	-0.087554	-0.057306	-0.036171	-0.054305	0.010343	-0.036952
Pf3D7_02_v3	541680	546145	PF3D7_0213400	protein kinase 7	Core	-0.073297	-0.073068	-0.036763	-0.000491	0.005137	-0.039234	0.000826	-0.027264	-0.005483	0.027332
Pf3D7_02_v3	546232	555544	PF3D7_0213600	conserved Plasmodium protein, unknown function	Core	-0.009881	-0.014048	-0.006818	0.03833	0.032253	-0.001394	0.035103	0.01162	0.039895	-0.017455
Pf3D7_02_v3	556798	557946	PF3D7_0213700	conserved protein, unknown function	Core	0.00234	-0.113632	-0.078924	-0.02446	-0.06132	-0.068891	-0.092697	-0.053992	-0.060903	-0.05229
Pf3D7_02_v3	558335	560844	PF3D7_0213800	conserved protein, unknown function	Core	0.019015	0.091273	0.099287	0.127135	0.147779	0.076348	0.074669	0.109454	0.129747	0.200371
Pf3D7_02_v3	560872	564872	PF3D7_0213900	RTR1 domain-containing protein, putative	Core	0.006643	-0.054503	-0.031787	-0.00776	0.03645	0.00916	-0.04125	0.061932	-0.048279	-0.062931
Pf3D7_02_v3	565871	568144	PF3D7_0214000	T-complex protein 1 subunit theta	Core	0.056769	0.010893	-0.010032	0.007014	-0.012932	-0.014353	-0.070351	0.027173	-0.012478	-0.008014
Pf3D7_02_v3	568279	573565	PF3D7_0214100	protein transport protein SEC31	Core	0.033988	0.004771	0.016973	0.03773	0.034526	0.014621	-0.017631	0.060433	0.048671	0.004231
Pf3D7_02_v3	574905	576304	PF3D7_0214200	ribosomal protein L13, mitochondrial	Core	-0.073855	-0.044072	-0.068788	0.02749	-0.017061	-0.006707	-0.00835	0.031604	-0.033663	-0.039412
Pf3D7_02_v3	578412	586414	PF3D7_0214300	conserved Plasmodium protein, unknown function	Core	0.045542	-0.025737	-0.015912	0.013271	0.008642	-0.011778	-0.016363	-0.00352	-0.005862	-0.010775
Pf3D7_02_v3	586515	589301	PF3D7_0214400	conserved protein, unknown function	Core	0.009941	0.015741	-0.021931	0.010088	0.036195	0.032992	0.007106	-0.002417	0.01279	0.030777
Pf3D7_02_v3	590251	591671	PF3D7_0214500	conserved Plasmodium protein, unknown function	Core	0.052408	0.000789	-0.011037	0.056996	-0.008649	0.070079	-0.011943	0.060772	0.067288	0.05851
Pf3D7_02_v3	593946	599584	PF3D7_0214600	serine/threonine protein kinase, putative	Core	-0.043576	-0.023061	0.01934	-0.002308	0.004886	-0.032799	-0.049739	-0.020685	-0.015785	0.026863
Pf3D7_02_v3	599585	601962	PF3D7_0214700	conserved Plasmodium protein, unknown function	Core	-0.068164	-0.060742	-0.115068	-0.114937	-0.104251	-0.100487	-0.055133	-0.120161	-0.070472	-0.173646
Pf3D7_02_v3	604795	609575	PF3D7_0214800	conserved Plasmodium membrane protein, unknown function	Core	0.01663	-0.005301	0.046621	0.04963	0.027519	0.028818	0.037305	0.05557	0.033688	0.016578
Pf3D7_02_v3	610375	615622	PF3D7_0214900	rhoptry neck protein 6	Core	0.037955	0.007135	0.012292	0.020896	0.015133	-0.026583	-0.004758	-0.004067	-0.028508	-0.070277
Pf3D7_02_v3	616522	619679	PF3D7_0215000	acyl-CoA synthetase	Core	0.035336	0.062192	0.12284	0.056684	0.097743	0.046391	0.04893	0.074009	0.0578	0.074797
Pf3D7_02_v3	622274	624556	PF3D7_0215100	RING zinc finger protein, putative	Core	-0.145142	-0.109169	-0.109641	-0.131756	-0.13967	-0.084759	-0.042372	-0.157243	-0.095342	-0.106047
Pf3D7_02_v3	626726	627960	PF3D7_0215200	conserved Plasmodium protein, unknown function	Core	0.008453	0.006316	0.017604	-0.000387	-0.057839	-0.024452	-0.053775	0.042425	-0.017162	0.03526
Pf3D7_02_v3	628392	631558	PF3D7_0215300	acyl-CoA synthetase	Core	0.037811	0.056506	0.078187	0.057621	0.049623	0.061189	0.000715	0.016933	0.103685	0.032657
Pf3D7_02_v3	634339	637757	PF3D7_0215400	conserved Plasmodium protein, unknown function	Core	0.114425	0.052329	0.124287	0.132142	0.137191	0.121559	0.057869	0.071415	0.067475	0.072278
Pf3D7_02_v3	640150	642900	PF3D7_0215500	conserved Plasmodium protein, unknown function	Core	0.106515	0.019432	0.082693	0.0611	0.088028	0.064135	0.058708	0.112328	0.074366	0.026663
Pf3D7_02_v3	642901	644567	PF3D7_0215600	conserved Plasmodium protein, unknown function	Core	-0.008668	-0.133891	-0.017859	0.002285	0.022676	-0.021872	-0.024354	0.053236	-0.086326	-0.09415
Pf3D7_02_v3	645679	650335	PF3D7_0215700	DNA-directed RNA polymerase II subunit RPB2, putative	Core	0.000328	0.040023	0.0703	0.039729	0.041722	0.038933	0.019311	0.056216	0.033676	0.013574
Pf3D7_02_v3	650413	653612	PF3D7_0215800	origin recognition complex subunit 5	Core	0.054177	0.012472	0.032799	-0.036989	-0.012601	0.003512	-0.048482	-0.002552	-0.013477	-0.085725
Pf3D7_02_v3	654668	657090	PF3D7_0215900	palmitoyltransferase DHHC11, putative	Core	-0.006445	-0.016695	0.029796	0.00867	-0.029207	-0.088464	-0.025284	-0.041387	0.003962	-0.079389
Pf3D7_02_v3	658386	664806	PF3D7_0216000	DEAD/DEAH box helicase, putative	Core	-0.013067	-0.01443	0.052298	0.014321	0.030424	0.001817	0.017482	0.003698	-0.012828	-0.0218
Pf3D7_02_v3	664807	668758	PF3D7_0216100	conserved Plasmodium protein, unknown function	Core	-0.171044	-0.053723	-0.048046	-0.036519	-0.049783	-0.090384	-0.067893	0.003924	-0.076234	-0.030712
Pf3D7_02_v3	668759	670091	PF3D7_0216200	conserved Plasmodium protein, unknown function	Core	-0.092158	0.039704	0.018019	0.07388	0.05388	0.098563	0.067862	0.022822	-0.012298	0.10706
Pf3D7_02_v3	670163	674808	PF3D7_0216300	conserved Plasmodium protein, unknown function	Core	-0.112579	-0.037735	-0.022813	-0.019415	-0.004281	-0.02176	-0.003378	-0.036938	0.059915	-0.047594
Pf3D7_02_v3	675181	677849	PF3D7_0216400	vacuolar protein sorting-associated protein 45	Core	0.068961	0.003958	0.038088	-0.021208	0.077264	-0.006327	0.023413	0.046998	0.082625	0.064454
Pf3D7_02_v3	678237	683953	PF3D7_0216500	conserved Plasmodium protein, unknown function	Core	-0.009554	-0.031907	0.005692	-0.003797	0.052043	0.019981	-0.01277	0.016308	-0.020177	-0.012115
Pf3D7_02_v3	686235	688795	PF3D7_0216600	MtN3-like protein	Core	-0.077255	-0.03586	-0.015314	0.010849	0.053957	-0.017083	-0.020334	0.007434	-0.01491	-0.023428
Pf3D7_02_v3	690061	695988	PF3D7_0216700	autophagy-related protein 11, putative	Core	-0.061997	-0.126291	-0.100304	-0.077799	-0.084217	-0.070478	-0.046829	-0.115166	-0.084044	-0.12132
Pf3D7_02_v3	695989	699811	PF3D7_0216800	TMEM121 domain-containing protein, putative	Core	-0.00319	0.021582	0.04245	0.016167	0.050378	-0.028398	-0.006854	0.009859	-0.012112	0.017213
Pf3D7_02_v3	700995	702992	PF3D7_0216900	conserved Plasmodium protein, unknown function	Core	-0.037665	0.065594	0.079509	0.071345	0.102346	0.080254	0.03292	0.041325	0.00275	0.088484
Pf3D7_02_v3	702993	706837	PF3D7_0217000	conserved Plasmodium membrane protein, unknown function	Core	-0.199951	-0.044912	0.022038	-0.00662	-0.020294	-0.049258	0.02055	-0.03008	-0.042646	0.01671
Pf3D7_02_v3	707488	709596	PF3D7_0217100	ATP synthase subunit alpha, mitochondrial	Core	-0.048759	0.009543	0.063905	0.027673	0.041408	0.013322	-0.009039	0.051571	0.003013	0.045591
Pf3D7_02_v3	709597	715502	PF3D7_0217200	conserved Plasmodium protein, unknown function	Core	-0.009798	-0.078918	-0.060952	-0.049298	-0.051639	-0.05706	-0.055464	-0.042193	-0.043165	-0.083817
Pf3D7_02_v3	715548	716799	PF3D7_0217300	AP-2 complex subunit sigma, putative	Core	0.056143	-0.192561	-0.105628	-0.184408	-0.103899	-0.10636	-0.260988	-0.022919	-0.094716	-0.174263
Pf3D7_02_v3	717442	718531	PF3D7_0217400	conserved protein, unknown function	Core	-0.055228	0.012948	0.028447	-0.009909	0.034756	0.059528	0.077322	-0.008979	-0.004154	0.005881
Pf3D7_02_v3	720187	722911	PF3D7_0217500	calcium-dependent protein kinase 1	Core	0.039115	-0.193568	-0.199412	-0.174661	-0.101493	-0.163274	-0.322206	-0.171921	-0.20674	-0.322354
Pf3D7_02_v3	723497	730182	PF3D7_0217600	conserved Plasmodium protein, unknown function	Core	0.026271	0.004653	-0.017224	-0.014829	0.008347	-0.038452	0.00173	-0.054774	0.02968	-0.044018
Pf3D7_02_v3	730870	732562	PF3D7_0217700	E2F-associated phosphoprotein, putative	Core	-0.047798	-0.051104	-0.014733	-0.01333	0.036081	0.01104	-0.039799	0.081991	0.010429	-0.082313
Pf3D7_02_v3	734022	734845	PF3D7_0217800	40S ribosomal protein S26	Core	-0.220593	-0.070561	-0.005896	-0.101389	-0.216587	-0.138092	0.00797	-0.34044	-0.137956	-0.149585
Pf3D7_02_v3	735188	737247	PF3D7_0217900	conserved Plasmodium protein, unknown function	Core	-0.014726	-0.060444	-0.067715	-0.021769	-0.050397	-0.031165	0.009552	-0.088062	-0.016764	-0.077818
Pf3D7_02_v3	738610	740102	PF3D7_0218000	replication factor C subunit 2, putative	Core	-0.037508	-0.043777	-0.089932	-0.027641	-0.07991	-0.046791	0.039859	-0.065957	-0.034593	-0.039815
Pf3D7_02_v3	740764	742709	PF3D7_0218100	conserved protein, unknown function	Core	-0.06738	0.020337	0.010875	0.081565	0.040969	0.035877	0.055197	-0.002593	0.030747	-0.033434
Pf3D7_02_v3	743039	745962	PF3D7_0218200	SUZ domain-containing protein, putative	Core	-0.036977	-0.014841	-0.021452	-0.034524	0.025316	-0.06541	-0.022588	-0.018356	0.027769	-0.069188
Pf3D7_02_v3	747316	749615	PF3D7_0218300	rRNA methyltransferase, putative	Core	-0.108514	-0.023667	-0.030115	-0.017787	0.043506	-0.030882	-0.059147	-0.067906	-0.065201	-0.060286
Pf3D7_02_v3	749799	751987	PF3D7_0218400	ATP-dependent RNA helicase DDX47, putative	Core	0.096964	-0.002344	0.041139	0.044282	-0.01853	0.036316	-0.006124	0.004223	-0.008909	-0.042244
Pf3D7_02_v3	752716	753689	PF3D7_0218500	small nuclear ribonucleoprotein Sm D2, putative	Core	-0.055111	-0.035518	0.019129	0.031969	-0.00379	0.064273	0.064518	0.047417	0.017972	-0.09017
Pf3D7_02_v3	755168	762810	PF3D7_0218600	patatin-like phospholipase, putative	Core	0.013803	-0.045423	-0.035172	-0.004584	-0.030232	0.003074	-0.040252	-0.060229	-0.039399	-0.09531
Pf3D7_02_v3	763241	765441	PF3D7_0218700	pre-mRNA-processing protein 45, putative	Core	-0.180919	-0.060184	-0.049602	-0.022518	-0.045681	-0.063727	0.01649	0.062685	-0.012604	-0.02192
Pf3D7_02_v3	766140	767265	PF3D7_0218800	ribonuclease P	Core	0.086082	0.040924	0.087592	0.041256	-0.0104	0.016625	0.080559	0.024557	0.133594	0.048837
Pf3D7_02_v3	769511	771291	PF3D7_0219100	saccharopine dehydrogenase, putative	Core	0.100291	0.0434	0.080463	0.06683	0.071985	0.037007	0.035605	-0.017777	0.024827	-0.023505
Pf3D7_02_v3	774565	776286	PF3D7_0219400	ribosome associated membrane protein RAMP4, putative, unspecified product	Core	0.003228	-0.032311	-0.013949	-0.002324	-0.088304	-0.006491	-0.091443	-0.000719	-0.027992	-0.035803
Pf3D7_02_v3	776578	778315	PF3D7_0219500	pseudouridine synthase, putative	Core	0.015815	0.02535	0.017736	0.032974	-0.01033	0.04578	0.057683	-0.033431	0.0679	0.034457
Pf3D7_02_v3	779168	782382	PF3D7_0219600	replication factor C subunit 1, putative	Core	-0.009293	0.052813	-0.001534	0.030822	-0.000124	0.023987	-0.017138	-0.021181	0.020066	0.01222
Pf3D7_02_v3	783473	785078	PF3D7_0219700	Plasmodium exported protein (PHISTc), unknown function	Core	-0.038265	-0.037431	-0.059113	-0.058183	-0.055041	-0.042419	-0.074477	-0.087964	-0.09051	-0.071638
Pf3D7_02_v3	786620	788190	PF3D7_0219800	Plasmodium exported protein (PHISTc), unknown function	Core	0.108687	0.069619	0.045673	0.084229	0.056214	0.106681	-0.008468	0.07044	-0.036789	-0.000988
Pf3D7_02_v3	791214	792631	PF3D7_0219900	Plasmodium exported protein, unknown function	Core	0.052932	0.165996	0.065123	0.123206	0.042218	0.158913	0.093441	0.005151	0.211529	0.069406
Pf3D7_02_v3	796502	801836	PF3D7_0220000	liver stage antigen 3	Core	0.04825	0.02499	0.038439	-0.02424	-0.025358	-0.005777	0.000831	-0.00699	0.000878	0.028378
Pf3D7_02_v3	804270	807991	PF3D7_0220100	DnaJ protein, putative	Core	0.071421	0.017527	0.010718	0.018114	-0.026403	-0.012868	-0.040622	0.021806	-0.029764	0.046726
Pf3D7_02_v3	809261	810548	PF3D7_0220200	Plasmodium exported protein, unknown function	Core	0.014996	-0.009402	-0.002844	-0.090856	-0.109673	-0.123289	-0.10541	-0.125109	-0.184698	-0.16894
Pf3D7_02_v3	813577	814904	PF3D7_0220300	Plasmodium exported protein, unknown function	Core	0.028517	0.036562	0.052089	-0.002985	-0.00394	0.005425	-0.013909	0.033269	-0.020309	0.045757
Pf3D7_02_v3	820179	822791	PF3D7_0220400	DnaJ protein, putative, pseudogene	Core	0.000653	0.029288	-0.008939	0.007418	0.015521	0.055398	0.043461	0.127848	0.114295	0.077305
Pf3D7_02_v3	823575	825114	PF3D7_0220500	Plasmodium exported protein (hyp2), unknown function	Core	0.145508	0.022785	-0.020404	-0.068364	-0.039734	-0.013385	-0.050303	0.038731	0.107324	0.02144
Pf3D7_02_v3	830939	832255	PF3D7_0220600	Plasmodium exported protein (hyp9), unknown function	Core	-0.108752	-0.101827	-0.167762	-0.194433	-0.224916	-0.158785	-0.113497	-0.171078	-0.207416	-0.130924
Pf3D7_02_v3	833555	834938	PF3D7_0220700	Plasmodium exported protein (hyp9), unknown function	Core	-0.008672	-0.037921	-0.039251	-0.10757	-0.082347	-0.069332	-0.047847	-0.089777	-7.3e-05	-0.053417
Pf3D7_02_v3	838593	844366	PF3D7_0220800	cytoadherence linked asexual protein 2	Core	0.02392	0.041505	0.021959	0.020024	0.014971	0.018569	0.043206	0.046432	0.009107	0.06371
Pf3D7_02_v3	845350	846625	PF3D7_0220900	Plasmodium exported protein, unknown function, pseudogene	Core	-0.00172	0.062734	0.033346	-0.05151	-0.007362	0.054697	0.030432	0.028137	-0.05642	0.060264
Pf3D7_02_v3	847842	849369	PF3D7_0221000	Plasmodium exported protein, unknown function	Core	0.130938	-0.018978	-0.050181	0.047432	0.017492	0.123529	0.067258	0.009833	0.072123	0.064309
Pf3D7_02_v3	850802	852212	PF3D7_0221100	Plasmodium exported protein, unknown function, pseudogene	Core	-0.097794	0.082104	-0.003123	0.142802	0.034793	0.130838	0.073002	0.032576	0.036281	0.130874
Pf3D7_02_v3	854716	855988	PF3D7_0221200	Plasmodium exported protein (hyp15), unknown function	Core	0.052858	-0.009204	-0.102003	-0.034334	0.004414	-0.030676	0.003815	-0.038427	-0.007563	-0.03925
Pf3D7_02_v3	857317	858925	PF3D7_0221300	Plasmodium exported protein, unknown function, pseudogene	Core	-0.036639	0.067113	0.031561	0.047421	0.002954	0.127639	0.063283	0.02745	0.031216	0.18976
Pf3D7_02_v3	860216	861754	PF3D7_0221400	stevor	Core	-0.092599	-0.037944	-0.07406	-0.081578	-0.105391	-0.026136	0.00195	-0.075041	-0.017642	0.029903
Pf3D7_03_v3	69210	72169	PF3D7_0301000	acyl-CoA synthetase	Core	-0.059418	-0.010365	-0.008475	-0.06727	-0.020897	-0.002823	-0.014185	0.006099	-0.060848	-0.023721
Pf3D7_03_v3	76244	77724	PF3D7_0301100	Plasmodium exported protein (hyp13), unknown function	Core	-0.063759	-0.080567	-0.170969	-0.081927	-0.192571	0.031317	0.003124	0.004379	0.087857	-0.095936
Pf3D7_03_v3	77945	80643	PF3D7_0301200	serine/threonine protein kinase, FIKK family	Core	-0.027433	-0.069053	-0.137804	-0.081897	-0.145524	-0.079907	-0.081706	-0.10321	-0.110351	-0.132102
Pf3D7_03_v3	81761	83765	PF3D7_0301300	epoxide hydrolase 1	Core	-0.029872	0.080967	0.046367	0.073897	0.020145	0.020892	0.032396	0.079003	0.02722	0.0244
Pf3D7_03_v3	85055	86381	PF3D7_0301400	Plasmodium exported protein, unknown function	Core	-0.123439	-0.045934	-0.082011	-0.133739	-0.121653	-0.082933	0.026932	-0.043485	-0.034306	-0.012577
Pf3D7_03_v3	88000	89481	PF3D7_0301500	Plasmodium exported protein, unknown function	Core	-0.148024	-0.041172	0.006982	0.163529	0.031069	0.091613	0.001752	0.13767	0.120931	0.021862
Pf3D7_03_v3	90865	93713	PF3D7_0301600	Plasmodium exported protein (hyp1), unknown function	Core	0.013865	-0.012623	0.041027	0.031789	0.007671	0.041344	0.032738	0.109115	0.020101	0.007726
Pf3D7_03_v3	96318	98157	PF3D7_0301700	Plasmodium exported protein, unknown function	Core	-0.164629	-0.109395	-0.076284	-0.063071	0.022381	-0.024154	-0.024233	0.043524	0.022838	0.057817
Pf3D7_03_v3	104075	105531	PF3D7_0301800	Plasmodium exported protein, unknown function	Core	-0.175626	0.075946	-0.011669	0.059996	0.117384	0.009158	0.039774	0.045714	0.131836	0.046743
Pf3D7_03_v3	105663	107359	PF3D7_0301900	conserved protein, unknown function	Core	-0.22475	-0.068347	-0.000293	-0.045756	-0.054598	-0.02114	-0.109872	-0.128237	0.040544	-0.020333
Pf3D7_03_v3	107711	110130	PF3D7_0302000	pre-mRNA-splicing factor PRP46, putative	Core	0.008918	-0.059086	-0.051499	-0.027243	-0.048945	-0.045132	-0.031499	0.02076	0.009526	-0.052636
Pf3D7_03_v3	113820	118336	PF3D7_0302100	serine/threonine protein kinase	Core	0.046035	0.080234	0.094491	0.125233	0.131996	0.119547	0.110571	0.088728	0.070405	0.131816
Pf3D7_03_v3	119208	124985	PF3D7_0302200	cytoadherence linked asexual protein 3.2	Core	-0.022047	0.025302	0.002474	0.044366	0.040713	0.070028	0.001437	-0.009032	0.022116	0.069493
Pf3D7_03_v3	125742	130485	PF3D7_0302300	erythrocyte membrane protein 1 (PfEMP1), pseudogene	Core	-0.007781	0.053349	0.077222	0.074778	0.058548	0.066596	0.068946	0.026915	0.047774	0.123656
Pf3D7_03_v3	132082	133752	PF3D7_0302400	unspecified product	Core	-0.306573	-0.144699	-0.064142	-0.057081	-0.124498	-0.047418	-0.120856	-0.06626	-0.138314	0.12814
Pf3D7_03_v3	135168	140910	PF3D7_0302500	cytoadherence linked asexual protein 3.1	Core	0.160555	0.133328	0.116221	0.116399	0.109976	0.071352	0.061429	0.101799	0.085239	0.155276
Pf3D7_03_v3	141306	145903	PF3D7_0302600	ABC transporter B family member 4, putative	Core	-0.067339	0.038861	0.046345	0.048088	0.057903	0.020413	0.032546	0.044619	0.065447	0.063656
Pf3D7_03_v3	146122	147306	PF3D7_0302700	CDGSH iron-sulfur domain-containing protein, putative	Core	-0.020117	-0.033877	-0.138772	-0.062374	-0.114005	-0.061266	-0.029436	0.041174	0.032193	-0.041836
Pf3D7_03_v3	147796	149555	PF3D7_0302800	RNA-binding protein, putative	Core	-0.038914	-0.016343	-0.019487	-0.028562	-0.035722	-0.03287	0.001876	-0.074714	0.011265	-0.083801
Pf3D7_03_v3	151918	156396	PF3D7_0302900	exportin-1, putative	Core	0.010768	0.01041	-0.033183	-0.012518	-0.020687	-0.0508	0.029349	0.042329	-0.007363	0.005492
Pf3D7_03_v3	159103	161954	PF3D7_0303000	N-ethylmaleimide-sensitive fusion protein	Core	-0.00207	0.013636	-0.023471	-0.019679	0.002128	0.002116	-0.029253	0.022543	0.030892	0.035096
Pf3D7_03_v3	162528	167353	PF3D7_0303100	CLP1 P-loop domain-containing protein, putative	Core	-0.032624	0.017035	0.023175	-0.005307	0.000511	0.003994	0.021472	-0.016468	0.018765	0.009851
Pf3D7_03_v3	169321	174550	PF3D7_0303200	HAD superfamily protein, putative	Core	-0.064536	-0.00451	-0.016336	-0.012708	-0.007609	-0.006696	-0.067207	-0.04146	-0.075947	-0.019264
Pf3D7_03_v3	174772	176049	PF3D7_0303300	DNA-directed RNA polymerases I, II, and III subunit RPABC2, putative	Core	-0.071735	-0.042187	-0.086315	-0.060769	0.025065	-0.067935	-0.012416	0.042581	-0.013136	-0.085819
Pf3D7_03_v3	178170	181377	PF3D7_0303400	palmitoyltransferase DHHC1	Core	0.018701	0.04266	0.082918	0.030394	-0.037264	0.03637	0.005347	-0.011409	0.032631	-0.017639
Pf3D7_03_v3	182481	189661	PF3D7_0303500	spindle pole body protein, putative	Core	-0.084557	-0.000472	0.02488	-0.012903	0.015404	0.009086	-0.017347	-0.009679	0.017805	0.036365
Pf3D7_03_v3	189930	190969	PF3D7_0303600	plasmoredoxin	Core	0.019357	-0.097886	-0.057297	-0.124866	-0.086514	-0.020215	-0.043973	-0.146106	-0.23348	-0.019889
Pf3D7_03_v3	190995	192841	PF3D7_0303700	lipoamide acyltransferase component of branched-chain alpha-keto acid dehydrogenase complex	Core	0.002557	0.042883	0.028103	-0.021262	-0.008507	-0.021063	0.026373	-0.020331	0.00174	-0.072172
Pf3D7_03_v3	194180	196390	PF3D7_0303800	IBR domain protein, putative	Core	0.020917	-0.005109	0.013729	0.048095	0.107897	0.093282	0.021552	0.150714	0.092506	0.074516
Pf3D7_03_v3	196391	197688	PF3D7_0303900	phosphatidylethanolamine-binding protein, putative	Core	0.075662	-0.004403	-0.025773	-0.029423	-0.011186	-0.040745	0.023045	0.027888	0.14295	0.018041
Pf3D7_03_v3	198292	201834	PF3D7_0304000	inner membrane complex protein 1a, putative	Core	-0.034813	-0.040575	-0.037368	-0.042205	-0.05568	-0.018118	0.030823	-0.04719	-0.025185	-0.043324
Pf3D7_03_v3	204292	206369	PF3D7_0304100	inner membrane complex protein 1e, putative	Core	-0.107803	-0.009011	-0.011657	-0.00479	0.021457	0.013993	-0.042974	0.043766	-0.008293	0.0075
Pf3D7_03_v3	207092	209169	PF3D7_0304200	EH domain-containing protein	Core	-0.083912	0.083432	0.059025	0.033958	0.04576	0.058617	-0.017534	0.038428	-0.01658	0.0993
Pf3D7_03_v3	212033	216822	PF3D7_0304300	conserved Plasmodium protein, unknown function	Core	-0.015975	0.007001	0.0328	0.043643	0.032597	0.051132	0.023253	0.058726	0.016827	0.064537
Pf3D7_03_v3	217691	218739	PF3D7_0304400	60S ribosomal protein L44	Core	0.045309	-0.078052	-0.165689	-0.125997	-0.178048	-0.036806	-0.023862	0.03652	-0.005786	-0.075667
Pf3D7_03_v3	218867	220122	PF3D7_0304500	1-cys-glutaredoxin-like protein-1	Core	-0.060602	0.08052	0.082335	0.150598	0.145828	0.086997	0.127631	0.105429	0.05429	0.194867
Pf3D7_03_v3	221073	222766	PF3D7_0304600	circumsporozoite (CS) protein	Core	-0.01076	0.117631	0.080105	0.080898	0.032718	0.077894	0.122891	0.198281	0.051211	0.118087
Pf3D7_03_v3	223910	226043	PF3D7_0304700	conserved Plasmodium protein, unknown function	Core	-0.042503	-0.023569	-0.014133	-0.058568	-0.03935	-0.029707	-0.06609	-0.12965	-0.11833	-0.014237
Pf3D7_03_v3	226807	231595	PF3D7_0304800	conserved Plasmodium membrane protein, unknown function	Core	-0.219173	-0.022661	0.002113	-0.028878	-0.013119	-0.016785	-0.051349	0.002227	-0.009661	0.036857
Pf3D7_03_v3	231596	232555	PF3D7_0304900	conserved protein, unknown function	Core	-0.224502	-0.011262	-0.013884	-0.074181	-0.026857	-0.01608	-0.018109	-0.032547	-0.119469	-0.047352
Pf3D7_03_v3	233808	235584	PF3D7_0305000	elongation factor Ts	Core	-0.015321	0.03005	0.050393	0.022442	0.062371	0.029997	-0.000793	-0.008301	0.051465	-0.016977
Pf3D7_03_v3	236084	248520	PF3D7_0305100	conserved Plasmodium protein, unknown function	Core	-0.058314	-0.050975	-0.027352	-0.036185	-0.033718	-0.039791	-0.020127	-0.045678	-0.033736	-0.049445
Pf3D7_03_v3	250992	254911	PF3D7_0305200	conserved Plasmodium protein, unknown function	Core	-0.033959	0.019281	-0.007498	0.026785	0.067665	0.034843	0.013154	0.055121	0.028947	-0.004444
Pf3D7_03_v3	255026	258666	PF3D7_0305300	conserved Plasmodium membrane protein, unknown function	Core	-0.00175	-0.017523	0.008756	0.002415	0.029659	-0.035579	0.015599	0.021617	0.036927	-0.032272
Pf3D7_03_v3	260082	261285	PF3D7_0305400	conserved protein, unknown function	Core	0.089089	-0.054352	-0.078571	-0.112706	-0.084185	0.013216	-0.01827	-0.134845	-0.045524	-0.124983
Pf3D7_03_v3	261286	273536	PF3D7_0305500	conserved Plasmodium protein, unknown function	Core	-0.050217	-4e-06	-0.010163	-0.000377	0.009498	0.015482	-0.020647	-0.034004	-0.00905	-0.003817
Pf3D7_03_v3	275614	277967	PF3D7_0305600	DNA-(apurinic or apyrimidinic site) lyase, putative	Core	0.06641	0.071777	0.069916	0.030125	0.053155	0.059291	0.02211	0.031119	0.094	0.093133
Pf3D7_03_v3	278706	280078	PF3D7_0305700	ubiquitin-conjugating enzyme E2, putative	Core	0.044937	-0.017219	-0.038687	-0.050978	-0.08777	-0.09667	-0.035171	-0.018946	0.098259	0.027228
Pf3D7_03_v3	281666	285419	PF3D7_0305800	P-loop containing nucleoside triphosphate hydrolase, putative	Core	-0.045283	0.029989	0.067487	0.024281	-0.012163	0.030241	0.02606	0.00698	0.001733	0.045084
Pf3D7_03_v3	286656	287569	PF3D7_0306000	conserved protein, unknown function	Core	-0.065427	-0.022036	-0.057476	-0.026173	-0.076754	0.001512	0.104147	-0.04296	-0.012114	-0.058801
Pf3D7_03_v3	288387	290997	PF3D7_0306100	conserved Plasmodium protein, unknown function	Core	0.054166	0.095145	0.012552	0.039323	0.011132	0.043326	0.035239	0.069758	-0.005342	0.070565
Pf3D7_03_v3	292693	294798	PF3D7_0306200	activator of Hsp90 ATPase	Core	0.103301	0.075978	0.069785	0.182038	0.122865	0.195573	0.138519	0.054546	0.139829	0.045435
Pf3D7_03_v3	294857	296344	PF3D7_0306300	glutaredoxin 1	Core	0.086285	0.027777	-0.018364	0.01495	-0.008183	0.006842	-0.004847	-0.031992	0.035023	-0.116244
Pf3D7_03_v3	298267	300728	PF3D7_0306400	FAD-dependent glycerol-3-phosphate dehydrogenase, putative	Core	0.025648	0.036933	0.067532	0.081489	0.081627	0.051734	0.071974	0.036906	0.056703	0.02988
Pf3D7_03_v3	300757	302156	PF3D7_0306500	cytochrome c oxidase subunit ApiCOX35, putative	Core	-0.117405	-0.083146	-0.085168	-0.064208	0.006105	-0.087466	-0.055552	-0.056633	0.005016	-0.005058
Pf3D7_03_v3	302576	303333	PF3D7_0306600	ATP synthase-associated protein, putative	Core	0.090259	0.037438	-0.016994	0.061127	0.058074	0.050229	0.047376	0.014448	-0.065893	-0.118112
Pf3D7_03_v3	305858	308234	PF3D7_0306800	T-complex protein 1 subunit beta	Core	0.015684	-0.00659	-0.033997	0.012892	-0.000652	0.021082	0.007846	-0.024675	-0.078004	-0.042966
Pf3D7_03_v3	310402	312055	PF3D7_0306900	40S ribosomal protein S23, putative	Core	0.106225	0.041507	-0.030631	-0.022772	0.060225	0.133391	0.026897	0.00088	0.052489	0.015951
Pf3D7_03_v3	312443	313592	PF3D7_0307100	40S ribosomal protein S12, putative	Core	-0.089955	-0.199198	-0.212647	-0.162605	-0.205284	-0.152707	-0.115204	-0.218781	-0.335558	-0.192782
Pf3D7_03_v3	314726	316486	PF3D7_0307200	60S ribosomal protein L7, putative	Core	-0.006554	-0.135965	-0.160805	-0.125309	-0.154372	-0.050022	-0.073443	-0.115287	-0.036526	-0.092488
Pf3D7_03_v3	318554	320586	PF3D7_0307300	microtubule-associated protein RP/EB family, putative	Core	-0.028191	0.01317	-0.005103	0.038594	-0.010461	-0.040138	-0.023458	-0.047046	-0.048679	-0.04795
Pf3D7_03_v3	320800	322412	PF3D7_0307400	ATP-dependent Clp protease proteolytic subunit	Core	-0.115354	-0.016554	-0.015093	0.007718	-0.019193	0.008503	-0.007137	-0.08013	-0.07742	0.068167
Pf3D7_03_v3	322683	325086	PF3D7_0307500	spindle and kinetochore-associated protein 2, putative	Core	0.030878	0.009143	-0.037948	-0.005019	-0.042701	-0.018873	-0.040158	0.051288	0.064073	-0.035128
Pf3D7_03_v3	325672	328585	PF3D7_0307600	conserved Plasmodium protein, unknown function	Core	0.04231	0.052394	-0.00335	0.028285	0.049809	0.032331	-0.004843	0.04342	-0.025411	0.052959
Pf3D7_03_v3	328586	335519	PF3D7_0307700	conserved Plasmodium protein, unknown function	Core	0.11665	0.035309	0.050593	0.036108	0.049733	0.054313	0.045826	-0.019531	0.022413	-0.022569
Pf3D7_03_v3	336929	339528	PF3D7_0307800	conserved Plasmodium protein, unknown function	Core	-0.085551	0.062169	0.062348	0.058251	0.031555	0.050116	0.028217	0.467021	0.47487	0.110082
Pf3D7_03_v3	339778	351902	PF3D7_0307900	conserved Plasmodium protein, unknown function	Core	-0.032696	-0.01161	-0.012488	-0.009915	0.00156	0.024272	-0.023193	0.013398	-0.008966	0.030713
Pf3D7_03_v3	353299	355295	PF3D7_0308000	DNA polymerase delta small subunit, putative	Core	-0.00047	-0.109094	-0.060037	-0.05272	-0.026408	-0.100023	-0.006388	-0.045183	0.002171	-0.070276
Pf3D7_03_v3	356069	361704	PF3D7_0308100	zinc finger protein, putative	Core	-0.063656	0.002258	0.063709	0.056502	0.061872	0.021785	0.004193	0.086628	0.023169	0.034332
Pf3D7_03_v3	362092	364483	PF3D7_0308200	T-complex protein 1 subunit eta	Core	-0.057226	0.044345	0.090132	0.066187	0.085358	0.03527	0.046548	0.129228	0.018368	0.0735
Pf3D7_03_v3	365409	366922	PF3D7_0308300	conserved Plasmodium protein, unknown function	Core	-0.126402	-0.049041	0.077105	0.017446	0.052301	-0.103705	-0.02111	0.055122	-0.00125	0.096795
Pf3D7_03_v3	369675	371039	PF3D7_0308500	activator of Hsp90 ATPase, putative	Core	-0.026771	-0.035624	-0.113998	-0.086314	-0.109268	-0.07527	-0.00265	-0.058768	-0.080908	-0.067723
Pf3D7_03_v3	372382	374480	PF3D7_0308600	pre-mRNA-processing factor 19, putative	Core	-0.043566	-0.037852	0.010733	-0.049299	-0.003081	-0.020464	-0.056979	-0.060854	-0.017103	-0.029335
Pf3D7_03_v3	375556	377687	PF3D7_0308700	conserved protein, unknown function	Core	-0.133145	-0.019418	0.001384	-0.058322	0.010381	-0.020718	-0.030657	-0.005507	-0.070456	0.033177
Pf3D7_03_v3	377795	378767	PF3D7_0308800	conserved protein, unknown function	Core	0.03452	-0.025276	0.017569	-0.014764	0.052725	0.018668	-0.05003	-0.062717	-0.028873	-0.120409
Pf3D7_03_v3	378880	383540	PF3D7_0308900	splicing factor 3B subunit 1, putative	Core	-0.006578	0.037495	0.063587	0.043242	0.043651	0.044286	0.007928	-0.008015	0.025139	0.035367
Pf3D7_03_v3	384125	387049	PF3D7_0309000	dual specificity protein phosphatase	Core	-0.082135	-0.03362	-0.047726	-0.068708	-0.054335	-0.064479	0.009556	-0.014948	0.065457	-0.060948
Pf3D7_03_v3	387050	388723	PF3D7_0309100	conserved Plasmodium protein, unknown function	Core	-0.191589	-0.029523	0.021015	-0.062549	0.067536	0.010296	0.038049	0.028833	0.038084	0.028765
Pf3D7_03_v3	388887	394854	PF3D7_0309200	serine/threonine protein kinase, putative	Core	0.003158	0.046694	0.035339	0.020804	0.03701	0.02664	-0.012094	-0.012289	-0.032609	-0.012299
Pf3D7_03_v3	397399	400766	PF3D7_0309300	N2227-like protein, putative	Core	0.054705	0.050199	0.044999	0.052883	0.048324	0.043616	0.087768	0.064773	0.021086	0.023639
Pf3D7_03_v3	402683	405690	PF3D7_0309500	asparagine synthetase [glutamine-hydrolyzing], putative	Core	0.14736	0.047581	0.059592	0.030407	0.021038	0.08044	0.041818	0.030142	0.068879	0.033107
Pf3D7_03_v3	407730	408568	PF3D7_0309600	60S acidic ribosomal protein P2	Core	0.141809	0.08402	0.048584	0.099446	-0.023549	0.13249	0.255818	0.042799	0.093563	0.016303
Pf3D7_03_v3	408852	411178	PF3D7_0309700	SECIS-binding protein 2, putative	Core	0.017348	-0.043119	-0.03461	-0.01295	-0.015737	0.030946	0.034184	0.037259	-0.005243	0.027893
Pf3D7_03_v3	411839	413998	PF3D7_0309800	YTH domain-containing protein, putative	Core	-0.097603	-0.135384	-0.166001	-0.157866	-0.183489	-0.125664	-0.06412	-0.094284	-0.086907	-0.126203
Pf3D7_03_v3	413999	419923	PF3D7_0309900	conserved Plasmodium protein, unknown function	Core	-0.043973	-0.05547	0.026494	-0.030436	-0.01972	-0.030202	-0.04492	0.027266	-0.040919	-0.035859
Pf3D7_03_v3	420447	421765	PF3D7_0310000	50S ribosomal protein L9, apicoplast, putative	Core	-0.042089	-0.080527	-0.096593	-0.112166	-0.148433	-0.087458	-0.054282	-0.068098	-0.046138	-0.038067
Pf3D7_03_v3	422129	424930	PF3D7_0310100	calcium-dependent protein kinase 3	Core	-0.038997	-0.057265	-0.018801	-0.021343	-0.047353	-0.024328	0.017079	-0.055951	-0.086772	0.02681
Pf3D7_03_v3	427040	441192	PF3D7_0310200	phd finger protein, putative	Core	0.069725	0.012902	0.028988	0.023167	0.034905	0.010252	0.021656	0.007856	-0.01295	-0.019317
Pf3D7_03_v3	442470	446707	PF3D7_0310300	phosphoglycerate mutase, putative	Core	-0.025027	-0.080233	-0.109799	-0.047547	-0.072022	-0.050113	-0.019538	-0.072646	-0.027989	-0.060931
Pf3D7_03_v3	447250	451634	PF3D7_0310400	parasite-infected erythrocyte surface protein	Core	-0.008827	-0.004525	0.05991	0.049263	0.035544	0.057739	0.001458	0.083077	0.06671	0.006246
Pf3D7_03_v3	452047	459356	PF3D7_0310500	ATP-dependent RNA helicase DHX57, putative	Core	-0.000458	-0.029068	0.012903	0.01508	0.047359	0.032045	0.015383	0.004729	0.017864	0.020428
Pf3D7_03_v3	460925	462277	PF3D7_0310600	eukaryotic translation initiation factor 3 subunit K, putative, unspecified product	Core	0.198666	-0.062321	-0.037323	0.023093	0.124662	-0.055473	0.018056	0.065007	0.020443	-0.054157
Pf3D7_03_v3	463076	464468	PF3D7_0310700	trafficking protein particle complex subunit 4, putative	Core	-0.038547	-0.023916	-0.030336	-0.126589	-0.165075	-0.088963	0.044158	-0.185508	-0.091358	-0.050137
Pf3D7_03_v3	464469	465241	PF3D7_0310800	conserved Plasmodium protein, unknown function	Core	0.13218	-0.051433	-0.015226	0.039626	0.102267	0.05562	-0.063724	0.05343	0.057872	-0.035773
Pf3D7_03_v3	465835	468695	PF3D7_0310900	conserved Plasmodium protein, unknown function	Core	0.009007	0.002225	0.045094	0.008755	0.092872	-0.00584	-0.025097	0.019133	0.00358	-0.056318
Pf3D7_03_v3	469037	470368	PF3D7_0311000	conserved Plasmodium protein, unknown function	Core	0.168144	0.127652	0.111059	0.188458	0.139138	0.172726	0.093385	0.188939	0.144194	0.045196
Pf3D7_03_v3	470610	473411	PF3D7_0311100	pre-mRNA splicing factor, putative	Core	-0.022835	0.037899	0.077546	0.007861	0.042088	0.022624	0.026686	0.008563	-0.022245	0.029814
Pf3D7_03_v3	474538	479336	PF3D7_0311200	valine--tRNA ligase, putative	Core	0.068492	0.045101	0.014134	0.034805	-0.005439	0.034706	0.05089	0.002366	0.083769	-0.001167
Pf3D7_03_v3	479872	483703	PF3D7_0311300	phosphatidylinositol 3- and 4-kinase, putative	Core	0.006465	-0.015958	0.004791	-0.014132	-0.013744	0.008765	-0.038854	0.049491	-0.00676	0.023506
Pf3D7_03_v3	488554	496760	PF3D7_0311400	kinase-related protein PKRP, putative	Core	0.04203	0.042443	0.060041	0.024982	0.052321	-0.000744	0.015704	0.021644	0.028631	0.020826
Pf3D7_03_v3	499352	502525	PF3D7_0311600	dolichyl-diphosphooligosaccharide--protein glycosyltransferase subunit OST1, putative	Core	-0.050692	-0.035263	-0.00508	0.014137	0.006639	-0.030293	-0.012709	-0.032841	0.037321	-0.015741
Pf3D7_03_v3	502526	506098	PF3D7_0311700	plasmepsin VI	Core	-0.006015	0.009917	-0.029564	-0.01385	0.008493	-0.016043	0.043108	0.02345	0.074196	-0.018302
Pf3D7_03_v3	506405	509068	PF3D7_0311800	ATP synthase F0 subunit d-like protein, putative	Core	-0.063307	0.000444	0.010327	-0.011444	0.027404	-0.025369	-0.001324	0.02581	0.093459	0.017432
Pf3D7_03_v3	509069	511847	PF3D7_0311900	heptatricopeptide repeat-containing protein, putative	Core	-0.052887	-0.01794	-0.027408	-0.043149	-0.039945	-0.056493	0.00078	0.05311	0.021977	0.001389
Pf3D7_03_v3	511880	513201	PF3D7_0312000	conserved protein, unknown function	Core	-0.037257	0.0228	-0.044872	-0.098387	-0.067728	-0.082615	0.039001	0.080857	0.041521	0.008692
Pf3D7_03_v3	513502	516512	PF3D7_0312100	E3 ubiquitin-protein ligase	Core	0.05254	-0.044212	-0.04551	-0.122133	-0.091506	-0.084869	-0.039485	-0.085316	-0.012079	-0.150188
Pf3D7_03_v3	516543	520753	PF3D7_0312200	tetratricopeptide repeat protein, putative	Core	-0.064511	-0.019247	0.019632	-0.077039	-0.025289	-0.043008	-0.048229	-0.015116	-0.013207	-0.042034
Pf3D7_03_v3	521719	523133	PF3D7_0312300	26S proteasome regulatory subunit RPN12, putative	Core	-0.135088	-0.071937	-0.043395	-0.104849	-0.004257	-0.074671	0.003272	-0.037717	0.001858	-0.065304
Pf3D7_03_v3	523904	526689	PF3D7_0312400	glycogen synthase kinase 3	Core	-0.050662	0.019292	0.030026	-0.010556	-0.01217	0.017089	0.081497	-0.027805	0.040255	0.011248
Pf3D7_03_v3	528787	530994	PF3D7_0312500	major facilitator superfamily-related transporter, putative	Core	0.012666	-0.026367	-0.047659	0.009904	0.016171	-0.031109	-0.061455	0.006227	0.029906	-0.070148
Pf3D7_03_v3	533989	535488	PF3D7_0312800	60S ribosomal protein L26, putative	Core	0.058673	-0.050192	-0.126991	-0.095147	-0.093539	-0.134369	0.004314	-0.099192	-0.074159	-0.14977
Pf3D7_03_v3	535793	537447	PF3D7_0312900	hypothetical protein	Core	0.026083	0.068576	0.043072	0.088471	0.045447	0.090085	0.074438	0.127379	0.158941	0.056831
Pf3D7_03_v3	537448	539054	PF3D7_0313000	conserved Plasmodium protein, unknown function	Core	-0.055434	-0.080049	-0.095793	-0.099457	-0.103193	-0.089302	-0.023024	-0.183601	0.135374	-0.093062
Pf3D7_03_v3	539493	543025	PF3D7_0313100	ubiquitin-protein ligase, putative	Core	0.118139	0.017469	0.005155	0.044912	0.031548	0.034322	0.093473	0.068084	0.035743	-0.065897
Pf3D7_03_v3	543026	543998	PF3D7_0313200	conserved protein, unknown function	Core	-0.249694	-0.063909	-0.06342	-0.136238	-0.053166	-0.053189	-0.02493	-0.038351	0.029702	-0.065989
Pf3D7_03_v3	543999	545444	PF3D7_0313300	YGGT family protein, putative	Core	0.050561	0.05884	0.106202	0.034063	0.063559	0.057012	0.028692	0.104974	0.203877	0.062827
Pf3D7_03_v3	545578	548432	PF3D7_0313400	conserved Plasmodium protein, unknown function	Core	-0.028268	-0.010851	0.032002	0.030976	0.04898	-0.0084	0.009305	-0.011589	0.019325	-0.010394
Pf3D7_03_v3	548468	551703	PF3D7_0313500	Ras-like G protein	Core	0.068428	0.038268	0.080843	0.097832	0.019863	0.104203	0.079033	0.10412	0.067608	0.012293
Pf3D7_03_v3	551751	554828	PF3D7_0313600	conserved Plasmodium protein, unknown function	Core	0.006714	0.02422	-0.013437	0.08753	0.03612	0.02243	0.006016	0.038934	-0.020584	0.05158
Pf3D7_03_v3	554829	558934	PF3D7_0313700	conserved Plasmodium protein, unknown function, unspecified product	Core	0.013495	0.034079	-0.007948	-0.003116	0.009185	0.020163	0.02842	0.026825	0.061883	-0.021163
Pf3D7_03_v3	559084	562309	PF3D7_0313800	conserved Plasmodium protein, unknown function	Core	-0.068999	-0.039936	0.004793	-0.104588	-0.017751	-0.022389	-0.050364	-0.005668	-0.022497	-0.054934
Pf3D7_03_v3	562310	565906	PF3D7_0313900	conserved Plasmodium protein, unknown function	Core	-0.169854	-0.080245	-0.066127	-0.106265	-0.134322	-0.081539	-0.025764	0.036859	-0.027837	-0.08884
Pf3D7_03_v3	566997	569079	PF3D7_0314000	HSP20-like chaperone, putative	Core	0.098612	-0.023534	-0.092726	-0.040105	-0.052017	-0.006705	-0.031193	0.002311	0.018291	-0.023253
Pf3D7_03_v3	569080	571301	PF3D7_0314100	vesicle transport v-SNARE protein, putative	Core	-0.148608	-0.095721	-0.100471	-0.097936	-0.102984	-0.158745	-0.17838	-0.071153	-0.141987	-0.032426
Pf3D7_03_v3	572416	576915	PF3D7_0314200	conserved Plasmodium protein, unknown function	Core	-0.011989	0.011042	0.003891	0.036443	0.022477	0.028359	0.080798	0.035669	0.03417	0.06824
Pf3D7_03_v3	576916	578616	PF3D7_0314300	DER1-like protein	Core	-0.093563	-0.021671	-0.063954	-0.016716	-0.025138	0.025638	-0.028659	0.021984	0.003673	-0.082203
Pf3D7_03_v3	579289	580715	PF3D7_0314400	serine/threonine protein phosphatase 6, putative	Core	0.048461	0.00663	0.00335	0.050642	0.051003	0.066773	0.039991	0.029297	0.022948	0.014434
Pf3D7_03_v3	583976	585418	PF3D7_0314500	conserved Plasmodium protein, unknown function	Core	0.007604	0.106261	0.074101	0.161285	0.065089	0.089626	0.06719	0.158091	0.008222	0.087269
Pf3D7_03_v3	586305	587581	PF3D7_0314600	conserved protein, unknown function	Core	0.019945	0.05758	0.087049	0.052949	0.05347	0.078002	0.107758	0.145871	0.110484	0.15153
Pf3D7_03_v3	588752	592797	PF3D7_0314700	RING finger protein RNF1	Core	0.03197	-0.005465	0.026269	0.024433	-0.031607	-0.023864	-0.015204	-0.016919	-0.005908	-0.003396
Pf3D7_03_v3	604345	608181	PF3D7_0314800	conserved Plasmodium protein, unknown function	Core	-0.021069	-0.03351	0.029163	0.01594	0.045182	0.016977	0.022485	0.089311	0.136074	0.033446
Pf3D7_03_v3	608633	610968	PF3D7_0314900	conserved Plasmodium membrane protein, unknown function	Core	-0.152519	-0.001477	0.020204	-0.007195	-0.017584	0.05601	-0.046223	0.006222	-0.01074	0.041673
Pf3D7_03_v3	611084	612264	PF3D7_0315000	zinc finger protein, putative	Core	0.141802	0.00297	-0.039514	-0.013665	0.039476	0.028075	-0.023259	-0.044946	0.067646	0.03554
Pf3D7_03_v3	612489	613672	PF3D7_0315100	eukaryotic translation initiation factor 4E	Core	-0.0662	-0.099289	-0.089018	-0.102825	-0.074212	-0.038574	-0.066671	-0.02368	0.007884	-0.079021
Pf3D7_03_v3	616222	623066	PF3D7_0315200	circumsporozoite- and TRAP-related protein	Core	-0.020221	0.043721	0.074287	0.07451	0.041684	0.031754	0.011422	0.045188	0.031803	0.021783
Pf3D7_03_v3	623196	630485	PF3D7_0315300	conserved Plasmodium protein, unknown function	Core	0.000985	-0.043516	-0.059223	-0.068216	-0.02932	-0.022574	-0.011918	-0.051335	0.005802	-0.102383
Pf3D7_03_v3	630486	631631	PF3D7_0315400	conserved Plasmodium protein, unknown function	Core	-0.032536	-0.02006	0.034648	0.069569	0.163018	0.056164	0.060619	-0.011727	0.164532	-0.029127
Pf3D7_03_v3	632596	633794	PF3D7_0315500	mitochondrial ribosomal protein L29/L47 precursor, putative	Core	0.068869	-0.050679	-0.067896	-0.113167	-0.087586	-0.034679	0.01398	-0.090852	0.056217	-0.108777
Pf3D7_03_v3	635336	637712	PF3D7_0315600	zinc finger protein, putative	Core	0.060434	-0.04852	-0.014895	-0.025822	-0.006158	-0.019962	0.021577	0.0464	0.023517	-0.09718
Pf3D7_03_v3	638033	641394	PF3D7_0315700	conserved Plasmodium membrane protein, unknown function	Core	0.013138	0.009814	0.057013	0.006181	-0.00623	-0.031169	-0.023413	0.017633	0.032119	0.029171
Pf3D7_03_v3	641395	642829	PF3D7_0315800	zinc finger protein, putative	Core	0.014805	-0.116675	-0.122267	-0.110615	-0.074465	-0.151953	-0.077876	-0.068799	-0.056263	-0.107298
Pf3D7_03_v3	643936	645518	PF3D7_0315900	conserved Plasmodium protein, unknown function	Core	0.018202	-0.103226	-0.13046	-0.038419	-0.089348	-0.130814	0.035944	-0.022431	-0.032264	-0.115896
Pf3D7_03_v3	645671	647094	PF3D7_0316000	microneme associated antigen	Core	0.090221	0.105998	0.037675	0.032221	-0.00082	0.011915	-0.006911	-0.012086	0.060646	0.018356
Pf3D7_03_v3	648385	649690	PF3D7_0316100	mitochondrial ribosomal protein L27 precursor, putative	Core	0.027864	-0.056039	-0.013938	0.01628	-0.006344	-0.016495	0.018134	-0.028137	-0.052172	-0.036322
Pf3D7_03_v3	649691	657497	PF3D7_0316200	conserved Plasmodium protein, unknown function	Core	0.015397	-0.040318	0.018666	0.012183	0.033065	-0.007965	0.002928	0.069096	0.028203	-8.5e-05
Pf3D7_03_v3	658022	661884	PF3D7_0316300	inorganic pyrophosphatase, inorganic pyrophosphatase, putative	Core	-0.002097	-0.050019	-0.057457	-0.087784	-0.038271	-0.095261	-0.064288	-0.032589	-0.013875	-0.091309
Pf3D7_03_v3	661885	665402	PF3D7_0316400	conserved protein, unknown function	Core	-0.025504	0.0031	-0.016606	0.018162	0.036692	-0.021039	-0.006652	0.041714	0.041225	-0.010756
Pf3D7_03_v3	666756	668641	PF3D7_0316500	kinetochore protein NUF2, putative	Core	-0.041585	-0.05231	-0.066883	-0.110624	-0.12594	-0.107395	-0.08152	-0.123858	-0.0729	-0.042726
Pf3D7_03_v3	669052	671123	PF3D7_0316600	formate-nitrite transporter	Core	-0.037824	0.024198	-0.029198	-0.021045	0.027852	-0.002449	-0.010221	0.036955	0.043666	-0.058216
Pf3D7_03_v3	674208	675886	PF3D7_0316700	protein YOP1, putative	Core	-0.045305	-0.080846	-0.049711	-0.077176	-0.004987	-0.072552	-0.058227	0.004255	-0.050364	-0.111272
Pf3D7_03_v3	677592	678724	PF3D7_0316800	40S ribosomal protein S15A, putative	Core	-0.155335	-0.153895	-0.142377	-0.117075	-0.056719	-0.122233	-0.122403	-0.016581	-0.023795	-0.138752
Pf3D7_03_v3	678984	681527	PF3D7_0316900	E3 ubiquitin-protein ligase, putative	Core	0.082916	0.006397	0.055432	0.081562	0.117281	0.12959	0.048663	0.082787	0.095163	0.040148
Pf3D7_03_v3	682545	683935	PF3D7_0317000	proteasome subunit alpha type-3, putative	Core	0.030731	-0.064224	-0.135767	-0.124879	-0.047829	-0.045426	-0.0879	0.013934	0.025465	-0.163599
Pf3D7_03_v3	686032	689732	PF3D7_0317100	6-cysteine protein	Core	0.085599	0.015074	0.033053	0.016507	0.050239	-0.001733	-0.012351	0.046706	0.019989	-0.03573
Pf3D7_03_v3	689904	695065	PF3D7_0317200	cdc2-related protein kinase 4	Core	0.033002	-0.00017	0.043565	0.021799	0.048467	0.01702	-0.005516	0.010808	0.016358	-0.027391
Pf3D7_03_v3	699294	709978	PF3D7_0317300	conserved Plasmodium protein, unknown function	Core	0.014743	-0.039454	-0.036238	-0.041475	0.02153	-0.034891	0.006073	-0.023834	0.011441	-0.102842
Pf3D7_03_v3	712003	714332	PF3D7_0317400	DNA replication complex GINS protein, putative	Core	0.008209	-0.021756	-0.006165	0.020183	0.005958	0.027285	-0.022934	0.035671	-0.08789	-0.088006
Pf3D7_03_v3	716273	722081	PF3D7_0317500	kinesin-5	Core	0.004347	-0.021578	-0.001352	0.003712	0.008295	-0.036682	-0.019017	0.026637	0.008867	-0.06041
Pf3D7_03_v3	724765	726380	PF3D7_0317600	40S ribosomal protein S11, putative	Core	-0.006492	-0.113631	-0.182154	-0.117759	-0.145033	-0.155581	-0.023277	-0.122752	-0.04702	-0.15082
Pf3D7_03_v3	728009	738140	PF3D7_0317700	CPSF (cleavage and polyadenylation specific factor), subunit A, putative	Core	-0.000894	-0.011258	-0.012951	0.000744	0.021727	-0.017593	0.004682	-2e-06	0.029852	-0.036482
Pf3D7_03_v3	738141	739132	PF3D7_0317800	26S proteasome non-ATPase regulatory subunit 9, putative	Core	-0.03568	0.001904	-0.020762	-0.120552	-0.14245	-0.077407	-0.019674	-0.111583	-0.075088	0.036553
Pf3D7_03_v3	739178	741962	PF3D7_0317900	conserved protein, unknown function	Core	0.113871	0.053964	0.074478	0.077129	0.047157	0.086732	0.012844	0.044003	-0.096728	0.00053
Pf3D7_03_v3	741963	743049	PF3D7_0318000	conserved Plasmodium protein, unknown function	Core	0.037825	-0.012832	0.056365	0.091345	0.085692	0.008587	-0.051765	0.07442	0.060862	0.072162
Pf3D7_03_v3	743679	745303	PF3D7_0318100	stomatin-like protein, putative	Core	0.047268	0.091696	0.060105	0.067303	0.066918	0.045025	0.059253	-0.001609	0.039818	0.045328
Pf3D7_03_v3	748215	756088	PF3D7_0318200	DNA-directed RNA polymerase II subunit RPB1	Core	-0.006049	-0.005003	-0.018592	-0.015797	-0.015485	-0.006999	0.010468	-0.018436	-0.011169	-0.037908
Pf3D7_03_v3	756241	760542	PF3D7_0318300	conserved Plasmodium protein, unknown function	Core	0.074778	-0.013534	-0.024969	-0.032982	-0.073908	-0.034168	0.009842	-0.020642	-0.03949	-0.036096
Pf3D7_03_v3	761443	765689	PF3D7_0318400	conserved Plasmodium protein, unknown function	Core	-0.12212	-0.028579	-0.097035	-0.109505	-0.103562	-0.069271	-0.072836	-0.016136	-0.035285	-0.024782
Pf3D7_03_v3	767565	782936	PF3D7_0318500	conserved Plasmodium protein, unknown function	Core	-0.075208	-0.012443	0.006908	-0.005753	0.007701	-0.022079	-0.025272	0.022061	0.014701	0.03385
Pf3D7_03_v3	782937	786415	PF3D7_0318600	cleavage and polyadenylation specificity factor, putative	Core	0.024185	0.027315	0.044334	-0.002984	0.009546	0.004736	-0.014527	0.023912	0.034599	0.038549
Pf3D7_03_v3	788203	789062	PF3D7_0318700	conserved Plasmodium protein, unknown function	Core	-0.109362	-0.131936	-0.129214	-0.204783	-0.137723	-0.155252	-0.089408	-0.121962	-0.090241	-0.090127
Pf3D7_03_v3	789608	791558	PF3D7_0318800	triosephosphate isomerase, putative	Core	0.084161	-0.018915	-0.037946	0.067816	0.001506	0.053408	0.072234	0.005951	0.015758	-0.003887
Pf3D7_03_v3	791590	793731	PF3D7_0318900	conserved protein, unknown function	Core	0.095705	-0.077774	-0.046696	-0.020332	-0.047917	-0.043576	-0.036354	-0.010684	-0.045215	0.009039
Pf3D7_03_v3	795327	801421	PF3D7_0319000	P-type ATPase, putative	Core	0.038445	0.056798	0.063568	0.056911	0.071542	0.049897	0.031554	0.057326	0.065413	0.071646
Pf3D7_03_v3	802010	802833	PF3D7_0319100	E3 ubiquitin-protein ligase RBX1, putative	Core	-0.034793	0.056129	0.043868	0.056892	0.080188	0.068572	0.175146	0.046409	0.181283	0.034153
Pf3D7_03_v3	803342	806562	PF3D7_0319200	CCR4 domain-containing protein 4, putative	Core	-0.02398	-0.021129	0.023616	-0.008797	-0.028394	-0.031582	-0.005611	-0.001328	-0.026718	0.033313
Pf3D7_03_v3	807027	808109	PF3D7_0319300	ubiquitin-conjugating enzyme E2, putative	Core	-0.088536	-0.146728	-0.163853	-0.213059	-0.263937	-0.206291	-0.115468	-0.03645	-0.066914	-0.185778
Pf3D7_03_v3	809831	814422	PF3D7_0319400	kinesin-8, putative	Core	-0.003512	-0.020252	-0.022389	-0.010818	-0.012561	-0.032129	-0.041586	-0.010935	0.014805	-0.040109
Pf3D7_03_v3	815319	817105	PF3D7_0319500	RNA-binding protein, putative	Core	0.075277	-0.006662	-0.015443	0.025627	0.002954	-0.000478	0.047038	-0.008706	0.08926	-0.063856
Pf3D7_03_v3	817663	818945	PF3D7_0319600	elongation factor 1-delta, putative	Core	-0.141904	-0.167659	-0.200897	-0.140237	-0.157341	-0.131367	-0.054486	-0.193772	-0.029867	-0.214411
Pf3D7_03_v3	820458	830939	PF3D7_0319700	ABC transporter I family member 1, putative	Core	0.021651	-0.009646	-0.001596	0.014871	0.005662	0.000726	-0.021401	0.034939	0.040209	0.028462
Pf3D7_03_v3	830940	832759	PF3D7_0319800	conserved Plasmodium protein, unknown function	Core	-0.160098	-0.096605	-0.006304	-0.019735	0.003342	-0.021395	-0.007833	0.091183	0.019594	-0.020787
Pf3D7_03_v3	833583	835027	PF3D7_0319900	conserved protein, unknown function	Core	0.037296	-0.055059	-0.025943	-0.045161	0.022636	-0.090888	-0.08735	0.027697	0.011591	0.004724
Pf3D7_03_v3	837057	838521	PF3D7_0320000	protein phosphatase inhibitor 2	Core	0.158233	0.031373	-0.02816	-0.037282	-0.012416	0.126312	0.057867	0.050812	-0.019045	-0.053127
Pf3D7_03_v3	840112	842008	PF3D7_0320100	protein transport protein SEC22	Core	0.158066	0.140819	0.126477	0.13695	0.093167	0.151474	0.140872	0.091458	0.003771	0.130522
Pf3D7_03_v3	842289	844540	PF3D7_0320200	CPW-WPC family protein	Core	0.148319	0.099486	0.174674	0.077405	0.132493	0.106802	-0.013015	0.064693	0.029999	0.097102
Pf3D7_03_v3	845463	847570	PF3D7_0320300	T-complex protein 1 subunit epsilon	Core	-0.102683	-0.019198	-0.030364	0.017166	0.00516	0.037412	0.014814	0.084873	-0.004612	0.002982
Pf3D7_03_v3	847997	857754	PF3D7_0320400	oocyst capsule protein Cap380	Core	0.029701	0.045826	0.019111	0.036513	0.037309	0.039711	0.027396	0.033795	0.035438	0.071149
Pf3D7_03_v3	860563	862352	PF3D7_0320500	nicotinamidase, putative	Core	-0.024354	-0.01937	0.032283	0.023625	-0.084698	-0.013961	0.006597	0.037688	-0.006039	0.040354
Pf3D7_03_v3	862491	864082	PF3D7_0320600	conserved protein, unknown function	Core	0.200216	0.065908	-0.00758	0.0002	0.075109	0.108066	0.096649	-0.025507	0.052837	0.05093
Pf3D7_03_v3	864764	866670	PF3D7_0320700	signal peptidase complex subunit 2	Core	-0.098092	-0.020662	-0.078554	-0.073121	-0.02215	-0.045167	-0.023438	0.091898	0.117778	0.053259
Pf3D7_03_v3	870567	872592	PF3D7_0320800	ATP-dependent RNA helicase DDX6	Core	-0.018401	0.003178	0.008763	0.01594	0.024279	0.072011	0.017769	0.051345	0.025095	0.061039
Pf3D7_03_v3	874963	876545	PF3D7_0320900	histone H2A.Z	Core	0.044234	-0.018968	-0.062056	-0.002843	-0.018998	0.046194	0.041753	-0.069087	-0.180971	-0.014512
Pf3D7_03_v3	877485	879735	PF3D7_0321000	conserved protein, unknown function	Core	0.130744	0.094968	0.140906	0.087854	0.078997	0.067836	0.020354	-0.027099	0.086964	0.061572
Pf3D7_03_v3	879736	885743	PF3D7_0321100	conserved Plasmodium protein, unknown function	Core	0.028636	0.012263	0.051052	0.035416	0.037887	0.059882	-0.039629	0.061687	-0.002999	0.102901
Pf3D7_03_v3	886712	889226	PF3D7_0321200	UDP-N-acetylglucosamine--dolichyl-phosphate N-acetylglucosaminephosphotransferase, putative	Core	0.013578	0.089284	0.069807	0.058281	0.085674	0.041733	0.001913	0.139336	0.051812	0.134965
Pf3D7_03_v3	889764	893014	PF3D7_0321300	conserved Plasmodium protein, unknown function	Core	-0.095601	-0.039349	-0.049391	0.024233	0.060338	-0.015689	-0.039334	0.045782	-0.048131	0.015623
Pf3D7_03_v3	894511	896329	PF3D7_0321400	protein kinase, putative	Core	-0.049969	-0.01535	-0.00151	-0.026499	0.004548	-0.06852	0.054795	0.020539	0.048411	0.026641
Pf3D7_03_v3	896330	900020	PF3D7_0321500	peptidase, putative	Core	0.001334	0.078868	0.049242	0.055016	0.042181	0.066162	0.061803	0.061036	0.054239	0.09702
Pf3D7_03_v3	900607	903566	PF3D7_0321600	ATP-dependent RNA helicase DDX42, putative	Core	0.066972	0.077855	0.076224	0.066397	0.065866	0.054567	0.085127	0.07306	0.043222	0.074877
Pf3D7_03_v3	903567	910368	PF3D7_0321700	conserved Plasmodium protein, unknown function	Core	-0.010066	0.008096	0.016499	0.02864	0.050907	0.033844	0.054119	0.067742	0.032723	0.025424
Pf3D7_03_v3	912666	921286	PF3D7_0321800	WD repeat-containing protein, putative	Core	0.062731	0.031052	0.009973	0.073353	0.059971	0.031853	0.04947	0.034124	0.040026	0.057213
Pf3D7_03_v3	922724	928192	PF3D7_0321900	cyclic amine resistance locus protein	Core	-0.022357	0.016216	-0.034462	-0.006612	0.007019	0.000587	-0.027469	-0.037092	0.050996	0.023203
Pf3D7_03_v3	928394	929409	PF3D7_0322000	peptidyl-prolyl cis-trans isomerase	Core	-0.052976	-0.047465	-0.099815	-0.060992	-0.08781	-0.062053	-0.085847	-0.02231	0.009796	-0.022922
Pf3D7_03_v3	930390	932665	PF3D7_0322100	mRNA-capping enzyme subunit beta	Core	0.115923	0.005945	0.023651	-0.000662	0.053581	-0.024494	-0.031122	0.018894	0.076659	0.000416
Pf3D7_03_v3	932938	937256	PF3D7_0322200	conserved Plasmodium protein, unknown function	Core	0.066944	0.084852	0.092586	0.1129	0.070492	0.077473	0.077739	0.067619	0.076984	0.098224
Pf3D7_03_v3	937962	940423	PF3D7_0322300	diacylglycerol O-acyltransferase	Core	-0.057674	0.057491	0.042619	0.085589	0.124882	0.095001	0.055496	0.113468	0.06481	0.082992
Pf3D7_03_v3	942295	945419	PF3D7_0322400	regulator of initiation factor 2 (eIF2)	Core	-0.041213	0.116426	0.106177	0.104491	0.048577	0.067608	0.094736	0.092782	0.09258	0.158496
Pf3D7_03_v3	945420	947001	PF3D7_0322500	iron-sulfur assembly protein, putative	Core	0.090797	0.175883	0.154402	0.215772	0.190205	0.175476	0.159298	0.172133	0.148417	0.258937
Pf3D7_03_v3	948124	952828	PF3D7_0322600	conserved Plasmodium protein, unknown function	Core	0.021117	0.053905	0.073238	0.003454	0.03689	0.046811	0.051276	0.051497	0.113858	0.079808
Pf3D7_03_v3	952829	962617	PF3D7_0322700	conserved Plasmodium protein, unknown function	Core	-0.039625	-0.005503	0.004786	0.003354	0.010964	4.3e-05	0.036026	-0.002032	0.069775	0.074818
Pf3D7_03_v3	963851	965378	PF3D7_0322800	conserved Plasmodium protein, unknown function	Core	-0.098317	-0.014256	-0.090112	-0.007893	-0.020215	-0.005701	0.071535	0.006328	-0.062064	0.070861
Pf3D7_03_v3	965379	966752	PF3D7_0322900	40S ribosomal protein S3A, putative	Core	-0.115005	-0.012249	0.040983	0.046534	0.030804	0.025494	0.038106	0.050292	0.094575	0.096528
Pf3D7_03_v3	970916	976044	PF3D7_0323100	conserved Plasmodium protein, unknown function	Core	0.03083	-0.010805	0.013944	0.004283	0.021846	0.065144	0.033196	0.063854	0.067978	0.074428
Pf3D7_03_v3	976620	978445	PF3D7_0323200	conserved Plasmodium protein, unknown function	Core	0.003538	0.02875	0.067614	0.029058	0.133849	0.093071	0.087481	0.077723	0.107524	0.082106
Pf3D7_03_v3	978720	980488	PF3D7_0323300	conserved protein, unknown function	Core	-0.051345	-0.11534	-0.067403	-0.089065	-0.121725	-0.012978	-0.046162	0.016692	0.09315	0.000598
Pf3D7_03_v3	980489	984216	PF3D7_0323400	Rh5 interacting protein	Core	0.003378	-0.0014	0.042959	-0.015846	0.01716	0.006274	-0.013494	-0.010405	0.089069	0.034641
Pf3D7_03_v3	986015	987860	PF3D7_0323500	survival motor neuron-like protein	Core	-0.029834	-0.009572	-0.027723	-0.09091	-0.067472	-0.004141	-0.02045	-0.028139	0.016213	-0.039456
Pf3D7_03_v3	988381	991132	PF3D7_0323600	conserved Plasmodium protein, unknown function	Core	-0.108117	-0.047473	-0.072614	-0.078293	-0.08034	-0.009533	0.045246	0.110198	0.112014	-0.027447
Pf3D7_03_v3	991294	993875	PF3D7_0323700	U4/U6.U5 tri-snRNP-associated protein 1, putative	Core	-0.050569	0.002104	0.059193	0.053108	0.084545	-0.022407	0.007865	-0.047514	0.048107	0.020893
Pf3D7_03_v3	998399	1001832	PF3D7_0323800	conserved Plasmodium protein, unknown function	Core	-0.033032	-0.054474	-0.024779	-0.009973	-0.05766	-0.030316	0.01165	0.080364	0.015322	0.041804
Pf3D7_03_v3	1002622	1004517	PF3D7_0323900	erythrocyte membrane protein 1 (PfEMP1), exon 2, pseudogene	Core	0.108595	0.146789	0.191795	0.261042	0.266136	0.269058	0.184776	0.295504	-0.008735	0.224174
Pf3D7_04_v3	92326	94059	PF3D7_0401600	rifin	Core	-0.219727	-0.330045	-0.325832	-0.214366	-0.235057	-0.117919	-0.132254	-0.076945	-0.072399	-0.07227
Pf3D7_04_v3	100434	102360	PF3D7_0401700	Plasmodium exported protein, unknown function, pseudogene	Core	-0.21766	-0.372058	-0.445542	-0.231351	-0.263756	-0.195093	-0.172968	-0.184926	-0.193089	-0.158136
Pf3D7_04_v3	103492	105853	PF3D7_0401800	Plasmodium exported protein (PHISTb), unknown function	Core	-0.174308	-0.233859	-0.230059	-0.078242	-0.09302	-0.074761	-0.00965	-0.076041	0.017053	-0.124084
Pf3D7_04_v3	108130	111545	PF3D7_0401900	acyl-CoA synthetase	Core	-0.272902	-0.336147	-0.329026	-0.179646	-0.207049	-0.161535	-0.138138	-0.056231	-0.024532	-0.103486
Pf3D7_04_v3	114351	116308	PF3D7_0402000	Plasmodium exported protein (PHISTa), unknown function	Core	-0.272354	-0.392896	-0.439836	-0.255244	-0.320895	-0.213743	-0.091013	-0.169357	-0.135331	-0.158399
Pf3D7_04_v3	123338	125714	PF3D7_0402100	Plasmodium exported protein (PHISTb), unknown function	Core	-0.280833	-0.330882	-0.353719	-0.275242	-0.339995	-0.272561	-0.131957	-0.22253	-0.022727	-0.155021
Pf3D7_04_v3	127462	134718	PF3D7_0402200	surface-associated interspersed protein 4.1 (SURFIN 4.1), pseudogene	Core	-0.24907	-0.2835	-0.298716	-0.168839	-0.201615	-0.141222	-0.093899	-0.102706	-0.041272	-0.082424
Pf3D7_04_v3	137390	146903	PF3D7_0402300	reticulocyte binding protein homologue 1	Core	-0.378044	-0.34546	-0.35556	-0.214495	-0.248922	-0.204483	-0.12124	-0.12185	-0.049783	-0.040668
Pf3D7_04_v3	147240	148630	PF3D7_0402400	Plasmodium exported protein, unknown function	Core	-0.295024	-0.356751	-0.472658	-0.257312	-0.229002	-0.213383	-0.194332	-0.334759	-0.059367	-0.087266
Pf3D7_04_v3	155627	157234	PF3D7_0402500	rifin, pseudogene	Core	-0.035249	-0.077284	-0.077809	-0.011937	-0.020207	0.024809	-0.00414	0.035935	0.108706	0.120377
Pf3D7_04_v3	159029	160564	PF3D7_0402600	stevor	Core	0.003418	0.052553	0.118572	0.015741	-0.014252	0.036028	0.065619	0.113357	0.128776	0.232905
Pf3D7_04_v3	162261	163974	PF3D7_0402700	rifin, pseudogene	Core	-0.061093	-0.142575	-0.169402	-0.074232	-0.111367	-0.038244	-0.005254	-0.015609	0.036164	0.020934
Pf3D7_04_v3	166743	172204	PF3D7_0402800	erythrocyte membrane protein 1 (PfEMP1), pseudogene	Core	0.050288	0.108498	0.143766	0.139588	0.120529	0.089997	0.056166	0.111972	0.110869	0.243658
Pf3D7_04_v3	175138	177502	PF3D7_0403100	regulator of chromosome condensation, putative	Core	-0.039078	0.063959	0.065054	0.097668	0.041163	0.063148	0.021158	0.066924	0.035206	0.153154
Pf3D7_04_v3	178268	180315	PF3D7_0403200	pre-mRNA splicing factor, putative	Core	-0.082838	0.017413	-0.042354	-0.011424	0.004348	0.019951	-0.031944	0.086827	-0.023731	0.088702
Pf3D7_04_v3	182620	194962	PF3D7_0403400	conserved Plasmodium protein, unknown function	Core	-0.042532	-0.018577	-0.004984	0.002139	0.020202	0.002184	-0.010844	-0.001577	-0.006387	0.020819
Pf3D7_04_v3	195293	196995	PF3D7_0403500	ubiquitin specific protease, putative	Core	-0.079226	0.033358	-0.009475	0.014193	-0.031971	0.003854	-0.089935	0.024864	-0.018935	-0.026844
Pf3D7_04_v3	197596	201458	PF3D7_0403600	conserved Plasmodium protein, unknown function	Core	0.00767	0.023189	0.028783	0.040385	0.036725	0.000617	0.001681	0.012633	0.016676	0.044549
Pf3D7_04_v3	205978	209644	PF3D7_0403700	pre-mRNA-splicing factor CLF1, putative	Core	0.063318	0.114537	0.059575	0.05305	0.065757	0.033035	0.04385	0.031284	0.05086	0.094234
Pf3D7_04_v3	211400	214104	PF3D7_0403800	alpha/beta hydrolase, putative	Core	0.016348	0.042824	0.078125	0.042	0.011929	0.032796	0.005197	-0.014989	0.087808	0.117551
Pf3D7_04_v3	218837	223088	PF3D7_0403900	SET domain protein, putative	Core	0.062847	0.05281	0.077798	0.022337	0.051652	0.02451	-0.023429	0.0488	0.023552	0.087371
Pf3D7_04_v3	223461	224381	PF3D7_0404000	conserved Plasmodium protein, unknown function	Core	-0.024148	-0.03069	-0.018708	-0.033816	-0.085097	-0.094004	-0.035981	0.076993	0.114106	0.054859
Pf3D7_04_v3	224529	231983	PF3D7_0404100	AP2 domain transcription factor AP2-SP2, putative	Core	-0.063384	-0.062143	-0.001055	-0.037537	-0.010109	-0.036067	-0.048239	-0.020902	0.01234	0.037964
Pf3D7_04_v3	232345	233499	PF3D7_0404200	conserved Plasmodium protein, unknown function	Core	-0.094202	-0.051509	0.04298	-0.001967	-0.035941	-0.000579	-0.021085	0.021085	0.005027	0.022076
Pf3D7_04_v3	233764	237263	PF3D7_0404300	conserved Plasmodium protein, unknown function	Core	0.233353	0.05141	0.082232	0.105566	0.076685	0.057562	0.028956	-0.03182	0.008158	-0.025403
Pf3D7_04_v3	238110	239749	PF3D7_0404400	6-cysteine protein P36	Core	0.043507	0.018711	0.068248	0.026064	0.027561	0.004869	-0.012409	-0.034065	-0.032811	-0.072801
Pf3D7_04_v3	240661	242597	PF3D7_0404500	6-cysteine protein P52	Core	0.12642	0.025474	0.059337	0.035265	0.036719	-0.009048	0.00767	0.060444	0.071403	0.01121
Pf3D7_04_v3	247481	260300	PF3D7_0404600	conserved Plasmodium membrane protein, unknown function	Core	0.021213	0.010306	0.022861	0.027828	0.053524	0.029167	0.026882	0.015757	-0.024433	0.041515
Pf3D7_04_v3	260301	263668	PF3D7_0404700	dipeptidyl aminopeptidase 3	Core	-0.177828	-0.047922	-0.072456	-0.03884	-0.058009	-0.048982	-0.074689	-0.118284	-0.114177	-0.015013
Pf3D7_04_v3	264055	266420	PF3D7_0404800	conserved Plasmodium protein, unknown function	Core	0.026258	-0.003308	0.021246	-0.027884	-0.010045	0.005932	0.000877	0.056448	0.044318	-0.01201
Pf3D7_04_v3	266994	268630	PF3D7_0404900	6-cysteine protein P41	Core	0.017759	-0.081078	-0.006466	-0.018029	0.026469	-0.011379	-0.019406	0.009725	0.010637	0.043395
Pf3D7_04_v3	268710	271384	PF3D7_0405000	ATP-dependent RNA helicase DDX51, putative	Core	-0.058761	-0.070411	-0.07779	-0.117458	-0.112995	-0.082325	-0.057896	-0.15985	-0.07272	-0.003157
Pf3D7_04_v3	272005	277074	PF3D7_0405100	protein transport protein Sec24B, putative	Core	0.010761	-0.033446	-0.058626	-0.020414	0.007074	-0.032284	-0.00775	-0.039835	-0.006965	0.024689
Pf3D7_04_v3	278822	282193	PF3D7_0405200	ag-1 blood stage membrane protein homologue	Core	0.050602	-0.005902	-0.040707	-0.006488	0.008941	0.006392	0.009745	4.9e-05	-0.024554	-0.036865
Pf3D7_04_v3	282194	288547	PF3D7_0405300	liver specific protein 2, putative	Core	-0.04561	-0.023933	-0.036534	-0.02794	0.001925	-0.069435	-0.016419	0.001793	-0.026309	0.046931
Pf3D7_04_v3	291001	301117	PF3D7_0405400	pre-mRNA-processing-splicing factor 8, putative	Core	0.001536	0.043763	0.03841	0.026123	0.023472	0.034047	0.000916	0.019823	-0.004807	0.015785
Pf3D7_04_v3	301118	302517	PF3D7_0405500	conserved Plasmodium protein, unknown function	Core	0.004231	-0.078089	-0.088994	-0.001775	-0.103664	-0.053953	0.050505	-0.050194	-0.084253	-0.147526
Pf3D7_04_v3	303079	305544	PF3D7_0405600	TMEM33 domain-containing protein, putative	Core	0.002031	0.05244	0.03141	0.020379	0.046776	0.018111	-0.001772	0.01412	0.036514	0.010726
Pf3D7_04_v3	305545	313243	PF3D7_0405700	lysine decarboxylase, putative	Core	-0.03416	0.015572	0.046078	0.026834	0.029245	0.023974	-0.010361	0.014703	-0.02733	0.031211
Pf3D7_04_v3	316290	319428	PF3D7_0405900	apical sushi protein	Core	-0.0796	-0.068858	-0.028135	-0.065278	-0.093464	-0.108	-0.059238	-0.10551	0.012955	-0.075306
Pf3D7_04_v3	320769	322795	PF3D7_0406000	conserved protein, unknown function	Core	0.078267	0.042773	0.022034	0.049758	0.026798	-0.015205	-0.055072	0.064328	0.043256	-0.016739
Pf3D7_04_v3	323017	325475	PF3D7_0406100	V-type proton ATPase subunit B	Core	-0.026932	0.031958	-0.004625	-0.014387	-0.009787	-0.040749	-0.058667	-0.024968	-0.043012	-0.011995
Pf3D7_04_v3	328966	329939	PF3D7_0406200	sexual stage-specific protein precursor	Core	0.175317	0.111702	0.090846	0.044468	0.024916	0.117981	0.165924	0.071946	-0.063357	0.041551
Pf3D7_04_v3	331793	334069	PF3D7_0406400	cytosolic glyoxalase II	Core	0.008903	-0.073579	-0.126798	-0.127936	-0.133541	-0.111262	-0.101394	-0.190392	-0.102592	-0.158521
Pf3D7_04_v3	334070	344304	PF3D7_0406500	NYN domain-containing protein, putative	Core	0.05903	-0.022387	0.002173	0.003664	0.008918	0.041908	-0.004072	0.014488	-0.037986	-0.02665
Pf3D7_04_v3	347208	351513	PF3D7_0406700	conserved Plasmodium protein, unknown function	Core	-0.089899	-0.075133	-0.070499	-0.079575	-0.134546	-0.070719	-0.051596	-0.096639	-0.130456	-0.088812
Pf3D7_04_v3	351514	353233	PF3D7_0406800	ribosomal protein L25, putative	Core	-0.171933	-0.135198	-0.130502	-0.143498	-0.026042	-0.069309	-0.140385	-0.071468	-0.05983	-0.095737
Pf3D7_04_v3	353405	360128	PF3D7_0406900	conserved Plasmodium protein, unknown function	Core	-0.020156	-0.038884	-0.010432	-0.020616	-0.003713	-0.0247	-0.054702	-0.038122	-0.011697	-0.040687
Pf3D7_04_v3	360297	362014	PF3D7_0407000	conserved Plasmodium protein, unknown function	Core	-0.086044	-0.077518	-0.094192	-0.105742	-0.042521	-0.018058	0.026572	-0.07214	-0.052528	-0.059398
Pf3D7_04_v3	362051	363520	PF3D7_0407100	methyltransferase, putative	Core	-0.016409	0.011342	0.020771	0.046849	0.023064	-0.054124	0.009755	0.011588	-0.060269	-0.012898
Pf3D7_04_v3	363521	365183	PF3D7_0407200	peptidyl-tRNA hydrolase 2, putative	Core	0.017733	0.04864	-0.031918	0.003914	0.021536	0.000865	0.177286	-0.000987	0.027696	0.013414
Pf3D7_04_v3	366129	367591	PF3D7_0407300	transcription factor, putative	Core	0.027184	-0.014024	0.043607	-0.046675	-0.064456	-0.001251	-0.130972	-0.002465	-0.02009	-0.094465
Pf3D7_04_v3	369635	371520	PF3D7_0407500	mitochondrial carrier protein, putative	Core	-0.104242	-0.041003	0.002818	0.004478	0.014087	-0.054643	-0.019596	0.010469	-0.00896	0.039793
Pf3D7_04_v3	372789	376927	PF3D7_0407600	conserved Plasmodium protein, unknown function	Core	-0.017083	-0.024137	0.012133	0.006859	0.020738	0.0072	-0.044728	0.030437	0.01628	0.030691
Pf3D7_04_v3	377231	383337	PF3D7_0407700	conserved Plasmodium protein, unknown function	Core	-0.051683	-0.042832	0.012177	-0.037121	-0.028455	-0.038799	-0.061337	-0.047904	-0.063975	-0.050043
Pf3D7_04_v3	384674	391056	PF3D7_0407800	conserved Plasmodium protein, unknown function	Core	-0.029064	-0.034225	-0.031365	-0.027785	-0.012947	0.015209	-0.022128	0.014125	-0.013793	-0.008773
Pf3D7_04_v3	391097	393600	PF3D7_0407900	AAA family ATPase, putative	Core	0.078771	0.003095	0.046254	-0.001265	0.034288	0.054939	0.020932	0.00679	0.017394	-0.039807
Pf3D7_04_v3	397078	400943	PF3D7_0408100	conserved Plasmodium protein, unknown function	Core	0.084351	-0.042877	0.011949	0.086597	0.076179	0.050807	-0.018463	0.055052	-0.026917	0.021487
Pf3D7_04_v3	401216	403480	PF3D7_0408200	conserved Plasmodium protein, unknown function	Core	0.036814	-0.02832	-0.058779	-0.003333	-0.063874	-0.107046	-0.005853	-0.036469	0.031421	-0.128768
Pf3D7_04_v3	403481	405616	PF3D7_0408300	zinc finger Ran-binding domain-containing protein 2, putative	Core	-0.134032	-0.169975	-0.205003	-0.186692	-0.169348	-0.18371	-0.131809	-0.216774	-0.14502	-0.286968
Pf3D7_04_v3	405983	408159	PF3D7_0408400	conserved protein, unknown function	Core	-0.051182	-0.083414	-0.095068	-0.047895	-0.029968	-0.042132	-0.045997	-0.003062	-0.01844	0.025941
Pf3D7_04_v3	408429	410947	PF3D7_0408500	flap endonuclease 1	Core	0.091433	0.023208	0.038449	0.059964	0.052045	0.105373	0.001651	0.046879	0.022507	0.042688
Pf3D7_04_v3	413153	416607	PF3D7_0408600	sporozoite invasion-associated protein 1	Core	-0.023014	-0.00051	-0.02333	0.003918	-0.048927	-0.018575	-0.082276	-0.065825	-0.017164	-0.049147
Pf3D7_04_v3	417122	421074	PF3D7_0408700	perforin-like protein 1	Core	-0.077901	-0.039681	-0.048772	-0.066465	-0.07853	-0.041171	-0.023835	-0.055356	-0.001061	-0.000599
Pf3D7_04_v3	421761	423208	PF3D7_0408800	conserved Plasmodium protein, unknown function	Core	0.079111	0.018845	0.071594	0.068695	0.006065	0.057047	0.058725	0.051031	0.11444	0.019121
Pf3D7_04_v3	424050	427429	PF3D7_0408900	tRNA N6-adenosine threonylcarbamoyltransferase	Core	-0.043379	0.03038	-0.004573	0.006894	-0.024861	-0.026126	-0.036701	0.01855	0.021202	-0.038293
Pf3D7_04_v3	427430	435617	PF3D7_0409000	conserved Plasmodium protein, unknown function	Core	-0.033183	0.052694	0.083074	0.093267	0.058611	0.104075	0.010182	0.077702	0.080886	0.089016
Pf3D7_04_v3	435967	438231	PF3D7_0409100	U4/U6 small nuclear ribonucleoprotein PRP31, putative	Core	0.01733	-0.09937	-0.041503	0.016183	-0.018416	-0.034106	-0.023399	0.00687	0.000821	-0.029639
Pf3D7_04_v3	438637	440585	PF3D7_0409200	protein SOF1, putative	Core	0.056238	0.009297	-0.001228	0.044665	0.052769	0.049451	0.058671	0.041635	0.024569	0.062006
Pf3D7_04_v3	440718	444492	PF3D7_0409300	methyltransferase, putative	Core	-0.06009	-0.060702	-0.043696	-0.024237	-0.024118	0.020028	-0.025011	-0.0413	-0.057288	-0.06361
Pf3D7_04_v3	445750	448268	PF3D7_0409400	chaperone protein DnaJ	Core	-0.008222	-0.002612	0.001527	0.030489	0.042683	0.024142	0.014404	0.059184	0.038348	0.044716
Pf3D7_04_v3	448939	450883	PF3D7_0409500	NAD(P)-binding protein, putative	Core	-0.067344	-0.004019	0.043428	0.038613	0.070117	0.015988	-0.019892	-0.034762	-0.029379	0.002519
Pf3D7_04_v3	451884	455821	PF3D7_0409600	replication protein A1, large subunit	Core	-0.06721	-0.06625	-0.040831	-0.021831	-0.055492	-0.065878	-0.054104	-0.05515	-0.052657	-0.03136
Pf3D7_04_v3	456672	458270	PF3D7_0409700	peptide chain release factor 2	Core	0.120004	0.116863	0.004472	0.075212	0.029508	0.08051	0.11131	-0.093569	0.133787	0.084971
Pf3D7_04_v3	459460	461687	PF3D7_0409800	zinc finger protein, putative	Core	0.012224	-0.034463	-0.00642	0.055491	0.026214	0.073514	0.00587	-0.02059	-0.048987	0.022951
Pf3D7_04_v3	461741	464207	PF3D7_0409900	actin-like protein, putative	Core	-0.026759	-0.069605	-0.148287	-0.056101	-0.054879	-0.048636	-0.035686	-0.098701	-0.038719	-0.107524
Pf3D7_04_v3	464482	467589	PF3D7_0410000	erythrocyte vesicle protein 1	Core	0.036153	0.002289	0.01054	0.007757	0.035196	0.040203	-0.009274	0.028204	0.064395	0.019461
Pf3D7_04_v3	470278	473846	PF3D7_0410300	protein phosphatase PPM1, putative	Core	-0.000304	0.048904	0.013683	0.029176	0.02769	0.047033	-0.007046	0.030368	0.002524	-0.010282
Pf3D7_04_v3	474292	475751	PF3D7_0410400	exosome complex component RRP4	Core	-0.079309	-0.099224	-0.048555	-0.098036	-0.082134	-0.127888	-0.094832	-0.075685	-0.096166	-0.081565
Pf3D7_04_v3	475752	476835	PF3D7_0410500	conserved Plasmodium protein, unknown function	Core	0.169314	0.001899	-0.009378	-0.061671	0.01092	-0.039988	0.026606	0.03025	-0.079467	-0.004034
Pf3D7_04_v3	478778	480718	PF3D7_0410600	conserved protein, unknown function	Core	0.020926	-0.015844	-0.077398	-0.07721	-0.096703	-0.067973	-0.025696	0.001604	0.006376	-0.112966
Pf3D7_04_v3	480927	484141	PF3D7_0410700	ribosome biogenesis GTPase A, putative	Core	0.041442	0.041391	0.057466	0.086602	0.007335	0.0286	0.02204	0.107973	0.065683	0.010532
Pf3D7_04_v3	485582	489978	PF3D7_0410800	conserved Plasmodium protein, unknown function	Core	0.004955	-0.043732	-0.016299	0.000189	0.015621	-0.039564	-0.05393	-0.038972	-0.045098	-0.057831
Pf3D7_04_v3	490192	493625	PF3D7_0410900	conserved Plasmodium protein, unknown function	Core	0.390183	-0.006484	0.014613	-0.003394	0.011636	-0.034547	-0.020468	0.059407	0.032837	0.017975
Pf3D7_04_v3	498918	504130	PF3D7_0411000	conserved Plasmodium protein, unknown function	Core	0.430421	0.003757	0.040385	0.029845	0.015087	0.00811	0.03143	-0.000942	0.010483	-0.014189
Pf3D7_04_v3	504228	505345	PF3D7_0411100	mediator of RNA polymerase II transcription subunit 8, putative	Core	0.295775	-0.097542	-0.128482	-0.068079	-0.027812	-0.054527	-0.068375	-0.123025	-0.001426	-0.191243
Pf3D7_04_v3	505683	509920	PF3D7_0411200	PP-loop family protein, putative	Core	0.409342	-0.021756	0.015567	-0.067302	-0.003447	-0.077923	0.032792	-0.021558	0.04495	-0.069788
Pf3D7_04_v3	510130	512798	PF3D7_0411300	conserved Plasmodium protein, unknown function	Core	0.319888	-0.074552	-0.084282	-0.082375	-0.120262	-0.074583	-0.084259	-0.072978	-0.09067	-0.162404
Pf3D7_04_v3	512904	517318	PF3D7_0411400	DEAD box ATP-dependent RNA helicase, putative	Core	0.381148	0.015166	0.003006	0.07538	0.084493	0.028295	0.029111	0.087852	-0.023263	0.020573
Pf3D7_04_v3	519582	525868	PF3D7_0411800	conserved Plasmodium protein, unknown function	Core	0.420088	-0.066265	-0.021181	-0.015814	-0.034953	-0.007454	0.021771	0.010549	-0.019114	-0.02773
Pf3D7_04_v3	527942	534735	PF3D7_0411900	DNA polymerase alpha catalytic subunit A	Core	0.019846	0.008139	0.008302	0.000603	0.030716	0.001906	0.014797	0.018822	0.020156	-0.03516
Pf3D7_04_v3	536524	539360	PF3D7_0412000	LITAF-like zinc finger protein, putative	Core	-0.020104	-0.069276	-0.069188	-0.028261	-0.045656	-0.025075	-0.00701	-0.080831	0.069685	-0.035744
Pf3D7_04_v3	539938	541448	PF3D7_0412100	30S ribosomal protein S12, mitochondrial, putative	Core	-0.071795	-0.143886	-0.127006	-0.084758	-0.10807	-0.13294	-0.116037	-0.096466	-0.03054	-0.149931
Pf3D7_04_v3	541561	543059	PF3D7_0412200	conserved Plasmodium protein, unknown function	Core	-0.0767	0.049137	0.020114	-0.027789	0.036138	0.018353	-0.026154	0.052779	-0.004644	0.065706
Pf3D7_04_v3	543375	545497	PF3D7_0412300	phosphopantothenoylcysteine synthetase, putative	Core	-0.12114	-0.087786	-0.167438	-0.125643	-0.044347	-0.072713	-0.088687	-0.129764	0.014471	-0.066464
Pf3D7_04_v3	615106	616493	PF3D7_0413500	phosphoglucomutase-2	Core	0.009596	-0.192629	-0.046981	-0.063948	-0.012657	-0.15737	-0.078868	-0.093987	-0.107561	-0.113266
Pf3D7_04_v3	616664	618600	PF3D7_0413600	26S protease regulatory subunit 6B, putative	Core	0.012885	-0.030331	0.034503	0.044435	0.050502	0.006094	-0.050185	0.043088	-0.109324	-0.066688
Pf3D7_04_v3	619536	621052	PF3D7_0413700	lysine decarboxylase-like protein, putative	Core	0.207049	0.031193	0.03161	-0.005448	-0.021867	0.031943	-0.035619	0.000365	-0.025243	-0.058519
Pf3D7_04_v3	621844	623052	PF3D7_0413800	50S ribosomal protein L10, putative	Core	0.041886	-0.107428	-0.073688	-0.000515	0.00768	-0.031418	-0.050289	-0.025261	-0.101512	-0.173506
Pf3D7_04_v3	623053	626476	PF3D7_0413900	ubiquitin carboxyl-terminal hydrolase 13, putative	Core	-0.035945	-0.074151	0.019119	0.051283	0.016536	-0.036347	-0.010337	0.017879	0.054759	-0.076892
Pf3D7_04_v3	626641	633376	PF3D7_0414000	structural maintenance of chromosomes protein 3, putative	Core	0.088058	-0.035305	0.018864	0.016938	0.028204	-0.011855	0.008826	0.036695	0.011451	-0.071592
Pf3D7_04_v3	633779	639155	PF3D7_0414100	conserved Plasmodium membrane protein, unknown function	Core	0.081492	0.073409	0.122679	0.137551	0.135656	0.072146	0.090203	0.168476	0.165864	0.096984
Pf3D7_04_v3	647139	648638	PF3D7_0414200	calmodulin-like protein	Core	0.068066	-0.141002	-0.102886	-0.053868	-0.138232	-0.094216	-0.141282	0.006322	-0.026552	-0.182143
Pf3D7_04_v3	652100	653804	PF3D7_0414400	conserved Plasmodium protein, unknown function	Core	0.016209	0.008559	0.102144	0.033158	0.047375	0.009787	0.013235	0.064891	0.13299	0.098817
Pf3D7_04_v3	654775	657564	PF3D7_0414500	RNA-binding protein, putative	Core	0.026172	-0.007827	-0.012707	-0.014373	0.016674	-0.010917	0.015902	-0.024458	0.014618	0.013631
Pf3D7_04_v3	658370	659788	PF3D7_0414600	acylated pleckstrin-homology domain-containing protein, putative	Core	-0.071372	-0.040123	-0.071059	0.002517	0.044237	0.005757	-0.02168	0.015908	0.047293	-0.104471
Pf3D7_04_v3	660374	662769	PF3D7_0414700	GTP-binding protein, putative	Core	0.043301	0.003272	-0.022213	0.055718	-0.001189	0.033829	-0.034899	0.066792	0.086558	-0.030643
Pf3D7_04_v3	663166	664265	PF3D7_0414800	conserved Plasmodium protein, unknown function	Core	0.191023	-0.0254	0.044218	0.002651	0.065184	-0.049025	-0.038073	0.007751	0.02389	-0.108249
Pf3D7_04_v3	665723	668362	PF3D7_0414900	armadillo-domain containing rhoptry protein	Core	0.051205	-0.051315	-0.028648	-0.038124	-0.03978	-0.050127	-0.001234	-0.047177	0.016752	-0.06222
Pf3D7_04_v3	668363	669967	PF3D7_0415000	arsenical pump-driving ATPase, putative	Core	0.049396	-0.044427	-0.025828	-0.052619	0.000618	-0.063913	-0.00122	0.010087	0.023954	-0.003949
Pf3D7_04_v3	670633	672312	PF3D7_0415100	conserved protein, unknown function	Core	0.051882	0.096029	0.076043	0.022694	0.072625	-0.015683	0.050986	0.16436	0.1006	0.040199
Pf3D7_04_v3	672313	679388	PF3D7_0415200	conserved Plasmodium protein, unknown function	Core	0.015856	0.014441	0.060139	0.06126	0.067031	0.027239	0.018216	0.034644	0.086805	0.011896
Pf3D7_04_v3	681560	686191	PF3D7_0415300	cdc2-related protein kinase 3	Core	0.002336	0.007513	0.026728	0.035195	0.019995	0.008467	0.016272	0.039014	0.036607	-0.033686
Pf3D7_04_v3	686192	687290	PF3D7_0415400	coatomer subunit zeta, putative	Core	-0.213644	-0.116121	-0.075425	-0.180387	-0.079969	-0.102144	-0.174814	-0.158813	-0.092	-0.191907
Pf3D7_04_v3	687942	689303	PF3D7_0415500	nuclear cap-binding protein subunit 2, putative	Core	0.008499	-0.137054	-0.149156	-0.182098	-0.144513	-0.117031	-0.160232	-0.167009	-0.07738	-0.306511
Pf3D7_04_v3	689390	690579	PF3D7_0415600	GTP:AMP phosphotransferase	Core	-0.202783	-0.113302	-0.090473	-0.056821	-0.090736	-0.088706	-0.049974	-0.051869	-0.055924	-0.120849
Pf3D7_04_v3	690881	692766	PF3D7_0415700	conserved Plasmodium protein, unknown function	Core	0.163684	0.082505	0.086743	0.157271	0.104297	0.174201	0.115441	0.0151	0.165216	0.074352
Pf3D7_04_v3	693656	696783	PF3D7_0415800	RING zinc finger protein, putative	Core	-0.031603	-0.036533	-0.004803	-0.032976	-0.051092	-0.065785	-0.000252	-0.081189	0.058199	-0.054678
Pf3D7_04_v3	697668	699018	PF3D7_0415900	60S ribosomal protein L15, putative	Core	-0.115027	-0.142258	-0.154014	-0.105244	-0.125054	-0.122731	-0.061329	-0.0913	-0.104157	-0.128743
Pf3D7_04_v3	701276	704412	PF3D7_0416000	RNA-binding protein, putative	Core	0.002042	-0.012814	-0.064227	-0.005771	-0.037836	-0.01204	-0.08087	-0.081567	-0.061651	-0.160239
Pf3D7_04_v3	706279	709234	PF3D7_0416100	glutamyl-tRNA(Gln) amidotransferase subunit A	Core	0.075739	-0.026161	-0.053967	-0.000778	-0.041176	-0.045478	0.007966	-0.0028	0.051918	-0.049579
Pf3D7_04_v3	709235	710333	PF3D7_0416200	conserved protein, unknown function	Core	0.136681	0.036909	0.037163	0.035066	-0.036021	-0.011838	-0.058201	-0.056764	0.002517	-0.045598
Pf3D7_04_v3	710842	715739	PF3D7_0416300	DNA helicase MCM9, putative	Core	-0.032638	-0.017741	0.019637	-0.004916	-0.001753	-0.013988	-0.028037	-0.008545	0.039607	-0.002518
Pf3D7_04_v3	717952	722863	PF3D7_0416400	histone acetyltransferase, putative	Core	-0.052595	-0.026325	-0.01538	-0.02908	-0.016315	-0.039607	-0.099979	-0.052416	-0.072254	-0.057592
Pf3D7_04_v3	722864	724492	PF3D7_0416500	repressor of RNA polymerase III transcription MAF1	Core	-0.196419	-0.096266	-0.02226	-0.115595	-0.042663	-0.112239	-0.082376	-0.104033	-0.097532	-0.170482
Pf3D7_04_v3	726015	727378	PF3D7_0416600	prohibitin-like protein PHBL, putative	Core	0.068858	0.017303	0.060829	0.077886	0.144015	0.048735	-0.047814	0.068499	0.063711	0.005139
Pf3D7_04_v3	727460	728229	PF3D7_0416700	CDGSH iron-sulfur domain-containing protein, putative	Core	-0.141327	-0.169588	-0.064088	-0.054017	-0.070257	-0.082086	-0.07272	0.032043	0.014605	0.016625
Pf3D7_04_v3	729712	731473	PF3D7_0416800	small GTP-binding protein sar1	Core	-0.105696	-0.077638	-0.085923	-0.068652	-0.130116	-0.143997	-0.101733	-0.15062	-0.093883	-0.104606
Pf3D7_04_v3	732202	740122	PF3D7_0416900	conserved Plasmodium protein, unknown function	Core	0.038587	-0.019286	0.019107	0.035234	0.066118	0.01795	-0.011945	0.023373	-0.038854	-0.017833
Pf3D7_04_v3	741899	743341	PF3D7_0417000	conserved Plasmodium protein, unknown function	Core	-0.060907	-0.169979	-0.117751	-0.135233	-0.11402	-0.090154	-0.0583	-0.08349	-0.058784	-0.115975
Pf3D7_04_v3	743361	745887	PF3D7_0417100	mRNA-binding protein PUF2	Core	0.019523	0.051056	0.061572	0.085187	0.092334	0.035364	0.079401	0.091384	0.081094	0.045937
Pf3D7_04_v3	747838	750164	PF3D7_0417200	bifunctional dihydrofolate reductase-thymidylate synthase	Core	0.032268	-0.020962	-0.016694	0.013596	-0.041506	-0.044377	0.016842	0.053945	0.090943	-0.086204
Pf3D7_04_v3	750610	753962	PF3D7_0417300	LETM1-like protein, putative	Core	-0.031433	-0.093319	-0.036754	-0.060347	-0.037018	-0.046247	0.03732	-0.06473	-0.013448	-0.108735
Pf3D7_04_v3	756044	776853	PF3D7_0417400	conserved Plasmodium protein, unknown function	Core	0.005232	-0.04253	-0.032769	-0.003773	-0.002005	0.000524	-0.007893	0.008304	0.003012	-0.059227
Pf3D7_04_v3	776950	779674	PF3D7_0417500	memo-like protein	Core	-0.109687	-0.102744	-0.095841	-0.058818	-0.026825	-0.073865	-0.070008	-0.066371	-0.010764	-0.033286
Pf3D7_04_v3	780000	783496	PF3D7_0417600	conserved Plasmodium protein, unknown function	Core	-0.085025	-0.039343	-0.064157	-0.000528	0.01387	0.003119	-0.029134	0.012195	-0.008696	-0.018176
Pf3D7_04_v3	783944	786680	PF3D7_0417700	conserved Plasmodium protein, unknown function	Core	-0.153808	-0.091395	-0.060275	-0.121117	-0.045321	-0.018461	-0.081273	-0.152521	-0.079628	-0.042002
Pf3D7_04_v3	786993	789592	PF3D7_0417800	cdc2-related protein kinase 1	Core	-0.014299	-0.025576	0.011768	0.014151	0.013526	0.01032	-0.016249	-0.01959	0.006598	0.011476
Pf3D7_04_v3	790474	793235	PF3D7_0417900	conserved Plasmodium protein, unknown function	Core	-0.048683	-0.052353	-0.014202	-0.011061	0.023887	-0.011458	-0.039089	-0.082697	0.05424	0.03319
Pf3D7_04_v3	793577	810320	PF3D7_0418000	conserved Plasmodium protein, unknown function	Core	-0.020014	-0.037345	-0.032995	-0.004739	-0.007252	-0.003615	-0.006849	0.0308	0.0264	0.047138
Pf3D7_04_v3	810745	814892	PF3D7_0418100	protein SOC1, putative	Core	-0.031041	-0.058194	-0.019838	-0.002968	-0.00914	-0.054954	-0.041704	-0.017665	0.003046	-0.006365
Pf3D7_04_v3	817150	818939	PF3D7_0418200	eukaryotic translation initiation factor 3 subunit M, putative	Core	0.022467	-0.055788	-0.063633	-0.027304	0.002841	-0.0211	-0.014075	0.035033	-0.013714	-0.074122
Pf3D7_04_v3	819112	822590	PF3D7_0418300	conserved Plasmodium protein, unknown function	Core	0.070878	-0.000357	0.033223	0.035096	0.013814	0.006474	0.026123	0.020141	0.017282	-0.004903
Pf3D7_04_v3	829713	830791	PF3D7_0418400	conserved Plasmodium protein, unknown function	Core	0.036209	0.185285	0.10957	0.136242	0.097687	0.132287	0.165234	0.222731	0.198785	0.158639
Pf3D7_04_v3	830792	832678	PF3D7_0418500	trafficking protein particle complex subunit 3, putative	Core	0.026931	0.011281	0.00106	-0.027371	0.005596	-0.039203	0.008503	-0.007497	0.054413	0.01731
Pf3D7_04_v3	834144	840679	PF3D7_0418600	regulator of chromosome condensation, putative	Core	0.010086	0.022416	0.026688	0.014351	0.012879	-0.021824	-0.041967	-0.041452	-0.003553	0.014415
Pf3D7_04_v3	840946	843155	PF3D7_0418700	RNA-binding protein NOB1, putative	Core	0.029405	-0.019308	-0.074525	-0.056154	-0.043487	-0.059515	0.030845	-0.090858	0.002181	0.009751
Pf3D7_04_v3	843312	845419	PF3D7_0418800	MOLO1 domain-containing protein, putative	Core	0.026977	0.006741	-0.038679	-0.032258	-0.060161	-0.028152	0.012602	0.014789	0.004189	-0.027535
Pf3D7_04_v3	846981	849309	PF3D7_0418900	conserved protein, unknown function	Core	0.019538	0.025749	0.077855	0.065763	0.066474	0.075962	0.024674	0.07865	0.062759	0.065228
Pf3D7_04_v3	849543	852376	PF3D7_0419000	conserved Plasmodium protein, unknown function	Core	-0.01557	-0.162349	-0.153217	-0.204914	-0.198494	-0.161306	-0.0873	-0.16164	-0.064716	-0.12203
Pf3D7_04_v3	852377	853816	PF3D7_0419100	conserved Plasmodium protein, unknown function	Core	0.059562	-0.08996	-0.112312	-0.031039	0.005162	0.016706	-0.040169	-0.055855	-0.007986	-0.087358
Pf3D7_04_v3	855648	857299	PF3D7_0419300	conserved Plasmodium protein, unknown function	Core	0.130923	0.052294	0.077519	0.048069	0.028534	-0.002379	-0.012472	-0.022931	-0.004069	0.091523
Pf3D7_04_v3	857748	866207	PF3D7_0419400	conserved Plasmodium protein, unknown function	Core	0.005579	-0.032744	-0.010305	-0.0269	-0.00941	-0.049196	-0.03473	-0.009006	-0.010185	0.001858
Pf3D7_04_v3	866251	868361	PF3D7_0419500	conserved Plasmodium membrane protein, unknown function	Core	-0.034597	-0.007102	0.028151	0.014365	-0.0895	-0.000642	-0.087055	-0.007234	-0.012219	0.02018
Pf3D7_04_v3	870487	872123	PF3D7_0419600	ran-specific GTPase-activating protein 1, putative	Core	0.00879	0.040669	0.034647	-0.008326	0.012096	0.012163	0.018109	-0.010872	-0.030152	0.050719
Pf3D7_04_v3	872888	874365	PF3D7_0419700	apical merozoite protein	Core	0.058106	0.023173	0.006284	0.014726	0.049056	0.026225	0.018146	0.042144	0.124687	0.072808
Pf3D7_04_v3	874561	875771	PF3D7_0419800	60S ribosomal protein L7ae/L30e, putative	Core	-0.048896	-0.12607	-0.152463	-0.071518	-0.127317	-0.012384	0.015268	-0.031322	-0.059037	-0.052054
Pf3D7_04_v3	877772	894116	PF3D7_0419900	phosphatidylinositol 4-kinase, putative	Core	-0.019386	-0.036326	-0.046441	-0.041086	-0.03294	-0.048349	-0.035819	-0.032204	-0.046321	-0.031896
Pf3D7_04_v3	894362	904974	PF3D7_0420000	zinc finger protein, putative	Core	0.035372	0.01642	0.034696	0.056323	0.063665	0.03549	0.014407	-0.021151	0.022046	0.008713
Pf3D7_04_v3	906806	909051	PF3D7_0420100	serine/threonine protein kinase RIO2	Core	0.075319	0.038975	0.076308	0.056846	0.101983	0.090085	0.10309	0.013876	0.047581	0.077648
Pf3D7_04_v3	909937	912221	PF3D7_0420200	holo-[acyl-carrier-protein] synthase, putative	Core	0.052591	0.014074	0.02498	0.024702	0.029585	-0.007068	-0.045924	0.055084	0.011196	0.027445
Pf3D7_04_v3	917740	928661	PF3D7_0420300	AP2 domain transcription factor, putative	Core	-0.010413	-0.042457	-0.006587	-0.02595	-0.021581	-0.040469	-0.030145	-0.023097	-0.058182	-0.012942
Pf3D7_04_v3	929090	930272	PF3D7_0420400	ribosome-recycling factor	Core	0.049127	0.042828	0.097565	0.016262	-0.030867	-0.008067	0.106377	-0.106754	-0.037532	0.049027
Pf3D7_04_v3	930273	931858	PF3D7_0420500	conserved Plasmodium protein, unknown function	Core	0.096356	0.065708	-0.074848	0.00537	-0.077074	0.01904	0.015842	-0.040317	0.000648	-0.014022
Pf3D7_04_v3	932213	934494	PF3D7_0420600	conserved Plasmodium protein, unknown function	Core	0.082309	0.062452	0.142651	0.068085	0.082518	0.035825	0.033429	0.025637	0.174206	0.078322
Pf3D7_04_v3	985885	987644	PF3D7_0421600	erythrocyte membrane protein 1 (PfEMP1)-like pseudogene	Core	-0.118956	-0.059374	-0.077302	-0.043272	-0.012454	-0.045647	-0.045428	-0.137458	-0.091232	-0.007999
Pf3D7_04_v3	987645	994610	PF3D7_0421700	conserved Plasmodium protein, unknown function	Core	-0.006422	0.039738	0.104199	0.101872	0.077988	0.078528	0.063579	0.135446	0.032056	0.110946
Pf3D7_04_v3	998397	1000435	PF3D7_0422000	steroid dehydrogenase, putative	Core	0.164443	0.057402	0.036513	0.040725	-0.009293	0.042385	0.033917	0.024264	0.015951	0.128513
Pf3D7_04_v3	1001363	1003020	PF3D7_0422100	transmembrane emp24 domain-containing protein, putative	Core	0.194382	0.013362	0.096155	0.133243	0.153441	0.1509	0.117894	0.148282	0.064818	0.118924
Pf3D7_04_v3	1004212	1017497	PF3D7_0422200	erythrocyte membrane-associated antigen	Core	-0.002244	-0.009601	0.046025	0.023941	0.033944	0.01129	-0.001834	0.038726	-0.007251	0.042711
Pf3D7_04_v3	1022237	1024416	PF3D7_0422300	alpha tubulin 2	Core	0.138355	0.16133	0.144572	0.148231	0.144191	0.121533	0.108132	0.056307	0.071938	0.110411
Pf3D7_04_v3	1026398	1027649	PF3D7_0422400	40S ribosomal protein S19	Core	0.000155	-0.130465	-0.21978	-0.144236	-0.144885	-0.085036	-0.160645	-0.121816	-0.024126	-0.200102
Pf3D7_04_v3	1029079	1038203	PF3D7_0422500	pre-mRNA-splicing helicase BRR2, putative	Core	-0.020216	0.018046	0.013146	0.011365	0.02075	0.01362	-0.00252	-0.016929	-0.014177	0.026933
Pf3D7_04_v3	1040220	1041892	PF3D7_0422700	eukaryotic initiation factor 4A-III, putative	Core	-0.180056	-0.002161	0.028427	0.01807	0.001275	0.044014	0.019487	-0.059981	-0.016689	0.070831
Pf3D7_04_v3	1042314	1045138	PF3D7_0422800	serpentine receptor, putative	Core	-0.076251	-0.102537	-0.13212	-0.078964	-0.054289	-0.092595	-0.039721	-0.0239	-0.008338	-0.066009
Pf3D7_04_v3	1045139	1046946	PF3D7_0422900	methyltransferase, putative	Core	-0.1159	-0.102867	-0.106406	-0.096907	-0.086147	-0.04577	-0.053629	-0.010443	-0.067918	-0.04477
Pf3D7_04_v3	1047446	1048728	PF3D7_0423000	conserved Plasmodium protein, unknown function	Core	-0.020662	-0.093475	-0.006873	-0.063564	-0.127171	-0.125293	-0.016399	-0.049579	-0.038225	-0.080475
Pf3D7_04_v3	1049020	1050144	PF3D7_0423100	AP-4 complex subunit sigma, putative	Core	0.106528	0.110918	0.181106	0.163535	0.161321	0.125237	0.075656	0.142612	0.078406	0.156318
Pf3D7_04_v3	1051326	1053256	PF3D7_0423300	conserved Plasmodium protein, unknown function	Core	0.033371	0.088398	0.162114	0.094167	0.153219	0.108322	0.147474	0.177694	0.235454	0.25218
Pf3D7_04_v3	1055415	1056568	PF3D7_0423400	apical asparagine-rich protein AARP	Core	-0.070968	-0.096526	-0.070091	-0.110278	-0.087705	-0.04634	0.031424	-0.09306	-0.008693	-0.078252
Pf3D7_04_v3	1058747	1060801	PF3D7_0423500	glideosome associated protein with multiple membrane spans 2	Core	0.144073	0.162249	0.149896	0.22066	0.184988	0.205207	0.16256	0.205283	0.21208	0.205967
Pf3D7_04_v3	1061540	1066878	PF3D7_0423600	conserved Plasmodium protein, unknown function	Core	0.04091	0.06913	0.081306	0.112216	0.097599	0.120236	0.031909	0.04131	0.08172	0.175585
Pf3D7_04_v3	1071185	1072095	PF3D7_0423700	early transcribed membrane protein 4	Core	0.058238	-0.10234	-0.264513	-0.272115	-0.350526	-0.245834	-0.029948	-0.246144	-0.13453	-0.234439
Pf3D7_04_v3	1076097	1077730	PF3D7_0423800	cysteine-rich protective antigen	Core	-0.014389	0.010842	-0.006327	0.011963	-0.043531	0.039611	0.058287	0.01072	0.128362	0.0266
Pf3D7_04_v3	1077731	1078738	PF3D7_0423900	probable protein, unknown function	Core	0.146182	0.153156	0.077948	0.070067	0.092751	0.088371	0.080181	0.031901	0.142173	0.145187
Pf3D7_04_v3	1080709	1082276	PF3D7_0424000	Plasmodium exported protein (PHISTc), unknown function	Core	-0.073128	-0.00726	-0.072761	-0.019477	0.008048	-0.025168	-0.025099	0.006367	-0.048907	-0.012057
Pf3D7_04_v3	1082277	1084400	PF3D7_0424100	reticulocyte binding protein homologue 5	Core	-0.150576	-0.072906	-0.081336	-0.10591	-0.023148	-0.025945	-0.047597	-0.061916	-0.022895	0.022493
Pf3D7_04_v3	1085729	1091527	PF3D7_0424200	reticulocyte binding protein homologue 4	Core	-0.159475	-0.022185	0.002093	-0.019948	0.016113	-0.046229	-0.080685	0.014378	0.044557	0.045547
Pf3D7_04_v3	1092888	1098085	PF3D7_0424300	erythrocyte binding antigen-165, pseudogene	Core	-0.092906	-0.029294	-0.018454	-0.038073	-0.052392	-0.020015	-0.073523	-0.011305	0.009	0.021417
Pf3D7_04_v3	1099561	1107361	PF3D7_0424400	surface-associated interspersed protein 4.2 (SURFIN 4.2)	Core	-0.008146	-0.016186	-0.021587	-0.01647	-0.022544	0.000921	-0.019212	0.009651	0.000994	-0.008349
Pf3D7_04_v3	1109810	1112543	PF3D7_0424500	serine/threonine protein kinase, FIKK family	Core	-0.087975	0.031424	-0.044322	0.022795	0.034895	-0.023223	0.076157	0.050388	0.118098	0.144051
Pf3D7_04_v3	1113095	1114736	PF3D7_0424600	Plasmodium exported protein (PHISTb), unknown function	Core	-0.116872	-0.131141	-0.095872	-0.04977	-0.039743	-0.068688	-0.031146	-0.032285	0.02323	0.011269
Pf3D7_04_v3	1118180	1122664	PF3D7_0424700	serine/threonine protein kinase, FIKK family	Core	0.076774	0.138921	0.161072	0.131963	0.143532	0.103022	0.064066	0.199717	0.05808	0.121065
Pf3D7_04_v3	1123736	1125254	PF3D7_0424800	Plasmodium exported protein (PHISTb), unknown function	Core	-0.097123	-0.04519	0.002048	-0.064194	-0.063233	-0.039631	-0.031013	0.056819	-0.079682	0.057246
Pf3D7_04_v3	1127529	1129052	PF3D7_0424900	Plasmodium exported protein (PHISTa), unknown function	Core	-0.201503	-0.197669	-0.148419	-0.115398	-0.124596	-0.106742	-0.092573	-0.09616	-0.128028	-0.064037
Pf3D7_04_v3	1129410	1131143	PF3D7_0425000	Plasmodium exported protein, unknown function, pseudogene	Core	0.030713	0.02149	0.007087	0.025012	0.009555	0.035648	0.053799	0.063495	0.027484	0.018516
Pf3D7_04_v3	1136336	1137635	PF3D7_0425200	Plasmodium exported protein (hyp15), unknown function	Core	-0.012481	-0.098807	0.028839	-0.117642	-0.151104	-0.094421	-0.134095	-0.140407	-0.086892	-0.044735
Pf3D7_04_v3	1140972	1142346	PF3D7_0425300	Plasmodium exported protein (PHISTa), unknown function, pseudogene	Core	-0.036788	-0.06244	-0.109842	-0.120976	-0.145657	-0.118353	-0.038994	-0.035955	-0.071806	-0.068449
Pf3D7_05_v3	39193	40738	PF3D7_0500600	stevor, pseudogene	Core	-0.119926	-0.088454	-0.101371	-0.093318	-0.076264	-0.10108	-0.035167	-0.115823	-0.050492	-0.025763
Pf3D7_05_v3	43077	48011	PF3D7_0500800	mature parasite-infected erythrocyte surface antigen	Core	-0.014194	-0.054617	-0.030069	-0.047299	-0.012908	-0.038794	0.017045	0.005478	-0.026486	-0.026911
Pf3D7_05_v3	50172	52760	PF3D7_0500900	serine/threonine protein kinase, FIKK family	Core	-0.127552	-0.091639	-0.045487	-0.080651	-0.082214	-0.043846	-0.057471	-0.032129	-0.072115	-0.106666
Pf3D7_05_v3	55591	57122	PF3D7_0501000	Plasmodium exported protein, unknown function	Core	-0.093902	-0.05533	-0.049377	-0.096991	-0.090642	-0.073711	-0.054576	0.029899	0.004398	-0.058299
Pf3D7_05_v3	57787	59976	PF3D7_0501100	heat shock protein 40, type II	Core	-0.165244	-0.082022	-0.067489	-0.092076	-0.06208	-0.066972	-0.041074	-0.012719	-0.006088	-0.010428
Pf3D7_05_v3	63815	65739	PF3D7_0501200	parasite-infected erythrocyte surface protein	Core	-0.092454	-0.070245	-0.080536	-0.062376	-0.045471	-0.061579	-0.096029	-0.060518	-0.061179	-0.025548
Pf3D7_05_v3	68680	70363	PF3D7_0501300	skeleton-binding protein 1	Core	0.092364	0.105095	0.151677	0.158055	0.172859	0.159889	0.205075	0.043068	0.19916	0.10018
Pf3D7_05_v3	74259	80092	PF3D7_0501400	interspersed repeat antigen	Core	0.012584	0.193563	0.209379	0.19701	0.256186	0.174985	0.14445	0.186827	0.177021	0.181232
Pf3D7_05_v3	80884	82586	PF3D7_0501500	rhoptry-associated protein 3	Core	-0.015412	0.032702	0.051847	0.015264	-0.045019	0.0687	0.013069	-0.010087	-0.0054	0.042831
Pf3D7_05_v3	83791	85487	PF3D7_0501600	rhoptry-associated protein 2	Core	-0.12108	-0.046857	0.01488	-0.017459	-0.008	-0.029574	0.005223	0.001177	0.021845	0.043453
Pf3D7_05_v3	86570	89451	PF3D7_0501700	anaphase-promoting complex subunit 3, putative	Core	-0.009006	0.02443	0.05366	0.077583	0.109011	0.031972	0.043278	0.06482	0.146834	0.048521
Pf3D7_05_v3	91111	94841	PF3D7_0501800	chromatin assembly factor 1 subunit A	Core	-0.015911	0.013215	0.040081	0.027239	0.052629	0.053018	-0.037872	-0.020175	-0.016081	0.031919
Pf3D7_05_v3	94911	96883	PF3D7_0501900	conserved protein, unknown function	Core	-0.031718	-0.061235	-0.042443	0.059727	-0.083484	-0.035571	0.033849	-0.008916	-0.057511	0.02678
Pf3D7_05_v3	97407	102044	PF3D7_0502000	vacuolar protein sorting-associated protein 11, putative	Core	-0.001161	0.035451	0.146459	0.067508	0.108219	0.058267	0.082578	0.010093	0.078741	0.074592
Pf3D7_05_v3	102045	103147	PF3D7_0502100	HCNGP-like protein	Core	0.001429	0.040536	0.008647	-0.007523	-0.096636	0.032707	0.028535	0.133064	0.143522	0.020164
Pf3D7_05_v3	104006	105987	PF3D7_0502200	protein Mpv17, putative	Core	-0.078773	0.064875	0.135528	0.118159	0.104808	0.138651	0.044907	0.20893	0.076885	0.115982
Pf3D7_05_v3	106825	108188	PF3D7_0502300	conserved Plasmodium protein, unknown function	Core	0.063582	-0.014594	-0.017028	-0.079178	0.009161	0.014958	-0.052683	0.059057	-0.036778	-0.040322
Pf3D7_05_v3	109648	111941	PF3D7_0502400	merozoite surface protein 8	Core	-0.025954	-0.027679	-0.031514	-0.054629	0.004058	-0.063607	0.022066	0.029649	0.061889	0.022033
Pf3D7_05_v3	113899	116183	PF3D7_0502500	conserved Plasmodium protein, unknown function	Core	-0.017608	-0.006272	0.034742	-0.08387	-0.039202	0.008054	-0.046147	-0.028069	0.017147	0.014193
Pf3D7_05_v3	116201	120038	PF3D7_0502600	conserved Plasmodium protein, unknown function	Core	0.000549	0.016652	0.01281	-0.035734	-0.022835	-0.015146	0.002119	0.027296	0.054741	0.00345
Pf3D7_05_v3	120039	121705	PF3D7_0502700	conserved protein, unknown function	Core	0.033722	-0.030579	-0.0066	0.035914	0.080189	0.088932	0.002162	0.070379	0.030735	0.078845
Pf3D7_05_v3	123098	124154	PF3D7_0502900	Tim10/DDP family zinc finger protein, putative	Core	-0.130643	-0.233878	-0.113143	-0.150734	-0.163226	-0.059239	-0.027584	-0.014654	-0.003307	-0.048728
Pf3D7_05_v3	124866	126764	PF3D7_0503000	50S ribosomal protein L28, apicoplast, putative	Core	-0.037283	0.001025	0.040232	-0.000375	0.060954	-0.080803	0.042855	0.003626	0.05692	-0.009882
Pf3D7_05_v3	126814	128927	PF3D7_0503100	4-diphosphocytidyl-2-C-methyl-D-erythritol kinase, putative	Core	-0.014315	0.049212	0.013159	0.013685	-0.003508	0.032267	0.039998	0.00735	-0.024153	0.001712
Pf3D7_05_v3	130203	133642	PF3D7_0503200	conserved Plasmodium protein, unknown function	Core	0.089878	0.032416	0.058072	0.058495	0.040405	0.053011	0.054089	0.032303	0.086776	0.110323
Pf3D7_05_v3	134754	136180	PF3D7_0503300	serine/arginine-rich splicing factor 12	Core	-0.002065	0.020493	0.017398	0.026723	0.033245	0.0164	0.076743	-0.046209	0.049645	0.000698
Pf3D7_05_v3	140460	141721	PF3D7_0503400	actin-depolymerizing factor 1	Core	-0.00632	-0.120566	-0.127529	-0.10639	-0.112584	-0.06972	-0.03962	-0.100446	-0.141342	-0.172226
Pf3D7_05_v3	142621	145673	PF3D7_0503500	protein kinase, putative	Core	-0.061453	0.03621	0.039006	0.023875	0.041996	0.019907	-0.010629	0.068254	0.010893	0.077752
Pf3D7_05_v3	146389	150381	PF3D7_0503600	myosin B	Core	-0.040861	-0.03236	-0.08526	-0.067907	-0.107269	-0.064899	-0.040591	-0.044812	0.015941	-0.037623
Pf3D7_05_v3	151172	152634	PF3D7_0503800	60S ribosomal protein L31	Core	0.0263	-0.001871	-0.010746	-0.049241	-0.089975	-0.09252	0.012816	-0.018163	0.001743	-0.023155
Pf3D7_05_v3	153639	156307	PF3D7_0503900	conserved Plasmodium protein, unknown function	Core	0.089311	0.111223	0.094117	0.072536	0.147759	0.126505	-0.002248	0.08368	0.09047	0.128726
Pf3D7_05_v3	157375	165218	PF3D7_0504000	cation transporting P-ATPase	Core	0.053988	0.003701	0.041101	0.021186	0.039335	0.020036	0.044765	0.009333	0.025315	0.024539
Pf3D7_05_v3	165400	166892	PF3D7_0504100	AN1-type zinc finger protein, putative	Core	0.047383	0.063763	0.096697	0.08158	0.012596	0.013361	0.018183	0.102753	0.016155	0.115306
Pf3D7_05_v3	167399	169525	PF3D7_0504200	ATP-dependent RNA helicase DDX27, putative	Core	-0.00992	0.057186	0.035072	0.037806	-0.027293	-0.020967	-0.013585	0.059455	-0.023588	0.036847
Pf3D7_05_v3	169526	170840	PF3D7_0504300	conserved Plasmodium protein, unknown function	Core	0.075671	0.066331	-0.00904	0.002799	0.04529	0.043146	0.074029	0.024115	-0.007047	0.076899
Pf3D7_05_v3	171900	174667	PF3D7_0504400	ATP-dependent helicase, putative	Core	-0.034643	0.022157	0.012711	-0.003225	-0.009866	-0.006145	-0.017367	-0.057863	0.056379	0.066956
Pf3D7_05_v3	174739	176683	PF3D7_0504500	MOLO1 domain-containing protein, putative	Core	0.094074	0.023088	0.063753	0.037407	0.058359	-0.051956	0.057513	0.004307	0.071385	-0.012778
Pf3D7_05_v3	177160	178805	PF3D7_0504600	2-oxoisovalerate dehydrogenase subunit beta, mitochondrial, putative	Core	0.027817	0.049329	0.09267	0.07975	0.04284	0.046763	0.024526	0.089672	0.09725	0.04792
Pf3D7_05_v3	180171	187641	PF3D7_0504700	centrosomal protein CEP120, putative	Core	0.052698	0.035307	0.036513	0.040908	0.052172	0.033929	0.045581	0.104355	0.053218	0.018156
Pf3D7_05_v3	187642	204982	PF3D7_0504800	conserved Plasmodium protein, unknown function	Core	-0.038745	0.019073	0.022913	0.011963	0.030877	0.00108	0.005743	0.007639	-0.000107	-0.035038
Pf3D7_05_v3	206200	208625	PF3D7_0504900	conserved protein, unknown function	Core	-0.061507	-0.120001	-0.089764	-0.11002	-0.064086	-0.118197	-0.116524	-0.037448	-0.078712	-0.110869
Pf3D7_05_v3	208812	218439	PF3D7_0505000	MMS19-like protein, putative	Core	-0.058016	-0.030813	-0.018926	-0.025097	-0.018819	-0.013704	0.01704	-0.031053	-0.027414	-0.021816
Pf3D7_05_v3	220589	229503	PF3D7_0505100	trafficking protein particle complex subunit 8, putative	Core	-0.038053	-0.000184	-0.005166	-0.007411	-0.017135	-0.010502	-0.004147	0.023024	0.030375	-0.003394
Pf3D7_05_v3	230445	232642	PF3D7_0505200	actin-like protein, putative	Core	-0.024264	-0.080029	-0.059557	-0.087612	-0.026932	-0.050026	-0.047811	0.026626	-0.038813	-0.050419
Pf3D7_05_v3	233565	235896	PF3D7_0505300	UDP-N-acetylglucosamine transporter, putative	Core	0.062707	0.043104	0.03088	0.036118	0.04559	0.043246	0.024962	0.045956	-0.012278	-0.05563
Pf3D7_05_v3	235897	238615	PF3D7_0505400	conserved protein, unknown function	Core	-0.026599	-0.002195	-0.008714	-0.009846	-0.011192	-0.053239	-0.028004	0.018649	0.04415	-0.041956
Pf3D7_05_v3	239206	244130	PF3D7_0505500	DNA mismatch repair protein MSH6, putative	Core	0.021451	-0.008936	-0.014335	-0.000144	0.022627	0.010984	0.000776	-0.02114	0.024446	-0.041412
Pf3D7_05_v3	245683	247184	PF3D7_0505600	conserved protein, unknown function	Core	0.027121	0.012525	-0.009219	-0.024102	0.018917	-0.061496	0.010441	0.030929	0.071141	-0.022373
Pf3D7_05_v3	247551	250825	PF3D7_0505700	conserved Plasmodium membrane protein, unknown function	Core	0.009845	0.004181	0.002485	0.051282	0.044752	-0.027732	-0.03491	0.002269	0.016542	-0.083356
Pf3D7_05_v3	251797	252856	PF3D7_0505800	small ubiquitin-related modifier	Core	-0.07357	-0.103743	-0.20165	-0.249554	-0.151062	-0.144247	-0.122574	-0.061202	-0.060494	-0.17508
Pf3D7_05_v3	254223	255767	PF3D7_0505900	mediator of RNA polymerase II transcription subunit 11, putative	Core	0.057222	-0.008922	-0.030947	0.007872	-0.017665	0.052173	0.07873	-0.062793	-0.011126	-0.045992
Pf3D7_05_v3	255975	257563	PF3D7_0506000	conserved Plasmodium protein, unknown function	Core	-0.048372	-0.00079	0.018535	-0.006456	-0.037788	0.009943	0.020735	-0.024422	0.120986	-0.126168
Pf3D7_05_v3	257564	259081	PF3D7_0506100	60S ribosomal subunit protein L24, putative	Core	-0.074148	-0.108369	-0.134008	-0.089079	-0.081847	-0.067757	0.006897	-0.068473	0.000521	-0.101
Pf3D7_05_v3	259514	260854	PF3D7_0506200	TATA-box-binding protein	Core	0.111834	0.009623	0.03772	0.022836	0.024204	0.033038	0.087955	0.117791	0.077517	0.052369
Pf3D7_05_v3	260855	262428	PF3D7_0506300	conserved protein, unknown function	Core	-0.037901	0.058549	0.016898	0.049071	0.04375	0.055082	0.048474	0.08602	0.068312	-0.014866
Pf3D7_05_v3	262429	264175	PF3D7_0506400	conserved Plasmodium protein, unknown function	Core	-0.001375	-0.013331	-0.011345	0.016143	0.045829	0.025608	0.078343	0.154109	0.028169	-0.020806
Pf3D7_05_v3	265345	278559	PF3D7_0506500	conserved Plasmodium protein, unknown function	Core	0.014442	-0.02346	-0.008795	0.032905	0.002766	0.004846	0.02349	0.038796	-0.003053	0.004085
Pf3D7_05_v3	278560	279745	PF3D7_0506600	histone deacetylase, putative, pseudogene	Core	0.03951	-0.022581	-0.018015	-0.018646	0.005879	-0.01144	-0.080218	0.126198	-0.135553	-0.025523
Pf3D7_05_v3	280636	283595	PF3D7_0506700	GTPase-activating protein, putative	Core	0.094031	0.059361	0.101671	0.09416	0.059695	0.080994	0.079262	0.10786	0.072804	0.02277
Pf3D7_05_v3	284441	288273	PF3D7_0506800	transcription factor 25, putative	Core	0.035328	0.039538	0.04814	0.039802	0.003003	-0.000447	0.044251	0.028915	0.035642	-0.007292
Pf3D7_05_v3	288526	291305	PF3D7_0506900	rhomboid protease ROM4	Core	0.032968	0.065173	0.063491	0.073648	0.041271	0.036814	0.054401	0.080502	0.021101	0.020067
Pf3D7_05_v3	294418	296153	PF3D7_0507100	60S ribosomal protein L4	Core	0.074697	0.026936	0.068869	0.031485	-0.022535	0.037599	0.089595	-5.2e-05	0.055958	-0.046296
Pf3D7_05_v3	298177	300986	PF3D7_0507200	subtilisin-like protease 3	Core	0.081109	-0.00188	0.009857	-0.01264	-0.019516	0.025738	0.016379	0.047596	0.02816	0.052688
Pf3D7_05_v3	301680	304861	PF3D7_0507300	subtilisin-like ookinete protein SOPT	Core	0.048465	0.03745	-0.000386	0.034149	0.023896	0.011498	0.007689	0.011445	-0.001974	-0.001605
Pf3D7_05_v3	305711	306672	PF3D7_0507400	conserved Plasmodium protein, unknown function	Core	0.260635	0.220859	0.232334	0.206295	0.199371	0.191475	0.125437	0.273727	0.106006	0.166645
Pf3D7_05_v3	307240	309806	PF3D7_0507500	subtilisin-like protease 1	Core	0.030895	-0.10464	-0.033331	-0.090537	-0.045437	-0.043733	-0.04932	-0.076548	-0.058158	-0.059236
Pf3D7_05_v3	312949	315407	PF3D7_0507600	protein CAF40, putative	Core	0.002352	0.029109	0.060242	0.063968	0.019435	0.038696	0.023761	0.0013	0.056924	0.019413
Pf3D7_05_v3	316516	318611	PF3D7_0507700	nuclear protein localization protein 4, putative	Core	0.019063	-0.011794	0.034471	0.031875	0.026959	0.003112	0.038438	0.021066	-0.040176	-0.019201
Pf3D7_05_v3	321989	327072	PF3D7_0507800	conserved protein, unknown function	Core	-0.002233	0.029177	0.055926	0.008613	-0.000509	-0.006749	0.005952	0.054971	0.001812	-0.032033
Pf3D7_05_v3	328492	329965	PF3D7_0508000	6-cysteine protein	Core	-0.092147	-0.046954	-0.018522	0.037961	0.01066	0.00751	0.021165	0.007004	0.036922	-0.072034
Pf3D7_05_v3	331430	336954	PF3D7_0508100	SET domain protein, putative	Core	-0.004392	0.072999	0.082028	0.086639	0.053571	0.048321	0.064428	0.069972	0.0529	0.086387
Pf3D7_05_v3	337176	339275	PF3D7_0508200	longevity-assurance (LAG1) protein, putative	Core	-0.15506	-0.080801	-0.064596	-0.056554	-0.082425	-0.063569	-0.045402	-0.044224	0.061607	-0.117761
Pf3D7_05_v3	341955	343483	PF3D7_0508300	triose phosphate transporter	Core	0.019853	-0.060754	-0.075433	-0.07582	-0.053336	-0.031999	-0.068489	-0.061512	-0.089961	-0.120459
Pf3D7_05_v3	344681	346981	PF3D7_0508400	conserved protein, unknown function	Core	-0.022838	-0.006829	-0.017361	0.029569	0.009862	-0.037797	0.043766	-0.022984	0.03143	-0.034146
Pf3D7_05_v3	346982	355289	PF3D7_0508500	guanidine nucleotide exchange factor	Core	-0.027312	-0.029206	0.02314	-0.015826	0.012513	-0.012755	-0.004855	0.014346	0.014806	-0.032175
Pf3D7_05_v3	355972	357260	PF3D7_0508600	conserved protein, unknown function	Core	-0.009127	-0.001962	0.04842	-0.012574	-0.011186	-0.031005	0.055533	0.022655	0.058026	-0.044267
Pf3D7_05_v3	358011	362983	PF3D7_0508700	pre-mRNA-processing ATP-dependent RNA helicase PRP5, putative	Core	-0.037334	-0.006299	0.030674	0.017179	-0.023137	-0.028711	-0.01419	-0.008413	0.057782	-0.031653
Pf3D7_05_v3	363338	364692	PF3D7_0508800	single-stranded DNA-binding protein	Core	-0.000664	-0.080328	0.019547	-0.005984	-0.033831	-0.040372	-0.019961	-0.118839	0.010716	-0.027048
Pf3D7_05_v3	366772	376640	PF3D7_0508900	conserved Plasmodium protein, unknown function	Core	0.091811	0.0363	0.031336	0.008493	0.007541	0.001381	0.05472	0.01735	0.119336	-0.018317
Pf3D7_05_v3	376641	378702	PF3D7_0509000	alpha-soluble NSF attachment protein, putative	Core	0.04339	-0.017295	-0.004737	-0.047371	-0.038008	0.033862	-0.012216	-0.043498	0.062082	-0.061892
Pf3D7_05_v3	380827	386453	PF3D7_0509100	structural maintenance of chromosomes protein 4, putative	Core	0.080213	-0.05025	-0.015216	-0.042068	-0.036942	-0.050429	-0.028388	0.006465	-0.024552	-0.056649
Pf3D7_05_v3	386706	388600	PF3D7_0509200	leucine-rich repeat protein	Core	0.115967	0.069065	0.106767	0.119453	0.078253	0.091056	0.027692	0.072205	0.064157	0.114086
Pf3D7_05_v3	388601	389441	PF3D7_0509300	conserved Plasmodium protein, unknown function	Core	-0.001853	-0.143317	-0.167682	-0.175629	-0.104594	-0.102808	-0.055773	-0.115333	-0.067589	-0.215731
Pf3D7_05_v3	389664	399247	PF3D7_0509400	RNA polymerase I	Core	0.083055	-0.040377	0.004327	0.002464	-0.026651	-0.036164	0.016601	0.006438	0.017723	-0.034771
Pf3D7_05_v3	401187	403021	PF3D7_0509500	ERCC4 domain-containing protein, putative	Core	0.095191	0.127676	0.090982	0.185405	0.153442	0.115299	0.071583	0.207866	0.124388	0.133778
Pf3D7_05_v3	403092	405801	PF3D7_0509600	asparagine--tRNA ligase	Core	0.037239	-0.02476	0.003542	-0.003504	-0.021523	-0.045579	-0.014732	-0.039081	0.059533	0.009068
Pf3D7_05_v3	405802	408147	PF3D7_0509700	conserved Plasmodium protein, unknown function	Core	0.007404	-0.085571	-0.132236	0.002637	0.020018	-0.076535	-0.000113	-0.057835	-0.0532	-0.103489
Pf3D7_05_v3	410018	415558	PF3D7_0509800	phosphatidylinositol 4-kinase	Core	0.047946	0.014196	-0.005289	0.021247	0.041698	-0.020306	0.029507	0.054411	0.069484	-0.024928
Pf3D7_05_v3	416115	417559	PF3D7_0509900	conserved protein, unknown function	Core	-0.187616	-0.174994	-0.090455	-0.157855	-0.169982	-0.16455	-0.066178	-0.034396	-0.197327	-0.113719
Pf3D7_05_v3	417886	421675	PF3D7_0510000	conserved Plasmodium protein, unknown function	Core	0.108939	-0.021881	0.007436	0.010101	0.062145	-0.053307	0.034626	0.094821	-0.03402	-0.014216
Pf3D7_05_v3	422496	430603	PF3D7_0510100	conserved protein, unknown function	Core	0.001392	0.018427	0.063435	0.031165	0.066691	0.04029	0.043838	0.103635	0.056174	0.043257
Pf3D7_05_v3	437245	439988	PF3D7_0510200	peptidyl-prolyl cis-trans isomerase	Core	0.158705	0.039474	0.029684	0.038836	0.000861	0.025541	0.036385	0.014917	-0.035861	0.006885
Pf3D7_05_v3	440529	442129	PF3D7_0510300	stripes inner membrane complex protein, putative	Core	0.072988	-0.103296	-0.088844	-0.066175	-0.120153	-0.080594	-0.061362	-0.04773	-0.061547	-0.085349
Pf3D7_05_v3	444010	445781	PF3D7_0510400	PDCD2 domain-containing protein, putative	Core	-0.028793	0.009567	-0.004345	0.002931	0.009935	0.064443	-0.005685	0.134248	0.050806	0.042785
Pf3D7_05_v3	445782	448752	PF3D7_0510500	topoisomerase I	Core	0.09545	0.031163	0.033706	0.062803	0.082329	0.044196	0.010256	-0.028678	0.053377	0.030813
Pf3D7_05_v3	459051	460594	PF3D7_0510700	conserved Plasmodium protein, unknown function	Core	0.08231	-0.021245	-0.086993	-0.015613	0.010493	-0.013429	0.015894	0.085244	0.055331	0.000131
Pf3D7_05_v3	460767	464649	PF3D7_0510800	WD repeat-containing protein, putative	Core	0.044709	-0.021827	-0.074238	0.016647	-0.016279	-0.008258	0.030298	0.02024	0.020797	-0.00707
Pf3D7_05_v3	467335	468350	PF3D7_0511000	translationally-controlled tumor protein homolog	Core	0.107541	-0.098821	-0.044824	-0.100376	-0.158344	-0.067033	-0.011748	-0.038954	-0.040909	-0.065822
Pf3D7_05_v3	469026	470092	PF3D7_0511100	conserved Plasmodium protein, unknown function	Core	-0.149346	-0.161375	-0.098361	-0.273542	-0.196488	-0.134889	-0.124431	-0.184568	-0.022029	-0.157783
Pf3D7_05_v3	470805	474272	PF3D7_0511200	stearoyl-CoA desaturase	Core	-0.050681	-0.096557	-0.073622	-0.072119	-0.053024	-0.052528	-0.031311	-0.011193	-0.076884	-0.062012
Pf3D7_05_v3	474273	479132	PF3D7_0511300	MORN repeat protein, putative	Core	-0.078834	-0.085532	-0.054217	-0.065164	-0.074394	-0.054626	-0.000418	0.007579	-0.002224	-0.032496
Pf3D7_05_v3	481173	482818	PF3D7_0511400	conserved Plasmodium protein, unknown function	Core	0.034288	0.016096	0.024078	0.018506	-0.000327	0.011661	0.006219	0.043209	0.19584	0.038308
Pf3D7_05_v3	486352	517023	PF3D7_0511500	RNA pseudouridylate synthase, putative	Core	0.050512	-0.032629	-0.012564	0.005821	0.019286	0.015028	0.006618	0.051856	0.066758	-0.039474
Pf3D7_05_v3	517024	518135	PF3D7_0511600	apical rhoptry neck protein	Core	-0.007578	-0.088212	-0.110869	-0.20241	-0.24228	-0.118329	-0.094587	-0.223098	-0.044789	-0.252254
Pf3D7_05_v3	518879	520328	PF3D7_0511700	EKC/KEOPS complex subunit CGI121	Core	0.017701	-0.072761	-0.028361	-0.064116	-0.036548	-0.037914	0.015618	0.057885	-0.095949	-0.040412
Pf3D7_05_v3	520470	522943	PF3D7_0511800	inositol-3-phosphate synthase	Core	-0.002982	-0.015218	-0.018549	-0.028842	-0.000213	0.005239	0.039232	-0.010862	0.001262	-0.03189
Pf3D7_05_v3	524776	527428	PF3D7_0511900	conserved Plasmodium protein, unknown function	Core	-0.069568	-0.053157	-0.073401	-0.108421	-0.069829	-0.028719	-0.031194	-0.163564	-0.098857	-0.112439
Pf3D7_05_v3	527429	528756	PF3D7_0512000	prefoldin subunit 6, putative	Core	0.015277	0.00373	-0.018749	0.073336	0.017172	0.010987	0.000571	-0.049204	-0.044916	-0.007832
Pf3D7_05_v3	528757	529659	PF3D7_0512100	conserved protein, unknown function	Core	0.16725	0.02325	-0.118243	-0.049748	-0.074823	-0.081547	0.020721	-0.133817	0.122743	-0.134534
Pf3D7_05_v3	529684	532151	PF3D7_0512200	glutathione synthetase	Core	-0.035106	-0.005127	0.003571	-0.003548	-0.014786	-0.067834	-0.033171	-0.079099	-0.007402	0.031461
Pf3D7_05_v3	533306	534588	PF3D7_0512300	CDK-activating kinase assembly factor MAT1	Core	-0.065965	-0.162255	-0.118331	-0.160498	-0.116178	-0.154501	-0.092078	-0.053657	-0.114996	-0.047579
Pf3D7_05_v3	536023	537227	PF3D7_0512400	conserved Plasmodium protein, unknown function	Core	0.029169	0.032361	-0.003696	0.07664	0.062403	0.042779	0.094527	0.113272	0.083187	0.007053
Pf3D7_05_v3	539481	542843	PF3D7_0512500	conserved Plasmodium protein, unknown function	Core	-0.014928	0.02305	0.030939	0.050831	0.011072	-0.007676	0.00279	0.030947	0.033521	0.019554
Pf3D7_05_v3	544290	546243	PF3D7_0512600	ras-related protein Rab-1B	Core	-0.120008	-0.083599	-0.099864	-0.075079	-0.091405	-0.091351	-0.056471	-0.042583	-0.062033	-0.174908
Pf3D7_05_v3	546484	547829	PF3D7_0512700	orotate phosphoribosyltransferase	Core	0.131726	-0.002988	-0.082494	0.002113	-0.030044	0.06811	0.072547	-0.047164	0.0738	-0.061708
Pf3D7_05_v3	548156	553590	PF3D7_0512800	conserved Plasmodium protein, unknown function	Core	-0.027028	-0.052981	-0.093775	-0.070428	-0.085336	-0.056563	-0.076836	-0.092546	-0.002641	-0.103226
Pf3D7_05_v3	553740	555025	PF3D7_0512900	AKAP-like protein	Core	0.003844	0.002657	-0.082417	-0.0137	-0.159001	0.078414	0.004675	0.005398	0.053617	-0.072748
Pf3D7_05_v3	555026	556323	PF3D7_0513000	conserved protein, unknown function	Core	0.069537	-0.005679	-0.070687	-0.062518	-0.09888	-0.127671	-0.056935	-0.043067	-0.146632	-0.190959
Pf3D7_05_v3	556789	558262	PF3D7_0513100	conserved protein, unknown function	Core	0.057156	-0.035572	-0.079876	-0.049017	-0.049962	-0.025372	-0.04756	-0.084104	-0.034001	-0.131889
Pf3D7_05_v3	559263	568634	PF3D7_0513200	conserved Plasmodium protein, unknown function	Core	0.02024	-0.021966	-0.020006	-0.016801	0.002238	-0.019293	-0.006241	0.211474	0.208626	-0.063027
Pf3D7_05_v3	568932	570169	PF3D7_0513300	purine nucleoside phosphorylase	Core	-0.075405	-0.060115	-0.094662	-0.140337	-0.127612	-0.137695	-0.087323	-0.090394	5.9e-05	-0.139014
Pf3D7_05_v3	570808	572911	PF3D7_0513400	GTP-binding protein, putative	Core	0.036986	-0.067402	-0.059247	0.006979	0.020238	-0.014157	0.015327	0.086705	-0.035613	-0.123653
Pf3D7_05_v3	573338	574498	PF3D7_0513500	mitochondrial import inner membrane translocase subunit TIM16, putative	Core	-0.176911	0.04193	0.059011	0.046355	0.091283	0.07286	-0.053753	0.137494	0.05474	-0.041393
Pf3D7_05_v3	574691	578755	PF3D7_0513600	deoxyribodipyrimidine photo-lyase, putative	Core	-0.028201	-0.003593	0.030129	0.031491	0.038832	0.011221	-0.008396	0.045983	-0.005977	-0.018791
Pf3D7_05_v3	580977	584374	PF3D7_0513700	secreted ookinete protein, putative	Core	0.056764	0.020269	0.061909	0.095613	0.07971	0.030573	0.022506	0.054311	0.114182	-0.0045
Pf3D7_05_v3	585107	586230	PF3D7_0513800	ras-related protein Rab-1A	Core	-0.133089	-0.065237	0.039066	-0.095992	-0.01086	-0.117693	0.051004	-0.054446	-0.077198	-0.052682
Pf3D7_05_v3	587502	588799	PF3D7_0513900	conserved protein, unknown function	Core	-0.014408	0.002268	-0.005818	0.040047	0.083996	0.005172	0.041959	0.076343	-0.02066	0.024854
Pf3D7_05_v3	588800	591019	PF3D7_0514000	tubulin--tyrosine ligase, putative	Core	-0.012683	-0.009742	-0.028413	-0.009655	-0.047813	-0.054289	-0.036049	-0.061692	0.022789	-0.01518
Pf3D7_05_v3	591088	595913	PF3D7_0514100	ATP-dependent DNA helicase UvrD	Core	0.014645	-0.020675	0.01738	-0.005668	0.002772	-0.037917	-0.003571	0.004413	-0.005514	-0.005158
Pf3D7_05_v3	596568	599671	PF3D7_0514200	conserved Plasmodium protein, unknown function	Core	-0.021634	-0.032673	-0.023298	-0.034953	-0.022676	-0.00959	-0.021844	0.022236	-0.0028	-0.022464
Pf3D7_05_v3	599797	603683	PF3D7_0514300	aspartate--tRNA ligase, putative	Core	0.011363	-0.035207	-0.028582	-0.001376	0.035305	-0.022771	-0.028974	-0.02058	0.016871	-0.000347
Pf3D7_05_v3	604777	606580	PF3D7_0514500	conserved Plasmodium membrane protein, unknown function	Core	0.104859	0.086447	0.045306	0.022006	0.025915	0.044355	0.064413	0.040944	0.085199	0.052169
Pf3D7_05_v3	606855	608701	PF3D7_0514600	ribose-5-phosphate isomerase, putative	Core	-0.148364	-0.079797	-0.095334	-0.057758	0.025371	-0.017556	-0.008701	-0.079519	0.05154	-0.111604
Pf3D7_05_v3	609839	615021	PF3D7_0514700	MORN repeat protein, putative	Core	0.054684	0.038074	0.066986	0.078971	0.110777	0.095962	0.037026	0.072819	0.073304	0.156726
Pf3D7_05_v3	615032	618243	PF3D7_0514800	inositol polyphosphate multikinase, putative	Core	0.02985	0.105146	0.089846	0.08041	0.159681	0.089398	0.085609	0.169503	0.161804	0.162067
Pf3D7_05_v3	618379	620195	PF3D7_0514900	conserved Plasmodium protein, unknown function	Core	0.005146	-0.064086	-0.025717	-0.010512	-0.004591	-0.064766	-0.076656	-0.092776	-0.042917	-0.077814
Pf3D7_05_v3	620560	623606	PF3D7_0515000	pre-mRNA-splicing factor CWC2, putative	Core	-0.047318	-0.010103	0.00465	-0.027375	0.007744	-0.012515	-0.031555	-0.049987	-0.00102	-0.046802
Pf3D7_05_v3	624469	626731	PF3D7_0515100	rhomboid protease ROM9	Core	0.060149	-0.054229	-0.02877	-0.005384	-0.061662	-0.079438	-0.036602	-0.043598	-0.073778	-0.11938
Pf3D7_05_v3	627048	628211	PF3D7_0515200	conserved Plasmodium protein, unknown function	Core	0.175758	0.086163	0.061381	0.044717	0.065469	0.057468	0.034424	0.054284	-0.003175	0.030136
Pf3D7_05_v3	628731	635632	PF3D7_0515300	phosphatidylinositol 3-kinase	Core	0.013825	-0.018882	-0.011072	-0.038807	-0.027445	-0.043669	-0.005217	0.030849	0.025446	-0.029294
Pf3D7_05_v3	637104	640631	PF3D7_0515400	conserved protein, unknown function	Core	-0.135032	-0.058291	-0.025186	-0.084159	-0.047624	-0.052523	-0.088427	0.050331	0.056921	-0.071716
Pf3D7_05_v3	640887	644935	PF3D7_0515500	amino acid transporter, putative	Core	-0.01031	-0.03741	-0.010144	-0.061106	-0.064141	-0.066734	0.021037	-0.07035	0.049432	-0.061058
Pf3D7_05_v3	646409	652356	PF3D7_0515600	conserved Plasmodium protein, unknown function	Core	-0.011653	0.000361	0.057492	0.004457	0.01999	-0.005198	-0.011719	0.057377	0.018141	0.022438
Pf3D7_05_v3	653716	655586	PF3D7_0515700	glideosome-associated protein 40, putative	Core	-0.087608	-0.003761	0.043886	0.06306	0.041679	0.04253	0.006692	0.077786	0.03662	0.06735
Pf3D7_05_v3	658173	658927	PF3D7_0515800	BolA-like protein, putative	Core	-0.095387	-0.141122	-0.163159	-0.145864	-0.10692	-0.200925	-0.029988	-0.063405	-0.065691	-0.150522
Pf3D7_05_v3	659900	661386	PF3D7_0515900	NLI interacting factor-like phosphatase, putative	Core	-0.130618	-0.062373	0.042067	0.006432	0.031252	-0.043614	0.014214	0.004508	-0.041825	-0.002644
Pf3D7_05_v3	663301	667167	PF3D7_0516000	RAP protein, putative	Core	-0.004779	0.018919	0.067801	-0.01634	0.022507	0.008115	0.011673	-0.014027	-0.017799	-0.008707
Pf3D7_05_v3	667236	675111	PF3D7_0516100	cation-transporting ATPase 1	Core	-0.015057	-0.005541	0.048249	0.01185	-0.002651	-0.048586	0.014246	0.000136	-0.01246	0.045933
Pf3D7_05_v3	675559	676864	PF3D7_0516200	40S ribosomal protein S11	Core	-0.145573	-0.084298	-0.110683	-0.167888	-0.152545	-0.123367	-0.073718	-0.07258	-0.036149	-0.097003
Pf3D7_05_v3	678660	681192	PF3D7_0516300	tRNA pseudouridine synthase, putative	Core	0.055496	-0.022756	0.03409	0.031117	0.023974	0.030786	0.049503	0.029823	-0.022871	0.031765
Pf3D7_05_v3	681193	682687	PF3D7_0516400	phosducin-like protein 1, putative	Core	-0.072821	-0.081381	0.031997	-0.051895	-0.074893	-0.100863	-0.048726	-0.095152	-0.05585	-0.083372
Pf3D7_05_v3	683458	686109	PF3D7_0516500	major facilitator superfamily domain-containing protein, putative	Core	-0.032494	-0.103101	-0.045068	-0.064096	-0.075325	-0.020244	-0.041222	-0.029038	-0.001555	-0.049935
Pf3D7_05_v3	686560	691892	PF3D7_0516600	sporozoite surface antigen MB2	Core	-0.052244	0.061676	0.061388	0.051566	0.072962	0.042967	-0.010952	0.042741	0.009505	0.065367
Pf3D7_05_v3	694242	699028	PF3D7_0516700	ubiquitin carboxyl-terminal hydrolase 2, putative	Core	0.043333	0.022111	0.030728	0.004919	0.053653	0.028165	-0.002056	0.03316	-0.00649	-0.014302
Pf3D7_05_v3	699870	707506	PF3D7_0516800	AP2 domain transcription factor AP2-O2, putative	Core	-0.04687	-0.027563	-0.03857	-0.00987	0.013006	0.00459	0.032677	-0.015617	0.003256	-0.006833
Pf3D7_05_v3	712512	714022	PF3D7_0516900	60S ribosomal protein L2	Core	0.148043	0.114223	0.098766	0.109885	0.120583	0.130112	0.131337	0.129465	0.08182	0.023967
Pf3D7_05_v3	715515	716925	PF3D7_0517000	60S ribosomal protein L12, putative	Core	0.106464	-0.055877	-0.009196	-0.021926	-0.117166	-0.056477	-0.06508	-0.193133	-0.137665	-0.163781
Pf3D7_05_v3	718175	720105	PF3D7_0517100	conserved protein, unknown function	Core	-0.009489	-0.001288	0.015328	0.047577	0.090231	0.004634	0.037277	0.046435	-0.048361	-0.034844
Pf3D7_05_v3	720493	722891	PF3D7_0517200	conserved Plasmodium protein, unknown function	Core	0.169576	0.091857	0.137385	0.110416	0.120846	0.080083	0.107552	0.132758	0.072949	0.036927
Pf3D7_05_v3	724431	726001	PF3D7_0517300	serine/arginine-rich splicing factor 1	Core	0.048262	0.06427	0.000121	-0.010786	0.015788	0.000877	0.037706	-0.018003	0.047651	0.025771
Pf3D7_05_v3	731157	735412	PF3D7_0517400	FACT complex subunit SPT16, putative	Core	0.018672	0.014764	0.03357	0.012249	0.003084	-0.010077	-0.001351	0.012671	0.031425	0.023347
Pf3D7_05_v3	735637	738650	PF3D7_0517500	UTP--glucose-1-phosphate uridylyltransferase, putative	Core	-0.030014	-0.009532	0.003219	-0.038258	0.031204	-0.008068	-0.059208	0.007224	0.073844	0.052674
Pf3D7_05_v3	739906	741284	PF3D7_0517600	F-actin-capping protein subunit beta, putative	Core	-0.007865	0.027745	0.027132	0.123893	0.088167	0.089313	0.026197	0.086651	0.052243	0.164118
Pf3D7_05_v3	742929	745563	PF3D7_0517700	eukaryotic translation initiation factor 3 subunit B, putative	Core	-0.011843	0.01567	0.043236	0.046594	0.070188	0.044345	-0.00099	0.017343	-0.004295	0.043967
Pf3D7_05_v3	745564	746884	PF3D7_0517800	apicortin, putative	Core	-0.164468	-0.051746	0.01514	-0.123527	-0.04138	-0.105345	-0.126714	-0.098454	-0.018185	-0.019726
Pf3D7_05_v3	747545	749927	PF3D7_0517900	zinc finger protein, putative	Core	-0.044075	-0.030539	-0.029817	-0.021565	0.001492	-0.039978	-0.013111	0.018783	-0.009844	0.040273
Pf3D7_05_v3	750411	752685	PF3D7_0518000	NOSIP domain-containing protein, putative	Core	-0.229511	-0.106728	-0.115206	-0.187834	-0.183758	-0.166609	-0.074497	-0.129472	-0.087006	-0.114008
Pf3D7_05_v3	753048	757794	PF3D7_0518100	protein AMR2	Core	-0.010434	-0.002279	-0.006191	-0.019653	0.018932	-0.034958	-0.025708	-0.040983	-0.055945	-0.013104
Pf3D7_05_v3	758253	759148	PF3D7_0518200	SWIB/MDM2 domain-containing protein	Core	-0.190508	-0.131867	-0.199195	-0.133056	-0.203357	-0.097994	-0.085262	-0.115751	-0.038667	-0.167885
Pf3D7_05_v3	759581	761248	PF3D7_0518300	proteasome subunit beta type-1, putative	Core	-0.091109	-0.081643	-0.077805	-0.121416	-0.03164	-0.080977	-0.06728	-0.020329	-0.135557	-0.122023
Pf3D7_05_v3	761853	763042	PF3D7_0518400	cyclin, putative	Core	-0.037349	-0.104529	-0.147118	-0.027178	-0.117688	-0.020892	-0.047719	-0.043766	-0.045371	-0.032951
Pf3D7_05_v3	763282	767153	PF3D7_0518500	ATP-dependent RNA helicase DDX23, putative	Core	0.013978	0.062197	0.075797	0.071448	0.10342	0.056646	0.024594	0.049709	0.079889	0.058415
Pf3D7_05_v3	769060	773390	PF3D7_0518600	WD repeat-containing protein 26, putative	Core	-0.069934	0.006268	0.026292	0.013887	0.020606	-0.003681	-0.049409	-0.04145	-0.042557	0.044516
Pf3D7_05_v3	773825	780688	PF3D7_0518700	mRNA-binding protein PUF1	Core	-0.034281	-0.034562	-0.052117	-0.012204	-0.030798	-0.044827	-0.046446	-0.049563	-0.071561	-0.02567
Pf3D7_05_v3	783388	785241	PF3D7_0518800	secreted ookinete protein, putative	Core	-0.041752	-0.05811	-0.083828	-0.057874	-0.067247	-0.061522	0.003608	-0.035021	-0.091502	0.006445
Pf3D7_05_v3	785414	786815	PF3D7_0518900	conserved protein, unknown function	Core	-0.174015	-0.105323	-0.090352	-0.107056	-0.184804	-0.154253	0.011904	-0.038975	-0.088491	0.019938
Pf3D7_05_v3	788349	789730	PF3D7_0519000	histone RNA hairpin-binding protein, putative	Core	0.033461	0.018392	0.008875	-0.007784	-0.01949	-0.048502	-0.045887	-0.09164	-0.044128	0.063284
Pf3D7_05_v3	790149	791023	PF3D7_0519100	50S ribosomal protein L14, mitochondrial, putative	Core	-0.010261	-0.167359	-0.225704	-0.109752	-0.151053	-0.140985	-0.044874	-0.357015	-0.132922	-0.150873
Pf3D7_05_v3	791469	793186	PF3D7_0519200	V-type proton ATPase 16 kDa proteolipid subunit	Core	0.170354	-0.019446	0.030333	0.060781	0.081081	0.025367	0.049424	0.048476	-0.086441	-0.068547
Pf3D7_05_v3	795277	797723	PF3D7_0519300	protoheme IX farnesyltransferase, putative	Core	0.006732	0.014374	-0.002926	-0.030233	-0.022816	0.01164	0.005915	-0.032599	-0.020214	-0.001563
Pf3D7_05_v3	797786	799025	PF3D7_0519400	40S ribosomal protein S24	Core	0.012986	-0.132823	-0.16202	-0.165051	-0.1094	-0.014144	-0.066321	-0.157561	-0.047467	-0.197837
Pf3D7_05_v3	801200	809377	PF3D7_0519500	CCR4 domain-containing protein 1, putative	Core	0.054537	0.07663	0.072768	0.069653	0.075387	0.071438	0.021122	0.035648	0.018069	0.069129
Pf3D7_05_v3	812398	815165	PF3D7_0519600	zinc finger protein, putative	Core	0.060006	0.021996	0.013762	0.006477	0.005915	0.026705	0.061689	0.010135	0.088256	0.018567
Pf3D7_05_v3	816816	819389	PF3D7_0519700	FoP domain-containing protein, putative	Core	0.024327	0.016086	0.031549	-0.031864	0.024284	-0.014877	0.001127	-0.062764	-0.03784	-0.049128
Pf3D7_05_v3	820469	823158	PF3D7_0519800	EELM2 domain-containing protein, putative	Core	0.048662	0.126576	0.148424	0.142865	0.120872	0.100037	0.058721	0.094713	0.043834	0.124111
Pf3D7_05_v3	825585	827662	PF3D7_0519900	conserved protein, unknown function	Core	-0.050498	0.089506	0.103318	0.090698	0.067632	0.007018	0.085367	0.03993	0.001925	0.060716
Pf3D7_05_v3	828703	830133	PF3D7_0520000	40S ribosomal protein S9, putative	Core	-0.027148	-0.052226	-0.139463	-0.078521	-0.059484	-0.01347	-0.05658	-0.164548	-0.108463	-0.044675
Pf3D7_05_v3	831367	834593	PF3D7_0520100	protein phosphatase PPM9, putative	Core	-0.020965	0.030047	0.012026	-0.020654	-0.006984	-0.031393	-0.030558	-0.039992	-0.016365	-0.043427
Pf3D7_05_v3	835064	837657	PF3D7_0520200	mediator of RNA polymerase II transcription subunit 17, putative	Core	-0.031846	0.067709	0.081646	0.045689	0.080034	0.07704	0.08116	0.086054	0.023405	0.050906
Pf3D7_05_v3	838178	839333	PF3D7_0520300	U6 snRNA-associated Sm-like protein LSm2, putative	Core	0.016364	-0.135386	-0.148288	-0.117957	-0.212217	0.043591	-0.089807	-0.102723	-0.051282	-0.144063
Pf3D7_05_v3	839405	840810	PF3D7_0520400	single-stranded DNA-binding protein, putative	Core	0.035267	-0.022369	-0.008507	-0.057284	-0.030811	-0.020954	0.022727	-0.096739	0.011324	-0.092819
Pf3D7_05_v3	841473	842905	PF3D7_0520500	phosphomethylpyrimidine kinase, putative	Core	-0.154659	-0.131001	-0.09906	-0.13779	-0.034127	-0.053814	-0.089673	-0.089907	-0.105479	-0.133478
Pf3D7_05_v3	843336	845067	PF3D7_0520600	bis(5'-nucleosyl)-tetraphosphatase [asymmetrical]	Core	-0.09091	-0.06277	0.007254	-0.062709	-0.048155	-0.042207	-0.038874	-0.139708	-0.028857	-0.12191
Pf3D7_05_v3	845593	849017	PF3D7_0520700	CDC73 domain-containing protein, putative	Core	-0.145625	0.031765	0.012068	0.054928	0.046853	0.055337	0.029834	0.097917	0.029401	0.064168
Pf3D7_05_v3	849612	856276	PF3D7_0520800	conserved protein, unknown function	Core	-0.001396	0.015911	-0.00483	-0.020125	0.014041	0.01281	0.013058	0.030504	-0.010594	0.021754
Pf3D7_05_v3	856788	858727	PF3D7_0520900	adenosylhomocysteinase	Core	-0.030369	0.015193	0.004115	0.054993	0.023718	0.064754	0.051426	-0.014556	-0.076117	0.054322
Pf3D7_05_v3	859123	861313	PF3D7_0521000	conserved Plasmodium protein, unknown function	Core	-0.032488	-0.068956	-0.041487	-0.043377	0.018526	-0.045314	-0.032575	0.037309	-0.005176	0.032777
Pf3D7_05_v3	861680	867833	PF3D7_0521100	conserved Plasmodium protein, unknown function	Core	-0.141111	-0.027439	-0.007966	0.071296	0.044306	0.066705	-0.008674	0.875302	0.755004	0.12271
Pf3D7_05_v3	868642	870031	PF3D7_0521200	conserved protein, unknown function	Core	-0.034204	-0.087647	-0.082086	0.02919	0.009627	-0.017416	-0.01204	0.331152	0.193488	0.072796
Pf3D7_05_v3	870032	874820	PF3D7_0521300	zinc finger protein, putative	Core	-0.060785	-0.038089	-0.047771	-0.01419	-0.086046	-0.029753	-0.039707	-0.12869	-0.021417	0.004513
Pf3D7_05_v3	875623	877811	PF3D7_0521400	conserved protein, unknown function	Core	0.051861	0.113956	0.118998	0.100737	0.089775	-0.011484	0.044084	0.079691	0.07296	0.100921
Pf3D7_05_v3	877818	879913	PF3D7_0521500	ribosomal large subunit pseudouridylate synthase, putative	Core	-0.077998	-0.066225	-0.149867	-0.165974	-0.189226	-0.1353	-0.020304	-0.126486	-0.132127	-0.144981
Pf3D7_05_v3	882126	885151	PF3D7_0521700	ATP-dependent RNA helicase DDX1, putative	Core	0.034469	-0.011622	-0.054631	-0.000195	-0.039592	-0.038686	0.000619	-0.032461	0.016567	-0.030243
Pf3D7_05_v3	885464	888444	PF3D7_0521800	AFG1-like ATPase, putative	Core	-0.054393	-0.077119	-0.098151	-0.071097	-0.105104	-0.11694	-0.018242	-0.072898	-0.007356	-0.010093
Pf3D7_05_v3	888445	895394	PF3D7_0521900	conserved Plasmodium protein, unknown function	Core	0.028338	0.068905	0.044888	-0.125607	-0.16667	-0.097918	-0.124129	-0.0586	-0.086305	0.013678
Pf3D7_05_v3	895768	897190	PF3D7_0522000	conserved Plasmodium protein, unknown function	Core	-0.030727	-0.074857	-0.130452	-0.281436	-0.333847	-0.201545	-0.232105	-0.248722	-0.178047	-0.160921
Pf3D7_05_v3	897215	900006	PF3D7_0522100	conserved Plasmodium protein, unknown function	Core	-0.090927	0.05465	0.02684	-0.171227	-0.165466	-0.106713	-0.095831	-0.049301	-0.081097	0.024046
Pf3D7_05_v3	901164	902393	PF3D7_0522200	transcription initiation factor TFIID subunit 10, putative	Core	0.034633	-0.070955	-0.116539	-0.198984	-0.378073	-0.089766	-0.119565	-0.099943	-0.177237	-0.090394
Pf3D7_05_v3	902394	905094	PF3D7_0522300	18S rRNA (guanine-N(7))-methyltransferase, putative	Core	-0.062225	-0.045216	-0.105265	-0.26106	-0.284702	-0.193926	-0.195429	-0.105821	-0.137503	-0.083544
Pf3D7_05_v3	907587	936565	PF3D7_0522400	conserved Plasmodium protein, unknown function	Core	-0.056888	0.086052	0.072513	-0.115142	-0.115884	-0.055371	-0.095743	-0.020304	-0.019148	0.077566
Pf3D7_05_v3	936981	938287	PF3D7_0522500	50S ribosomal protein L17, apicoplast, putative	Core	0.005769	0.049583	-0.050226	-0.225899	-0.24874	-0.094142	-0.133189	-0.071139	-0.112337	-0.035759
Pf3D7_05_v3	939999	941950	PF3D7_0522600	inner membrane complex protein	Core	-0.044245	0.099395	0.11425	-0.078144	-0.110551	-0.044626	-0.120626	0.003877	-0.023896	0.086295
Pf3D7_05_v3	942517	944028	PF3D7_0522700	iron-sulfur assembly protein	Core	0.030569	0.046087	0.006103	-0.151173	-0.256072	-0.122584	-0.192304	-0.02524	-0.110208	0.058207
Pf3D7_05_v3	944029	945181	PF3D7_0522800	pre-mRNA-splicing factor BUD31, putative	Core	-0.03228	-0.071538	-0.176155	-0.203958	-0.225044	-0.071577	-0.09448	-0.089156	-0.161436	-0.109527
Pf3D7_05_v3	948701	953859	PF3D7_0522900	zinc finger protein, putative	Core	0.043907	0.153793	0.107864	-0.054892	-0.08111	-0.020107	-0.05697	0.031516	0.002276	0.081545
Pf3D7_05_v3	957640	962399	PF3D7_0523000	multidrug resistance protein 1	Core	0.047831	0.155907	0.123581	-0.046434	-0.076863	0.011964	-0.027292	-0.003138	-0.004003	0.101964
Pf3D7_05_v3	962977	965294	PF3D7_0523100	mitochondrial-processing peptidase subunit alpha, putative	Core	-0.04628	0.099602	0.097017	-0.065603	-0.144096	-0.035034	-0.067174	-0.008348	0.032399	0.081947
Pf3D7_05_v3	965873	969987	PF3D7_0523200	heptatricopeptide repeat-containing protein, putative	Core	-0.153389	0.054525	0.037248	-0.06963	-0.12747	-0.018159	-0.121403	-0.036841	-0.040667	0.059301
Pf3D7_05_v3	970016	971212	PF3D7_0523300	cytochrome c oxidase subunit ApiCOX18, putative	Core	0.037569	-0.012902	-0.031581	-0.005141	-0.054753	0.027536	0.018063	-0.110187	0.122081	-0.054207
Pf3D7_05_v3	973268	976126	PF3D7_0523400	DnaJ protein, putative	Core	0.00522	0.009736	-0.017746	0.043928	0.025266	0.110271	0.00679	0.010524	-0.005538	0.038139
Pf3D7_05_v3	976440	978065	PF3D7_0523500	dynein light chain Tctex-type, putative	Core	-0.220652	-0.082409	-0.185829	-0.208504	-0.221365	-0.225569	-0.068833	-0.0474	-0.00519	-0.033449
Pf3D7_05_v3	978415	980120	PF3D7_0523600	conserved protein, unknown function	Core	0.01758	-0.009094	-0.087743	-0.041871	-0.108988	-0.041242	-0.032561	-0.093812	-0.052621	0.008819
Pf3D7_05_v3	980504	985604	PF3D7_0523700	conserved Plasmodium membrane protein, unknown function	Core	0.006271	0.024012	0.06857	-0.0106	0.053834	0.049954	0.030028	0.005908	0.038172	0.021722
Pf3D7_05_v3	989755	992309	PF3D7_0523800	divalent metal transporter, putative	Core	0.043953	0.072962	0.072888	0.04966	0.100565	0.037893	0.104107	0.072938	0.072673	0.048752
Pf3D7_05_v3	993183	994857	PF3D7_0523900	MerC domain-containing protein, putative	Core	0.046502	-0.022437	-0.038798	-0.051249	0.040765	0.006118	0.041728	0.038022	0.034212	-0.024748
Pf3D7_05_v3	998503	1002374	PF3D7_0524000	karyopherin beta	Core	0.025769	0.01256	0.024105	0.042829	0.001518	0.027681	0.038022	-0.035352	0.002275	0.063672
Pf3D7_05_v3	1003987	1008358	PF3D7_0524100	conserved Plasmodium protein, unknown function	Core	0.052696	0.03182	0.045254	0.066893	0.037666	0.037562	0.056024	0.037853	0.038615	0.050098
Pf3D7_05_v3	1008386	1009654	PF3D7_0524200	conserved Plasmodium membrane protein, unknown function	Core	0.033552	-0.05419	-0.094184	-0.111227	-0.03259	-0.071446	0.058504	-0.107647	-0.070131	-0.126898
Pf3D7_05_v3	1010701	1012421	PF3D7_0524300	conserved Plasmodium protein, unknown function	Core	0.01329	0.05267	0.074917	0.067596	0.063613	0.080374	0.061512	-0.101498	0.06387	0.095641
Pf3D7_05_v3	1013203	1014800	PF3D7_0524400	ribosome-interacting GTPase 1, putative	Core	0.074965	0.09573	0.070805	0.06869	0.075294	0.025653	0.034847	-0.003338	-0.029999	0.072939
Pf3D7_05_v3	1017559	1018832	PF3D7_0524600	50S ribosomal protein L12, apicoplast, putative	Core	-0.012647	0.091172	0.112773	0.100658	0.102537	0.088276	0.072837	0.109952	0.117638	0.048056
Pf3D7_05_v3	1019335	1020152	PF3D7_0524700	mitochondrial import receptor subunit TOM22, putative	Core	0.081608	-0.141564	-0.05757	-0.037495	-0.018003	-0.019331	0.035336	-0.194195	-0.060679	-0.056032
Pf3D7_05_v3	1021158	1024557	PF3D7_0524800	ubiquitin fusion degradation protein 1, putative	Core	-0.024887	0.001293	-0.009887	0.00946	-0.008152	-0.013793	0.026966	0.019356	0.016659	0.021109
Pf3D7_05_v3	1027146	1030612	PF3D7_0524900	S-adenosyl-L-methionine-dependent tRNA 4-demethylwyosine synthase, putative	Core	-0.004164	0.053395	0.084528	0.05899	0.078933	0.044462	-0.021575	0.08189	0.058888	0.072198
Pf3D7_05_v3	1035979	1038593	PF3D7_0525000	zinc finger protein, putative	Core	-0.017244	-0.053512	-0.055945	-0.04833	-0.044416	-0.018798	0.006037	-0.104955	-0.06057	-0.054789
Pf3D7_05_v3	1041495	1044016	PF3D7_0525100	acyl-CoA synthetase	Core	0.017821	0.090434	0.052215	0.098981	0.083071	0.104101	0.0113	0.017081	0.055648	0.105788
Pf3D7_05_v3	1045212	1051503	PF3D7_0525200	structural maintenance of chromosomes protein 6, putative	Core	-0.008833	-0.007079	-0.02137	0.007766	-0.016818	-0.01163	-0.012743	-0.008439	0.042046	-0.025553
Pf3D7_05_v3	1052218	1054163	PF3D7_0525300	conserved protein, unknown function	Core	0.070236	-0.043806	0.053808	-0.044675	-0.014119	-0.057752	0.00235	-0.021165	0.067921	-0.014727
Pf3D7_05_v3	1057401	1059304	PF3D7_0525400	7-helix-1 protein	Core	0.045767	0.116011	0.064262	0.076236	0.104349	0.04133	0.013109	0.091295	0.010152	0.106382
Pf3D7_05_v3	1059668	1065759	PF3D7_0525500	WD repeat-containing protein, putative	Core	-0.001971	0.048843	0.02106	-0.005446	0.058828	0.038142	0.000814	-0.030108	0.01317	0.08213
Pf3D7_05_v3	1066276	1067962	PF3D7_0525600	RNA methyltransferase, putative	Core	-0.115737	-0.090842	-0.02611	-0.007949	-0.079117	-0.03446	-0.014668	-0.094008	-0.07368	-0.033451
Pf3D7_05_v3	1068266	1069535	PF3D7_0525700	conserved protein, unknown function	Core	-0.063343	-0.088978	-0.144016	-0.103329	-0.08954	-0.003705	-0.090236	-0.105326	-0.169527	-0.076431
Pf3D7_05_v3	1070997	1072399	PF3D7_0525800	inner membrane complex protein 1g, putative	Core	-0.092239	0.044112	0.007111	-0.022402	-0.00231	-0.022236	0.025629	0.110291	0.027605	0.073972
Pf3D7_05_v3	1073396	1075778	PF3D7_0525900	NIMA related kinase 2	Core	-0.073112	-0.050236	0.026103	-0.085159	-0.048462	-0.072671	-0.007563	-0.015498	-0.065556	0.026851
Pf3D7_05_v3	1075779	1078583	PF3D7_0526000	RAP protein, putative	Core	-0.086785	0.057784	0.127164	0.142553	0.165754	0.053179	0.063485	0.121517	0.072514	0.160925
Pf3D7_05_v3	1079529	1081258	PF3D7_0526100	conserved Plasmodium membrane protein, unknown function	Core	0.021176	0.057797	0.038643	0.070737	0.063786	0.112911	-0.028014	0.129346	0.016979	0.112484
Pf3D7_05_v3	1081308	1084066	PF3D7_0526200	ADP-ribosylation factor GTPase-activating protein, putative	Core	0.062132	-0.002538	0.049722	0.022349	0.030178	-0.018689	0.070225	0.013173	-0.031082	-0.016791
Pf3D7_05_v3	1085373	1086844	PF3D7_0526300	WD repeat-containing protein 55, putative	Core	-0.035971	0.069522	0.040044	0.00331	0.080875	-0.025727	-0.034638	0.016198	-0.00024	0.065189
Pf3D7_05_v3	1088173	1089758	PF3D7_0526400	conserved Plasmodium protein, unknown function	Core	0.007633	0.021305	-0.003157	0.063788	0.020568	0.102987	0.050066	0.045131	0.022266	0.116071
Pf3D7_05_v3	1090680	1095334	PF3D7_0526500	conserved Plasmodium protein, unknown function	Core	0.053849	0.019786	0.040805	0.039988	0.057918	0.048098	0.011139	0.064513	0.066588	0.081939
Pf3D7_05_v3	1100953	1115027	PF3D7_0526600	conserved Plasmodium protein, unknown function	Core	-0.048722	-0.008238	-0.017963	0.007556	0.00526	0.01065	0.032365	0.001688	0.002782	-0.004527
Pf3D7_05_v3	1117011	1119901	PF3D7_0526700	conserved protein, unknown function	Core	0.01976	-0.076818	-0.002594	0.036324	0.009399	-0.026477	-0.007952	-0.019595	-0.044278	-0.048259
Pf3D7_05_v3	1120454	1122060	PF3D7_0526800	conserved Plasmodium protein, unknown function	Core	-0.021716	-0.004742	-0.001117	0.033134	0.018472	-0.028483	-0.048368	-0.046517	0.007471	0.048391
Pf3D7_05_v3	1123360	1124845	PF3D7_0526900	transmembrane emp24 domain-containing protein, putative	Core	-0.092286	-0.101661	-0.093269	-0.071667	0.04033	-0.028494	-0.072578	-0.004009	-0.062995	-0.083858
Pf3D7_05_v3	1124849	1128396	PF3D7_0527000	DNA replication licensing factor MCM3, putative	Core	0.100798	0.098619	0.117469	0.099355	0.079869	0.106754	0.056817	0.062122	0.054222	0.095109
Pf3D7_05_v3	1129709	1131004	PF3D7_0527100	ubiquitin-conjugating enzyme E2 N, putative	Core	0.018224	-0.020126	-0.084144	-0.075042	-0.147838	-0.103645	-0.058298	-0.098166	-0.036614	-0.092514
Pf3D7_05_v3	1132687	1135104	PF3D7_0527200	ubiquitin carboxyl-terminal hydrolase 14	Core	-0.008983	0.014522	0.047509	-0.018702	-0.000193	0.0049	-0.0492	-0.074422	-0.064801	0.005358
Pf3D7_05_v3	1135726	1138120	PF3D7_0527300	methionine aminopeptidase 1a, putative	Core	0.139618	0.060783	0.060134	0.062446	0.046092	0.073177	0.060916	0.057034	0.046531	0.078902
Pf3D7_05_v3	1140377	1141404	PF3D7_0527400	conserved Plasmodium protein, unknown function	Core	0.144207	0.005098	0.032317	0.045516	-0.047793	0.040551	0.085975	-0.158111	0.018864	-0.005338
Pf3D7_05_v3	1143368	1145608	PF3D7_0527500	Hsc70-interacting protein	Core	0.162753	0.14775	0.160853	0.138339	0.198733	0.114857	0.031062	0.042385	0.049063	0.045914
Pf3D7_05_v3	1145609	1149060	PF3D7_0527600	conserved Plasmodium protein, unknown function	Core	0.021889	0.017513	-0.047046	0.013817	-0.026347	0.02438	0.011423	0.019664	-0.014739	0.012385
Pf3D7_05_v3	1153426	1155923	PF3D7_0527900	ATP-dependent RNA helicase DDX41, putative	Core	-0.052928	0.015036	0.04835	0.049738	0.047235	0.051207	-0.015499	-0.005642	-0.055247	0.037128
Pf3D7_05_v3	1157590	1161803	PF3D7_0528100	AP-1 complex subunit beta, putative	Core	-0.033176	0.017587	0.013417	0.005935	0.016346	0.02709	0.028904	-0.013419	-0.02011	0.049581
Pf3D7_05_v3	1163158	1165322	PF3D7_0528200	eukaryotic translation initiation factor 3 subunit E, putative	Core	-0.222701	-0.127611	-0.057291	-0.050674	-0.04319	-0.112222	-0.079527	-0.032607	-0.124214	-0.027295
Pf3D7_05_v3	1166270	1168260	PF3D7_0528300	conserved protein, unknown function	Core	-0.024005	0.047834	0.058749	0.09253	0.120259	0.08212	-0.005351	0.015203	0.008041	0.077517
Pf3D7_05_v3	1171409	1174140	PF3D7_0528400	palmitoyltransferase DHHC7	Core	-0.001636	0.077258	0.089585	0.028195	0.019727	-0.030849	0.070858	0.044627	0.022134	0.164158
Pf3D7_05_v3	1174657	1177536	PF3D7_0528500	F-actin-capping protein subunit alpha, putative	Core	-0.04965	-0.043814	-0.043785	-0.051452	-0.083347	-0.064329	-0.074756	-0.043954	-0.057303	-0.099918
Pf3D7_05_v3	1178026	1179140	PF3D7_0528700	peptidyl-prolyl cis-trans isomerase	Core	-0.027304	-0.016888	-0.116574	-0.118307	-0.123524	-0.094295	-0.059657	-0.120442	-0.04854	-0.052733
Pf3D7_05_v3	1180175	1182288	PF3D7_0528800	nucleolar preribosomal GTPase, putative	Core	0.105867	-0.020529	-0.059492	-0.041453	-0.040301	-0.047945	0.012114	0.159105	0.013608	0.058296
Pf3D7_05_v3	1183666	1185889	PF3D7_0528900	conserved protein, unknown function	Core	0.021219	0.064567	0.10821	0.067369	0.032408	0.033926	0.035784	0.029705	0.008546	0.072238
Pf3D7_05_v3	1186537	1189196	PF3D7_0529000	conserved Plasmodium protein, unknown function	Core	0.014727	-0.017126	0.029288	0.041377	0.032227	-0.006694	0.010772	0.034037	0.040892	0.074034
Pf3D7_05_v3	1190750	1191932	PF3D7_0529100	thioredoxin-like protein, putative	Core	0.130548	0.158691	0.110472	0.212308	0.177549	0.056957	0.098289	0.091901	0.164811	0.172133
Pf3D7_05_v3	1192723	1195582	PF3D7_0529200	sugar transporter, putative	Core	-0.06588	0.028735	0.057184	0.005562	0.016475	-0.007123	0.021245	-0.047135	-0.054406	0.087041
Pf3D7_05_v3	1196065	1197639	PF3D7_0529300	apicoplast TIC22 protein	Core	0.04098	-0.003443	-0.027535	-0.04399	0.011648	-0.029723	-0.052602	0.055228	-0.040102	-0.023669
Pf3D7_05_v3	1198915	1205437	PF3D7_0529400	conserved Plasmodium protein, unknown function	Core	-0.002473	-0.002267	-0.023056	-0.015997	0.010446	0.00099	0.023766	-0.037749	-0.036666	-0.006277
Pf3D7_05_v3	1206223	1207929	PF3D7_0529500	cell cycle regulator protein, putative	Core	0.006111	-0.039662	0.04718	-0.027555	0.014071	-0.041874	-0.017671	0.051616	-0.014685	0.042359
Pf3D7_05_v3	1208756	1212352	PF3D7_0529700	heptatricopeptide repeat-containing protein, putative	Core	-0.118105	0.005022	0.015014	0.018272	0.042199	0.02423	0.041387	-0.008479	-0.034892	0.087956
Pf3D7_05_v3	1213283	1219626	PF3D7_0529800	conserved Plasmodium protein, unknown function	Core	0.036363	0.044126	0.027057	0.049882	0.03422	0.03439	0.062619	-0.013066	-0.053012	0.010247
Pf3D7_05_v3	1220527	1222242	PF3D7_0529900	RING zinc finger protein, putative	Core	-0.046307	0.049159	0.01306	-0.045144	-0.034679	-0.045706	-0.012303	-0.049318	-0.099906	-0.002727
Pf3D7_05_v3	1224348	1225141	PF3D7_0530000	conserved Plasmodium protein, unknown function	Core	-0.031839	0.123819	0.122055	0.081016	0.156072	0.108506	0.029953	0.042072	0.062025	0.126641
Pf3D7_05_v3	1226633	1228007	PF3D7_0530100	SNARE protein, putative	Core	-0.026165	0.00233	0.014232	-0.087885	-0.014685	0.005525	-0.060507	-0.109011	-0.026946	-0.001234
Pf3D7_05_v3	1228827	1230901	PF3D7_0530200	phosphoenolpyruvate/phosphate translocator	Core	-0.009631	0.042233	0.047361	0.050968	0.090932	0.045735	0.026355	0.042792	0.043132	0.111461
Pf3D7_05_v3	1233151	1238336	PF3D7_0530300	conserved Plasmodium membrane protein, unknown function	Core	-0.029785	0.005792	0.001808	0.018094	-0.005701	-0.028413	-0.041536	0.001313	0.015056	0.042444
Pf3D7_05_v3	1238383	1244237	PF3D7_0530400	conserved Plasmodium protein, unknown function	Core	-0.065045	-0.02056	0.001156	-0.007	-0.017477	-0.001692	0.010472	0.105684	0.060774	0.078948
Pf3D7_05_v3	1244501	1248363	PF3D7_0530500	conserved Plasmodium membrane protein, unknown function	Core	-0.026516	0.003846	0.030898	0.011907	0.004781	-0.020562	-0.002125	0.0893	-0.002141	0.063283
Pf3D7_05_v3	1248364	1250211	PF3D7_0530600	XAP-5 DNA binding protein, putative	Core	-0.065311	0.048839	0.072229	0.019084	0.043911	0.00593	0.081072	-0.072595	0.046941	0.045626
Pf3D7_05_v3	1250487	1254440	PF3D7_0530700	conserved Plasmodium protein, unknown function	Core	0.002986	-0.005356	0.041798	0.024055	0.021325	0.009196	0.021077	-0.038852	-0.061707	0.043002
Pf3D7_05_v3	1254971	1257488	PF3D7_0530800	CPW-WPC family protein	Core	-0.068732	-0.034286	-0.036835	-0.065845	-0.066083	-0.029545	-0.05846	-0.029714	-0.064427	0.007927
Pf3D7_05_v3	1257489	1266000	PF3D7_0530900	formin 1	Core	0.013626	0.03463	0.012795	0.023882	0.033857	0.009503	0.029827	0.043035	0.001459	0.063671
Pf3D7_05_v3	1267160	1269789	PF3D7_0531000	SURF1 domain-containing protein, putative	Core	-0.024287	0.082726	0.056244	0.051099	-0.03326	0.008286	0.056923	0.034966	0.063646	0.034909
Pf3D7_05_v3	1270138	1278734	PF3D7_0531100	conserved Plasmodium protein, unknown function	Core	-0.040402	0.03211	0.047896	0.030596	0.022923	0.00602	0.009768	0.038091	0.019143	0.081816
Pf3D7_05_v3	1279708	1280849	PF3D7_0531200	ribosomal protein S16, mitochondrial, putative	Core	-0.121959	-0.053543	-0.014952	-0.0716	-0.071325	-0.016525	0.003636	0.042812	-0.017408	-0.062499
Pf3D7_05_v3	1281039	1282422	PF3D7_0531300	conserved Plasmodium protein, unknown function	Core	-0.083389	0.075092	0.100858	0.015148	0.011187	-0.053122	0.020014	-0.000761	-0.018054	-0.002388
Pf3D7_05_v3	1282423	1286356	PF3D7_0531400	conserved Plasmodium protein, unknown function	Core	-0.13036	-0.018762	-0.003626	0.038768	0.069904	0.024974	0.01933	0.063481	0.020622	0.061258
Pf3D7_05_v3	1289455	1291692	PF3D7_0531600	18S ribosomal RNA	Core	0.326484	0.144413	0.160929	0.172229	0.111463	0.159673	0.125036	0.226184	0.125063	0.067027
Pf3D7_05_v3	1292410	1296449	PF3D7_0532000	28S ribosomal RNA	Core	0.431863	0.246214	0.2442	0.253928	0.190001	0.198694	0.110044	0.266263	0.165984	0.147633
Pf3D7_05_v3	1300974	1302019	PF3D7_0532100	early transcribed membrane protein 5	Core	0.264165	0.291449	0.208516	0.249122	0.282929	0.262502	0.218519	0.134837	0.241071	0.27628
Pf3D7_05_v3	1303412	1304776	PF3D7_0532200	Plasmodium exported protein (PHISTc), unknown function	Core	-0.191497	0.011617	0.032701	-0.017939	-0.035204	-0.040148	0.00259	-0.044184	-0.051628	0.07815
Pf3D7_05_v3	1308028	1310190	PF3D7_0532300	Plasmodium exported protein (PHISTb), unknown function	Core	-0.095867	-0.028739	-0.019547	-0.029795	-0.057609	-0.032181	-0.058455	-0.067296	-0.071269	0.070535
Pf3D7_05_v3	1312221	1314404	PF3D7_0532400	lysine-rich membrane-associated PHISTb protein	Core	0.040349	0.061002	0.119885	0.031441	0.021105	0.000205	0.044574	-0.005798	-0.013941	0.103235
Pf3D7_05_v3	1318281	1319479	PF3D7_0532600	Plasmodium exported protein, unknown function	Core	0.001462	0.029308	9.3e-05	-0.023059	0.007744	0.075421	-0.039739	0.004753	-0.062105	-0.010791
Pf3D7_06_v3	77940	79034	PF3D7_0601900	conserved Plasmodium protein, unknown function	Core	-0.03903	-0.100268	0.005765	-0.097591	-0.064697	-0.077334	0.020696	0.041638	-0.038574	0.014955
Pf3D7_06_v3	82359	87172	PF3D7_0602000	zinc finger protein, putative	Core	-0.005374	-0.0664	-0.032219	-0.01168	0.03995	-0.017945	0.005715	0.050078	0.04393	0.017085
Pf3D7_06_v3	92256	96918	PF3D7_0602100	ATP-dependent RNA helicase, putative	Core	-0.030988	-0.037487	-0.031922	-0.025496	-0.040797	-0.011391	-0.032485	0.002373	0.032914	-0.006897
Pf3D7_06_v3	97640	99201	PF3D7_0602200	MYND-type zinc finger protein, putative	Core	0.070507	-0.007921	-0.071913	-0.043757	0.039873	0.026398	0.087395	0.050513	0.111869	-0.02288
Pf3D7_06_v3	99531	100975	PF3D7_0602300	liver merozoite formation protein, putative	Core	-0.034982	0.067233	-0.015337	-0.016192	0.001927	-0.020352	-0.043105	0.04086	0.031908	-0.083444
Pf3D7_06_v3	101135	104811	PF3D7_0602400	elongation factor G	Core	-0.023692	-0.050581	-0.030424	-0.02556	-0.070599	-0.01096	-0.043902	-0.041242	0.047845	-0.077425
Pf3D7_06_v3	105253	106839	PF3D7_0602500	geranylgeranyl transferase type-2 subunit beta, putative	Core	0.103426	0.118257	0.069177	0.086414	0.069734	0.045353	0.056779	0.08964	0.158889	0.052685
Pf3D7_06_v3	106840	111914	PF3D7_0602600	SAC3 domain-containing protein, putative	Core	-0.073126	-0.005574	-0.04653	-0.005359	-0.00984	-0.003497	-0.026385	0.08687	0.077726	-0.037715
Pf3D7_06_v3	113574	115474	PF3D7_0602700	conserved Plasmodium protein, unknown function	Core	-0.049288	-0.024678	-0.026376	-0.030034	-0.041454	-0.0486	0.020581	-0.022592	0.104687	0.004635
Pf3D7_06_v3	115834	118274	PF3D7_0602800	JmjC domain-containing protein, putative	Core	-0.02724	0.114873	0.152605	0.059645	0.07033	0.004226	0.095159	0.090075	0.100324	0.089267
Pf3D7_06_v3	118388	120453	PF3D7_0602900	conserved Plasmodium protein, unknown function	Core	-0.231342	-0.055376	-0.069148	-0.073186	-0.077796	-0.08862	-0.087463	-0.027204	-0.066157	0.012362
Pf3D7_06_v3	122384	124662	PF3D7_0603000	conserved Plasmodium protein, unknown function	Core	-0.07468	0.019901	0.1123	0.115805	0.103127	0.101205	0.113315	0.190023	0.117407	0.18286
Pf3D7_06_v3	125208	127066	PF3D7_0603100	RNA-binding protein, putative	Core	-0.088184	-0.01578	0.053495	-0.017558	0.048151	0.003435	-0.001443	-0.0542	0.047837	0.060251
Pf3D7_06_v3	128371	130182	PF3D7_0603200	mitochondrial chaperone BCS1, putative	Core	-0.017437	-0.033815	-0.014528	0.029607	0.032611	-0.005809	-0.018056	0.06557	0.055001	0.043262
Pf3D7_06_v3	130183	132288	PF3D7_0603300	dihydroorotate dehydrogenase	Core	0.023332	-0.003486	-0.025944	-0.002227	0.027729	-0.053146	0.014089	0.078733	0.002156	-0.026678
Pf3D7_06_v3	132900	136711	PF3D7_0603400	trophozoite exported protein 1	Core	-0.028739	-0.032249	-0.003362	-0.031682	-0.043918	-0.088165	-0.041054	-0.002736	0.02283	-0.003511
Pf3D7_06_v3	138943	140768	PF3D7_0603500	cation/H+ antiporter	Core	0.017296	0.025168	-0.04564	-0.004549	-0.021373	0.010685	0.053488	0.051825	0.041664	0.033698
Pf3D7_06_v3	141168	149193	PF3D7_0603600	conserved Plasmodium protein, unknown function	Core	-0.046758	-0.040049	-0.05109	-0.062449	-0.057026	-0.028134	-0.008339	-0.031969	-0.004145	-0.013139
Pf3D7_06_v3	150805	152463	PF3D7_0603700	phenylalanine--tRNA ligase	Core	0.003282	0.027368	0.055304	-0.034978	0.013537	-0.021019	0.012001	-0.007001	0.117573	0.068369
Pf3D7_06_v3	152464	160705	PF3D7_0603800	centrosomal protein CEP76, putative	Core	-0.049057	-0.040167	-0.053349	-0.056555	-0.047455	-0.075395	-0.01521	-0.020356	0.055978	0.004746
Pf3D7_06_v3	161004	162631	PF3D7_0603900	conserved Plasmodium protein, unknown function	Core	-0.055261	-0.11913	-0.104163	-0.101936	-0.059075	-0.071776	-0.043257	-0.150198	-0.080889	-0.088294
Pf3D7_06_v3	163578	170110	PF3D7_0604000	conserved Plasmodium protein, unknown function	Core	-0.040074	0.01266	-0.007478	-0.010557	0.001341	0.01639	0.010653	0.034885	0.022727	0.035133
Pf3D7_06_v3	171051	177490	PF3D7_0604100	AP2 domain transcription factor	Core	-0.034927	-0.012414	0.022358	0.043485	0.023196	0.017082	0.026652	0.014222	0.047065	0.058357
Pf3D7_06_v3	180686	181731	PF3D7_0604200	mitochondrial ribosomal protein L41, putative	Core	-0.114155	-0.069297	-0.222552	-0.225409	-0.138988	-0.126406	-0.040405	-0.108921	-0.020033	-0.219288
Pf3D7_06_v3	181966	184714	PF3D7_0604300	conserved Plasmodium protein, unknown function	Core	-0.023813	-0.023482	-0.003059	-0.04643	-0.036301	-0.014414	-0.048458	-0.023638	0.027883	-0.018641
Pf3D7_06_v3	184715	186093	PF3D7_0604400	conserved protein, unknown function	Core	0.073464	0.069323	0.058578	0.064966	-0.022107	0.107488	0.114165	0.110736	0.113427	0.147794
Pf3D7_06_v3	188762	198328	PF3D7_0604500	conserved Plasmodium protein, unknown function	Core	-0.006196	-0.004574	0.008532	0.03096	0.016517	-0.012916	0.004397	0.024143	0.046504	0.044347
Pf3D7_06_v3	198612	204497	PF3D7_0604600	DNA helicase, putative	Core	0.019151	-0.013367	-0.023077	0.019133	-0.015852	0.007567	-0.010186	-0.024405	0.03757	-0.000684
Pf3D7_06_v3	204498	206457	PF3D7_0604700	glyoxalase I-like protein GILP	Core	0.074526	0.019365	-0.045476	-0.016396	-0.008726	0.014115	0.023792	0.062025	0.088471	0.113452
Pf3D7_06_v3	206605	211409	PF3D7_0604800	RAP protein, putative	Core	-0.051675	-0.023638	-0.010035	0.00144	0.033335	-0.013174	-0.046343	-0.021808	0.021551	0.03664
Pf3D7_06_v3	212165	213282	PF3D7_0604900	conserved Plasmodium protein, unknown function	Core	-0.20143	-0.020848	0.024113	0.051782	-0.002423	0.005348	-0.014215	0.075984	-0.060355	0.149058
Pf3D7_06_v3	213308	214392	PF3D7_0605000	50S ribosomal protein L24, putative	Core	-0.172967	-0.171954	-0.211701	-0.138782	-0.192167	-0.12192	-0.141694	-0.179681	-0.043872	-0.115463
Pf3D7_06_v3	216990	219757	PF3D7_0605100	RNA-binding protein, putative	Core	-0.046927	-0.042475	-0.010412	0.002669	0.011888	-0.006977	0.049615	0.013418	0.040755	0.048361
Pf3D7_06_v3	220157	222063	PF3D7_0605200	conserved protein, unknown function	Core	-0.020097	0.022813	-0.054824	-0.069171	-0.08278	-0.125936	-0.053574	-0.122319	0.026099	-0.023115
Pf3D7_06_v3	222489	224450	PF3D7_0605300	serine/threonine protein kinase	Core	-0.056133	0.071521	0.121633	0.103827	0.102498	0.050985	0.086433	0.034892	0.082002	0.097229
Pf3D7_06_v3	225221	227696	PF3D7_0605500	cyclin dependent kinase binding protein, putative	Core	-0.049176	-0.000861	-0.029064	0.004102	0.021299	-0.036117	-0.000302	0.013478	0.03961	0.012756
Pf3D7_06_v3	227882	235085	PF3D7_0605600	nucleoside diphosphate kinase, putative	Core	-0.042662	-0.002889	0.015727	0.003031	0.009082	-0.017389	-0.002381	0.02798	0.045761	0.013184
Pf3D7_06_v3	236147	237501	PF3D7_0605700	conserved Plasmodium protein, unknown function	Core	-0.001308	-0.013766	-0.057492	-0.084239	-0.046012	-0.092298	0.007873	-0.036817	-0.007154	0.046247
Pf3D7_06_v3	237561	244771	PF3D7_0605800	DNA repair protein RAD50, putative	Core	-0.036049	-0.008144	-0.032677	-0.029417	-0.023081	-0.068776	-0.012185	-0.018186	-0.025968	0.006775
Pf3D7_06_v3	247390	249416	PF3D7_0605900	long chain polyunsaturated fatty acid elongation enzyme, putative	Core	-0.024516	-0.036205	-0.112925	-0.115598	-0.087417	-0.076492	0.011756	-0.193041	-0.068749	-0.126261
Pf3D7_06_v3	250362	254053	PF3D7_0606000	conserved Plasmodium protein, unknown function	Core	0.032092	0.077759	0.051412	0.054973	0.066624	0.018391	0.056451	0.074808	0.005496	0.037123
Pf3D7_06_v3	257354	260224	PF3D7_0606100	RNA-binding protein, putative	Core	-0.008489	-0.07591	-0.076557	-0.119342	-0.097113	-0.130979	-0.103886	-0.169056	-0.11606	-0.120953
Pf3D7_06_v3	260781	262195	PF3D7_0606200	ubiquitin-conjugating enzyme E2 PEX4, putative	Core	-0.085608	-0.08116	-0.152483	-0.123976	-0.158893	-0.036893	0.018473	-0.049273	0.033784	-0.167225
Pf3D7_06_v3	265589	268649	PF3D7_0606500	polypyrimidine tract-binding protein, putative	Core	-0.037917	0.00105	0.014443	0.027407	0.086288	-0.004147	-0.007879	0.062552	0.053303	0.037378
Pf3D7_06_v3	270082	278012	PF3D7_0606600	conserved Plasmodium protein, unknown function	Core	-0.09529	-0.023671	-0.03991	-0.019837	-0.002169	-0.06197	-0.019409	-0.013327	-0.01233	-0.030294
Pf3D7_06_v3	281799	287267	PF3D7_0606700	coatomer alpha subunit, putative	Core	0.026781	0.062491	0.0371	0.040152	0.062202	0.069606	-0.008878	0.051191	-0.003035	0.044221
Pf3D7_06_v3	288127	289526	PF3D7_0606800	VFT protein	Core	0.017593	0.068465	0.11446	0.084178	0.082851	0.060859	0.021466	0.002304	0.026558	0.059875
Pf3D7_06_v3	290176	291335	PF3D7_0606900	glutaredoxin-like protein	Core	-0.029635	-0.036529	-0.028747	0.033718	-0.021865	-0.021065	0.013501	0.094384	0.020184	0.016938
Pf3D7_06_v3	293614	297047	PF3D7_0607000	translation initiation factor IF-2, putative	Core	0.003388	0.005491	0.071538	0.076378	0.027731	0.036931	-0.018247	-0.017208	0.011932	0.007659
Pf3D7_06_v3	297691	301447	PF3D7_0607100	MYND-type zinc finger protein, putative	Core	0.067681	0.004543	0.031313	0.033864	0.050818	0.072148	-0.007014	0.035219	0.070655	0.020821
Pf3D7_06_v3	301624	303540	PF3D7_0607200	RING zinc finger protein, putative	Core	-0.078523	-0.019215	0.002892	0.011609	0.019929	-0.003087	0.059189	0.00777	0.035402	-0.008133
Pf3D7_06_v3	304388	306213	PF3D7_0607300	uroporphyrinogen III decarboxylase	Core	0.050698	-0.050974	0.035121	0.029342	0.030357	-0.036154	0.076225	-0.021572	0.013914	-0.033466
Pf3D7_06_v3	306214	310211	PF3D7_0607400	G-protein associated signal transduction protein, putative	Core	-0.00125	-0.044885	0.003286	-0.020088	0.002382	-0.067319	-0.019474	-0.00831	-0.105443	-0.039657
Pf3D7_06_v3	311300	313365	PF3D7_0607500	4-hydroxybenzoate polyprenyltransferase, putative	Core	-0.101758	0.004959	-7.9e-05	0.015326	-0.002744	-0.060201	0.055718	0.055535	-0.002626	0.016093
Pf3D7_06_v3	313606	317132	PF3D7_0607600	spindle assembly abnormal protein 6, putative	Core	0.000456	-0.014762	-0.065551	-0.004714	-0.0362	-0.101078	-0.037857	-0.080648	-0.009818	-0.04317
Pf3D7_06_v3	320490	329248	PF3D7_0607700	conserved Plasmodium protein, unknown function	Core	-0.026829	-0.019855	-0.027013	-0.021002	-0.001637	-0.016855	0.018002	0.00713	-0.002529	-0.009936
Pf3D7_06_v3	329287	331975	PF3D7_0607800	GTP-binding protein, putative	Core	-0.096992	-0.072452	-0.021183	-0.027195	-0.012364	-0.074524	-0.063445	-0.02569	-0.02453	-0.03046
Pf3D7_06_v3	332093	335020	PF3D7_0607900	conserved Plasmodium protein, unknown function	Core	-0.097525	-0.059877	-0.022988	0.00307	-0.012627	-0.026375	0.066689	-0.013639	0.070355	0.025459
Pf3D7_06_v3	335021	337580	PF3D7_0608000	diphthine methyltransferase, putative	Core	0.024089	-0.002218	-0.044445	-0.008471	0.010232	0.022041	0.03557	0.101086	0.067548	0.026778
Pf3D7_06_v3	337581	341817	PF3D7_0608100	conserved Plasmodium protein, unknown function	Core	0.081815	-0.006664	-0.033069	-0.023476	-0.029714	-0.007401	-0.0303	-0.043274	-0.013879	-0.027053
Pf3D7_06_v3	341818	343016	PF3D7_0608200	conserved Plasmodium protein, unknown function	Core	-0.095708	-0.074531	-0.133971	-0.076914	-0.190689	-0.111406	0.023698	-0.15578	-0.083416	-0.137288
Pf3D7_06_v3	343017	347757	PF3D7_0608300	heptatricopeptide repeat-containing protein, putative	Core	-0.11471	-0.02082	0.030438	0.014274	-0.008935	0.03091	0.045342	0.02595	0.02817	-0.03071
Pf3D7_06_v3	347760	349621	PF3D7_0608310	sorting assembly machinery 50 kDa subunit, putative	Core	-0.061254	-0.064447	-0.001415	0.031831	-0.057739	-0.035594	-0.00433	0.010081	0.073342	-0.082919
Pf3D7_06_v3	349696	350765	PF3D7_0608400	conserved Plasmodium protein, unknown function	Core	-0.095356	-0.119818	-0.027279	-0.089992	-0.019815	-0.084062	-0.017233	-0.169997	-0.056394	-0.048099
Pf3D7_06_v3	351530	353025	PF3D7_0608500	proteasome subunit alpha type-2, putative	Core	-0.148769	-0.097939	-0.115065	-0.132474	-0.109044	-0.101306	-0.139109	-0.141331	-0.083444	-0.230979
Pf3D7_06_v3	354979	356526	PF3D7_0608600	conserved Plasmodium protein, unknown function	Core	-0.010724	0.03017	0.085846	0.042469	-0.010744	-0.015994	0.040496	-0.159764	-0.058202	-0.053078
Pf3D7_06_v3	358141	360453	PF3D7_0608700	T-complex protein 1 subunit zeta	Core	0.103794	0.035013	0.067125	0.071367	0.097865	0.075499	0.042852	0.101135	0.092471	0.005494
Pf3D7_06_v3	362385	364129	PF3D7_0608800	ornithine aminotransferase	Core	0.048197	0.08106	0.113752	0.058543	0.046739	0.043757	0.04865	0.059744	0.076412	0.051617
Pf3D7_06_v3	365037	368709	PF3D7_0608900	conserved Plasmodium protein, unknown function	Core	-0.057517	-0.081775	-0.019835	0.011413	0.00571	-0.015461	-0.026459	0.002176	0.045501	-0.02962
Pf3D7_06_v3	370011	388704	PF3D7_0609000	nucleoporin NUP637, putative	Core	-0.007285	-0.036867	-0.043241	-0.008252	-0.007389	-0.013726	0.010993	-0.009573	0.024569	-0.074169
Pf3D7_06_v3	388705	390998	PF3D7_0609100	zinc transporter ZIP1, putative	Core	-0.057375	-0.131756	-0.187477	-0.136841	-0.180395	-0.110122	-0.050528	-0.090582	-0.108589	-0.190356
Pf3D7_06_v3	392741	394861	PF3D7_0609200	citrate synthase-like protein, putative	Core	-0.049994	-0.071579	-0.053299	-0.009114	-0.064648	-0.069912	-0.027494	-0.144281	-0.056742	-0.068041
Pf3D7_06_v3	395992	399539	PF3D7_0609300	conserved Plasmodium protein, unknown function	Core	0.026	0.038848	0.015171	0.054497	0.047622	0.021868	0.009788	0.070245	0.055146	0.036679
Pf3D7_06_v3	399563	401874	PF3D7_0609400	mitochondrial cardiolipin synthase, putative	Core	0.011758	0.067959	0.054904	0.032447	0.080286	0.027348	0.021063	0.060159	0.020987	0.027156
Pf3D7_06_v3	402472	407492	PF3D7_0609500	conserved Plasmodium protein, unknown function	Core	0.042752	0.011804	-0.006068	0.04311	0.036339	0.050815	0.073306	0.024073	0.053131	0.045485
Pf3D7_06_v3	407791	412252	PF3D7_0609600	conserved Plasmodium protein, unknown function	Core	0.02408	-0.01296	-0.016749	-0.031427	-0.029073	-0.031296	-0.005491	0.01308	-0.019346	-0.026494
Pf3D7_06_v3	413402	420031	PF3D7_0609700	conserved Plasmodium protein, unknown function	Core	0.034112	0.017508	0.025399	0.029713	0.018189	0.018295	0.030671	0.07929	0.029986	0.009533
Pf3D7_06_v3	420907	422872	PF3D7_0609800	palmitoyltransferase DHHC2, putative	Core	0.175787	0.096156	0.10047	0.081031	0.080955	0.105032	0.134729	0.041711	0.09181	0.031901
Pf3D7_06_v3	425555	432108	PF3D7_0609900	conserved Plasmodium protein, unknown function	Core	0.089241	-0.050687	-0.029416	0.009148	-0.010378	0.021424	0.06501	0.093504	0.064305	0.034661
Pf3D7_06_v3	432758	434428	PF3D7_0610000	mitochondrial ribosomal protein L19 precursor, putative	Core	-0.028253	-0.091791	-0.137267	-0.114302	-0.127534	-0.071817	0.046736	-0.02041	0.007785	-0.181661
Pf3D7_06_v3	434557	436715	PF3D7_0610100	pre-mRNA-splicing factor SLU7, putative	Core	-0.099298	-0.051525	-0.01535	-0.033487	-0.037009	-0.013206	0.050712	0.007692	0.002762	-0.065739
Pf3D7_06_v3	437413	440795	PF3D7_0610200	RNA-binding protein 25, putative	Core	0.018448	0.033664	0.049456	0.08254	0.070005	0.025212	0.063142	0.07551	-0.049854	0.045977
Pf3D7_06_v3	444497	445407	PF3D7_0610400	histone H3	Core	0.047079	-0.047873	-0.122612	-0.121547	-0.160874	-0.029239	-0.0207	-0.104277	-0.025989	-0.055257
Pf3D7_06_v3	445511	446613	PF3D7_0610500	peptidyl-tRNA hydrolase PTRHD1, putative	Core	-0.031773	-0.11218	-0.035213	-0.101824	-0.101261	-0.154676	-0.123373	0.063169	-0.022952	-0.128654
Pf3D7_06_v3	449041	451711	PF3D7_0610600	calcium-dependent protein kinase 2	Core	0.045988	0.018318	0.016193	0.021551	0.0372	-0.003249	-0.029782	0.026516	-0.031801	0.002845
Pf3D7_06_v3	453559	455939	PF3D7_0610800	transketolase	Core	0.051471	0.011613	0.037852	0.074512	0.026939	-0.01415	0.020757	0.044169	0.032683	0.003314
Pf3D7_06_v3	456497	460839	PF3D7_0610900	transcription elongation factor SPT5, putative	Core	0.116089	0.017642	0.055307	0.089969	0.040044	0.022693	0.031833	0.063664	0.072336	-0.000256
Pf3D7_06_v3	463314	464926	PF3D7_0611000	SNARE associated Golgi protein, putative	Core	0.094771	0.005673	0.002923	0.038701	0.033243	0.024176	0.026233	0.052356	0.044094	0.07457
Pf3D7_06_v3	465948	466699	PF3D7_0611100	succinate dehydrogenase subunit 3, putative	Core	0.037674	-0.031725	-0.019634	-0.020341	-0.130377	0.037831	-0.0416	0.089953	0.081953	0.003655
Pf3D7_06_v3	467231	468892	PF3D7_0611200	AP2 domain transcription factor, putative	Core	0.110103	-0.055373	-0.049727	-0.018316	-0.023164	0.015776	-0.006243	0.053527	-0.085686	-0.08437
Pf3D7_06_v3	469799	471441	PF3D7_0611300	ATP synthase-associated protein, putative	Core	0.013809	-0.070982	-0.133732	-0.117789	-0.122512	-0.055207	0.021458	-0.118048	0.011217	-0.073091
Pf3D7_06_v3	471442	474400	PF3D7_0611400	SWIB/MDM2 domain-containing protein	Core	0.039816	-0.025625	-0.059138	-0.007042	-0.014441	0.001701	0.025935	-0.043226	0.069087	-0.059839
Pf3D7_06_v3	482575	484157	PF3D7_0611500	conserved protein, unknown function	Core	0.120267	0.027164	0.064384	0.071057	0.035487	0.085873	0.074844	0.246279	0.114323	0.04446
Pf3D7_06_v3	484864	487316	PF3D7_0611600	basal complex transmembrane protein 1	Core	0.101292	-0.017055	0.04604	0.050226	0.022461	0.024578	0.084021	0.097938	0.112227	0.089316
Pf3D7_06_v3	490608	501390	PF3D7_0611800	conserved Plasmodium protein, unknown function	Core	0.004682	-0.059655	-0.056914	-0.025643	-0.035021	-0.055192	-0.006127	-0.064984	0.039388	-0.084603
Pf3D7_06_v3	506130	507438	PF3D7_0611900	lsm12, putative	Core	0.053193	0.03419	0.036882	-0.002107	-0.113931	-0.041192	0.054718	-0.054773	0.030223	-0.012866
Pf3D7_06_v3	507439	508536	PF3D7_0612000	conserved Plasmodium protein, unknown function	Core	0.0253	-0.087171	-0.01159	0.011956	0.038967	-0.036997	-0.018067	-0.12309	-0.018308	-0.067143
Pf3D7_06_v3	508910	511380	PF3D7_0612100	eukaryotic translation initiation factor 3 subunit L, putative	Core	0.047669	-0.087896	-0.023187	-0.032973	-0.033596	0.011854	0.038513	0.053597	0.061515	0.016641
Pf3D7_06_v3	512722	519798	PF3D7_0612200	leucine-rich repeat protein	Core	0.036758	0.005231	-0.037582	-0.002035	-0.016849	-0.004999	0.021288	0.022241	0.033573	-0.034705
Pf3D7_06_v3	521168	522119	PF3D7_0612400	conserved Plasmodium protein, unknown function	Core	-0.037127	-0.098335	-0.108344	-0.085019	-0.064105	-0.06887	-0.116994	0.082114	0.053592	-0.040771
Pf3D7_06_v3	523407	525355	PF3D7_0612600	cytoplasmic tRNA 2-thiolation protein 1, putative	Core	0.051502	-0.026368	0.007911	-0.020435	0.05934	0.006357	-0.028647	0.004075	0.014198	-0.027358
Pf3D7_06_v3	525737	527280	PF3D7_0612700	6-cysteine protein P12	Core	-0.018456	0.041706	0.045756	0.00251	0.011671	0.007086	0.011054	0.080462	0.055759	0.027973
Pf3D7_06_v3	527810	529425	PF3D7_0612800	6-cysteine protein	Core	-0.039377	-0.004069	0.075701	0.074055	0.120933	0.023821	0.01878	0.184369	0.102247	0.027832
Pf3D7_06_v3	530876	533436	PF3D7_0612900	nucleolar GTP-binding protein 1, putative	Core	0.111543	0.057453	0.069592	0.003938	0.025841	-0.016044	-0.006221	0.055649	0.037905	-0.056597
Pf3D7_06_v3	533657	535614	PF3D7_0613000	conserved Plasmodium protein, unknown function	Core	0.076799	-0.020368	-0.150998	-0.15403	-0.130371	-0.037614	0.010271	-0.128743	-0.111501	-0.050315
Pf3D7_06_v3	537528	538835	PF3D7_0613100	conserved Plasmodium protein, unknown function	Core	0.087368	0.076572	-0.019261	-0.027036	-0.121083	0.009972	0.061334	0.041828	0.071131	-0.121929
Pf3D7_06_v3	539054	539875	PF3D7_0613200	conserved Plasmodium protein, unknown function	Core	0.051211	-0.170612	-0.180624	-0.249887	-0.241788	-0.231341	-0.072663	-0.251738	-0.1346	-0.133686
Pf3D7_06_v3	539876	545048	PF3D7_0613300	rhoptry protein ROP14	Core	0.006067	-0.010086	0.018082	-0.01163	-0.019915	-0.036176	-0.025343	-0.023425	-0.030789	0.003002
Pf3D7_06_v3	546714	547991	PF3D7_0613400	50S ribosomal protein L18, apicoplast, putative	Core	0.019372	0.047667	0.070527	0.062969	0.070895	0.049863	0.095989	0.185482	0.100471	0.163649
Pf3D7_06_v3	548030	552621	PF3D7_0613500	AP-3 complex subunit beta, putative	Core	0.046466	0.013545	0.042642	0.062416	0.081307	0.086172	0.035168	0.080192	0.11118	0.014425
Pf3D7_06_v3	554207	558478	PF3D7_0613600	conserved Plasmodium protein, unknown function	Core	0.015682	0.007458	-0.016582	0.003135	0.005553	-0.030303	0.020744	0.014576	0.043914	-0.040475
Pf3D7_06_v3	559099	561710	PF3D7_0613700	syntaxin-binding protein, putative	Core	-0.003603	-0.038962	0.028278	0.01001	0.003803	0.009903	-0.017187	-0.019692	0.004696	-0.045203
Pf3D7_06_v3	565889	579214	PF3D7_0613800	AP2 domain transcription factor, putative	Core	-0.00111	-0.012266	-0.008081	-0.020686	-0.004175	-0.006152	0.03111	-0.015258	0.012522	-0.029674
Pf3D7_06_v3	579215	586146	PF3D7_0613900	myosin E, putative	Core	-0.020604	-0.009046	0.004082	-0.022563	0.015335	-0.01489	-0.018837	-0.028778	0.01651	0.038156
Pf3D7_06_v3	586769	588885	PF3D7_0614000	thiamine-phosphate synthase, putative	Core	0.04053	0.049907	0.075314	0.064418	0.064689	0.055883	0.095939	0.027029	0.116352	0.106715
Pf3D7_06_v3	589207	592514	PF3D7_0614100	conserved Plasmodium protein, unknown function	Core	-0.116697	-0.049745	-0.076004	-0.071172	-0.03835	-0.015688	-0.026473	-0.003128	-0.026211	-0.041859
Pf3D7_06_v3	592922	596154	PF3D7_0614200	cytosolic Fe-S cluster assembly factor NAR1, putative	Core	-0.006025	-0.014344	0.013069	0.002797	-0.023513	-0.043655	-0.004664	0.030031	0.105962	0.04243
Pf3D7_06_v3	597234	600767	PF3D7_0614300	major facilitator superfamily-related transporter, putative	Core	0.064222	0.016237	0.005525	0.024061	0.031211	0.031672	-0.021531	-0.014489	-0.019963	-0.005969
Pf3D7_06_v3	604323	605590	PF3D7_0614400	pre-mRNA-splicing factor CWF7, putative	Core	-0.000737	0.030812	-0.080755	0.020935	-0.004233	0.018063	0.009145	-0.031316	-0.008842	0.014375
Pf3D7_06_v3	605892	607509	PF3D7_0614500	60S ribosomal protein L19	Core	-0.129972	-0.211202	-0.194629	-0.131664	-0.162168	-0.189763	-0.020248	-0.1688	-0.164674	-0.221087
Pf3D7_06_v3	609008	611352	PF3D7_0614600	conserved Plasmodium protein, unknown function	Core	0.138155	0.061466	0.078747	0.151669	0.107274	0.12444	0.075348	-0.000331	0.058696	0.103994
Pf3D7_06_v3	612221	614648	PF3D7_0614700	conserved Plasmodium protein, unknown function	Core	-0.070765	-0.026089	-0.033396	0.029679	0.039772	0.028826	0.018337	0.074038	0.090129	-0.031386
Pf3D7_06_v3	615047	616860	PF3D7_0614800	endonuclease III-like protein 1, putative	Core	-0.003059	-0.088765	-0.073667	-0.047357	-0.117935	-0.049998	-0.015555	-0.007001	-0.048125	-0.113754
Pf3D7_06_v3	617512	621786	PF3D7_0614900	conserved Plasmodium membrane protein, unknown function	Core	-0.039416	-0.010866	0.001242	-0.044669	-0.047822	-0.08349	-0.048251	-0.005691	-0.050367	-0.064029
Pf3D7_06_v3	622868	624571	PF3D7_0615100	enoyl-acyl carrier reductase	Core	-0.04205	-0.039427	0.046786	0.051828	0.076094	0.058972	0.017711	0.024233	0.025661	0.040866
Pf3D7_06_v3	625115	627652	PF3D7_0615200	conserved protein, unknown function	Core	0.012003	0.000161	0.001313	-0.017638	-0.001944	-0.02354	0.053107	0.085807	0.075366	-0.005742
Pf3D7_06_v3	627653	630567	PF3D7_0615300	GPI-anchored wall transfer protein 1, putative	Core	-0.141492	-0.034527	-0.042912	-0.001599	-0.008249	0.026465	0.034939	0.030201	0.009855	0.040178
Pf3D7_06_v3	630706	640424	PF3D7_0615400	ribonuclease, putative	Core	-0.063818	-0.022487	-0.00584	-0.015954	-0.010684	-0.069837	-0.010243	-0.024256	-0.015483	-0.017237
Pf3D7_06_v3	643802	646403	PF3D7_0615500	cdc2-related protein kinase 5	Core	-0.075769	-0.044513	0.020497	0.05511	0.058763	0.011051	0.015302	0.033647	0.049345	0.017587
Pf3D7_06_v3	646404	655846	PF3D7_0615600	zinc finger protein, putative	Core	-0.042695	-0.051379	-0.033333	-0.010242	-0.00442	-0.002686	-0.007357	-0.019409	0.010308	-0.077006
Pf3D7_06_v3	656126	657787	PF3D7_0615700	RNA and export factor binding protein, putative	Core	0.091152	-0.03667	-0.061798	0.030471	-0.059263	-0.03416	-0.03607	-0.111754	0.033681	-0.010419
Pf3D7_06_v3	657788	662039	PF3D7_0615800	conserved oligomeric Golgi complex subunit 4, putative	Core	-0.020128	-0.061899	-0.060408	-0.039245	-0.008073	-0.027357	-0.033096	-0.060494	-0.043841	-0.088704
Pf3D7_06_v3	662185	668105	PF3D7_0615900	protein phosphatase, putative	Core	0.043469	-0.001257	0.026264	0.041416	0.049425	0.048351	0.072647	0.039871	0.076631	0.01426
Pf3D7_06_v3	669610	671875	PF3D7_0616000	pyridoxal kinase	Core	0.147664	0.047976	0.062321	0.089022	0.105549	0.035706	-0.001404	0.010275	0.063569	-4.5e-05
Pf3D7_06_v3	671876	673004	PF3D7_0616100	conserved Plasmodium protein, unknown function	Core	-0.112774	-0.082248	-0.164395	-0.109833	-0.107239	-0.120242	-0.072461	0.002563	-0.174478	-0.18359
Pf3D7_06_v3	673868	676625	PF3D7_0616200	kinetochore protein NDC80, putative	Core	-0.027758	-0.030021	0.096217	0.063346	0.053897	-0.002487	0.022138	-0.013123	0.037897	0.039492
Pf3D7_06_v3	676638	677821	PF3D7_0616300	conserved Plasmodium protein, unknown function	Core	0.149417	0.0459	0.026966	0.050016	0.014485	0.155448	0.097026	0.063035	0.064576	-0.083161
Pf3D7_06_v3	678137	683679	PF3D7_0616400	conserved Plasmodium protein, unknown function	Core	-0.077929	-0.084694	-0.044695	-0.106628	-0.128024	-0.094598	-0.009011	-0.066991	0.015109	-0.117234
Pf3D7_06_v3	684492	689055	PF3D7_0616500	TRAP-like protein	Core	-0.015525	-0.003104	0.032171	-0.00562	0.015717	-0.008008	0.036793	0.02719	0.025536	-0.019498
Pf3D7_06_v3	689056	691381	PF3D7_0616600	conserved protein, unknown function	Core	0.032513	0.058393	0.069274	0.082756	0.113431	0.01689	0.049329	0.050346	0.088097	0.066711
Pf3D7_06_v3	691519	693569	PF3D7_0616700	ras GTPAse, putative	Core	-0.063617	0.007753	0.00756	0.064813	0.044616	0.036591	0.004649	0.002068	-0.070913	-0.012573
Pf3D7_06_v3	695679	697744	PF3D7_0616800	malate:quinone oxidoreductase	Core	0.029173	0.024632	0.035117	0.080109	0.03999	0.038272	0.050933	0.097915	0.076915	0.082106
Pf3D7_06_v3	699002	703467	PF3D7_0616900	conserved Plasmodium protein, unknown function	Core	-0.088306	-0.037507	0.001044	0.027017	0.012611	0.012883	0.01976	0.028849	0.080724	-0.002343
Pf3D7_06_v3	703785	705418	PF3D7_0617000	mitochondrial import receptor subunit TOM40, putative	Core	-0.013047	0.014907	0.017417	0.07852	-5.6e-05	0.089671	0.051233	-0.020222	-0.022098	-0.001447
Pf3D7_06_v3	709809	714826	PF3D7_0617100	AP-2 complex subunit alpha, putative	Core	0.005569	-0.013528	0.033963	0.00901	-0.008336	0.014269	0.001898	0.008076	0.05183	0.025035
Pf3D7_06_v3	716800	719167	PF3D7_0617200	conserved protein, unknown function	Core	0.071121	-0.009608	-0.001377	0.039367	0.034777	0.019617	-0.015617	0.035861	-0.014565	0.003666
Pf3D7_06_v3	720285	721562	PF3D7_0617300	conserved Plasmodium protein, unknown function	Core	-0.176413	-0.088597	-0.11953	-0.198399	-0.192543	-0.119227	-0.100017	-0.28893	-0.0476	-0.11305
Pf3D7_06_v3	754145	755055	PF3D7_0617900	histone H3 variant	Core	0.119257	-0.038572	0.103695	-0.024096	-0.027411	-0.008311	0.022063	-0.190931	-0.011091	0.020981
Pf3D7_06_v3	758359	761246	PF3D7_0618000	conserved Plasmodium membrane protein, unknown function	Core	0.007897	-0.006297	-0.011453	-0.027773	-0.023277	-0.030857	0.00947	0.001601	-0.012801	-0.056025
Pf3D7_06_v3	761689	764418	PF3D7_0618100	conserved Plasmodium protein, unknown function	Core	0.092035	0.091799	0.119095	0.127409	0.088452	0.036299	0.072173	0.162728	0.047144	0.065705
Pf3D7_06_v3	764419	765742	PF3D7_0618200	conserved protein, unknown function	Core	-0.092053	-0.013724	0.000346	-0.028903	-0.087292	-0.048712	-0.103259	-0.071256	-0.06295	0.000396
Pf3D7_06_v3	768542	769706	PF3D7_0618300	60S ribosomal protein L27a, putative	Core	0.040508	-0.023885	-0.05304	-0.044949	-0.035469	-0.048594	-0.061927	-0.033331	-0.064651	-0.00964
Pf3D7_06_v3	769897	772756	PF3D7_0618400	LMBR1 domain-containing protein, putative	Core	-0.085966	0.016571	0.096303	0.029955	0.042904	0.021929	-0.001479	0.003508	0.093349	0.064671
Pf3D7_06_v3	774279	775720	PF3D7_0618500	malate dehydrogenase	Core	-0.051968	0.018888	-0.011137	-0.00039	-0.00864	-0.028213	-0.050153	0.025641	-0.084865	-0.043946
Pf3D7_06_v3	775730	778085	PF3D7_0618600	rhomboid protease ROM10	Core	0.030333	0.04841	0.087022	0.044318	0.066874	0.048078	0.069761	0.028499	-0.007436	-0.017185
Pf3D7_06_v3	778442	779742	PF3D7_0618700	trafficking protein particle complex subunit 6A, putative	Core	0.104513	0.093103	0.123327	0.083372	0.129955	-0.042905	0.039709	0.085243	-0.121212	-0.0318
Pf3D7_06_v3	779743	783546	PF3D7_0618800	heptatricopeptide repeat-containing protein, putative	Core	0.017964	0.021137	0.01105	0.090165	0.076751	-0.004159	0.077274	0.002785	-0.022247	-0.033285
Pf3D7_06_v3	784104	788277	PF3D7_0618900	phosphatidylinositol N-acetylglucosaminyltransferase subunit GPI1	Core	0.024092	0.049573	0.046432	0.015022	0.004919	0.034234	0.004386	0.014017	-0.02954	-0.006725
Pf3D7_06_v3	788457	796275	PF3D7_0619000	conserved protein, unknown function	Core	-0.02012	-0.054585	-0.043453	-0.054975	-0.065966	-0.024895	-0.00157	0.001993	-0.076008	-0.057035
Pf3D7_06_v3	796961	798768	PF3D7_0619100	conserved Plasmodium protein, unknown function	Core	-0.122596	-0.080464	0.001581	-0.044609	0.045895	-0.035114	-0.011388	-0.034389	0.006378	-0.020706
Pf3D7_06_v3	799147	803039	PF3D7_0619200	conserved Plasmodium protein, unknown function	Core	-0.051566	-0.092826	-0.03466	-0.002711	-0.009911	0.033185	0.043194	-0.047413	-0.091253	0.010261
Pf3D7_06_v3	803124	814802	PF3D7_0619300	conserved Plasmodium protein, unknown function	Core	-0.00392	0.038426	0.025046	0.022181	0.043417	0.011292	0.025681	0.00429	0.001412	0.065133
Pf3D7_06_v3	815372	818497	PF3D7_0619400	cell division cycle protein 48 homologue, putative	Core	0.039823	0.101716	0.107681	0.118118	0.105982	0.103048	0.086618	0.089785	0.015198	0.134764
Pf3D7_06_v3	819819	824497	PF3D7_0619500	acyl-CoA synthetase	Core	0.046078	0.023194	0.039378	0.05325	0.048427	0.042478	0.067695	0.030941	0.069706	0.082683
Pf3D7_06_v3	824907	827985	PF3D7_0619600	conserved Plasmodium protein, unknown function	Core	0.030566	0.037631	0.044494	0.055241	0.078989	0.058204	0.046362	0.013375	-0.011093	0.035302
Pf3D7_06_v3	827986	830639	PF3D7_0619700	conserved protein, unknown function	Core	0.001218	-0.01056	-0.020751	-0.042081	-0.017224	0.006993	0.02358	-0.048498	-0.101418	-0.077227
Pf3D7_06_v3	831036	839283	PF3D7_0619800	conserved Plasmodium membrane protein, unknown function	Core	-0.023424	-0.01685	0.023478	0.019922	0.002225	0.011449	0.002549	0.003664	0.06352	0.017592
Pf3D7_06_v3	840273	841474	PF3D7_0619900	splicing factor 3A subunit 2, putative	Core	0.067454	-0.063854	0.031146	-0.035584	-0.095784	-0.054517	-0.03426	-0.126683	-0.020708	-0.088781
Pf3D7_06_v3	841596	843613	PF3D7_0620000	secreted ookinete protein 25, putative	Core	-0.026302	0.004379	-0.02244	0.002792	0.026857	0.023757	-0.031466	-0.05439	-0.007303	0.002699
Pf3D7_06_v3	845410	846340	PF3D7_0620100	ATP synthase-associated protein, putative	Core	0.159735	-0.094546	-0.146761	-0.045847	-0.094852	-0.059042	-0.010281	-0.129766	-0.097935	-0.099641
Pf3D7_06_v3	846341	847744	PF3D7_0620200	conserved Plasmodium protein, unknown function	Core	0.149391	0.064457	-0.006482	0.096814	-0.075522	-0.048539	0.000435	0.088302	-0.004212	-0.047688
Pf3D7_06_v3	848155	851114	PF3D7_0620300	conserved Plasmodium protein, unknown function	Core	-0.108941	0.041706	0.047448	0.065586	0.062017	0.041931	0.107998	0.043339	0.018749	0.149907
Pf3D7_06_v3	851128	853205	PF3D7_0620400	merozoite surface protein 10	Core	0.024894	-0.01566	-0.076068	-0.06876	-0.133405	-0.041726	0.026042	0.00857	-0.111109	-0.054976
Pf3D7_06_v3	854910	857362	PF3D7_0620500	cleavage stimulation factor subunit 1, putative	Core	-0.052357	0.020302	0.02603	0.000392	0.009968	0.001651	-0.004998	0.01532	-0.037603	0.008725
Pf3D7_06_v3	857476	858818	PF3D7_0620600	conserved Plasmodium protein, unknown function	Core	-0.105071	0.025315	-0.048932	0.008486	-0.022462	-0.057405	-0.009228	-0.007618	-0.003102	-0.02581
Pf3D7_06_v3	858819	860364	PF3D7_0620700	DnaJ protein, putative	Core	-0.061484	-0.023387	0.001352	-0.035041	-0.089451	-0.060621	-0.044363	-0.006766	-0.134458	-0.018834
Pf3D7_06_v3	862632	865630	PF3D7_0621000	conserved Plasmodium protein, unknown function	Core	-0.071091	0.044169	0.057243	0.047547	0.06909	0.043009	0.062328	0.025498	0.111791	0.092853
Pf3D7_06_v3	865631	870159	PF3D7_0621100	conserved Plasmodium protein, unknown function	Core	-0.027691	-0.009997	0.002766	0.020835	-0.006107	0.023329	0.007489	0.018737	0.009247	0.048296
Pf3D7_06_v3	871047	872452	PF3D7_0621200	pyridoxine biosynthesis protein PDX1	Core	-0.03852	-0.018345	-0.091354	-0.02819	-0.117726	-0.070113	-0.02293	0.013609	-0.083402	0.02602
Pf3D7_06_v3	873559	876440	PF3D7_0621300	mRNA-binding protein PUF3	Core	0.033284	0.06343	0.067464	0.102549	0.103294	0.062709	0.050714	0.115156	0.083045	0.076347
Pf3D7_06_v3	878540	881034	PF3D7_0621400	Pf77 protein	Core	-0.058213	0.02647	0.028018	-0.038124	-0.027208	-0.012142	-0.028021	-0.029615	0.012813	0.011433
Pf3D7_06_v3	881713	883244	PF3D7_0621500	ribonuclease P/MRP protein subunit RPP1, putative	Core	0.025806	-0.00453	-0.007746	-0.111368	-0.120768	-0.025958	0.001924	-0.125885	-0.070498	-0.071493
Pf3D7_06_v3	884178	889864	PF3D7_0621700	conserved Plasmodium protein, unknown function	Core	-0.012949	0.044172	0.097969	0.064128	0.095258	0.073577	0.048038	0.064233	0.066108	0.141214
Pf3D7_06_v3	891747	893027	PF3D7_0621800	nascent polypeptide-associated complex subunit alpha, putative	Core	-0.015828	-0.078641	-0.12622	-0.128476	-0.138198	-0.110763	-0.065679	-0.108538	0.024651	-0.098423
Pf3D7_06_v3	893200	896030	PF3D7_0621900	signal recognition particle subunit SRP68, putative	Core	0.092455	0.050701	0.087652	0.101436	0.111664	0.125947	0.06307	-0.01387	0.00864	0.02178
Pf3D7_06_v3	896739	898154	PF3D7_0622000	conserved Plasmodium protein, unknown function	Core	-0.017864	-0.016862	0.004979	0.00414	-0.061886	0.03959	0.092012	0.154849	0.051583	0.034748
Pf3D7_06_v3	898155	902613	PF3D7_0622100	conserved Plasmodium protein, unknown function	Core	-0.037631	0.006261	0.021356	0.028146	0.031079	0.012847	0.066583	0.01067	-0.010485	0.080992
Pf3D7_06_v3	903490	906572	PF3D7_0622200	radical SAM protein, putative	Core	0.040982	0.072151	0.08673	0.026071	0.081391	-0.009373	-0.017799	0.037434	0.025793	0.010194
Pf3D7_06_v3	907767	911299	PF3D7_0622300	vacuolar transporter chaperone, putative	Core	-0.017216	0.062791	0.046345	0.054827	0.023756	0.060768	0.078659	-0.037484	0.056781	0.044031
Pf3D7_06_v3	912156	913960	PF3D7_0622500	RNA methyltransferase, putative	Core	-0.009067	-0.036632	-0.050117	-0.000738	-0.05457	0.030854	0.007323	0.014008	0.008163	-0.040581
Pf3D7_06_v3	914493	915679	PF3D7_0622600	cytochrome b-c1 complex subunit 9, putative	Core	0.061771	0.042555	-0.064	-0.089496	0.067895	-0.00552	-0.053598	0.030873	-0.105521	-0.059448
Pf3D7_06_v3	915750	917549	PF3D7_0622700	conserved Plasmodium membrane protein, unknown function	Core	0.037908	0.045908	0.063697	0.159185	0.183128	0.13583	0.12539	0.101767	0.045899	0.122094
Pf3D7_06_v3	919435	924278	PF3D7_0622800	leucine--tRNA ligase, putative	Core	-0.004639	0.019766	0.053056	0.041433	0.062907	0.050059	0.051721	0.031805	0.013609	0.03983
Pf3D7_06_v3	924855	931324	PF3D7_0622900	AP2 domain transcription factor AP2Tel	Core	-0.0523	0.028532	0.042917	0.016179	0.059321	0.020842	0.03366	0.060186	-0.019957	0.056263
Pf3D7_06_v3	936818	938901	PF3D7_0623000	chorismate synthase	Core	0.053865	0.022075	0.048742	0.061177	0.037548	0.076198	-0.001579	0.069364	0.035191	0.055386
Pf3D7_06_v3	939410	943970	PF3D7_0623100	nuclear polyadenylated RNA-binding protein NAB2, putative	Core	-0.056756	0.018888	0.003203	-0.012598	-0.026084	-0.026878	0.001609	-0.047965	-0.017178	0.026234
Pf3D7_06_v3	945879	947368	PF3D7_0623200	ferredoxin--NADP reductase	Core	0.058382	0.025357	0.043491	0.01514	0.017954	0.038703	-0.020943	0.093058	0.06108	0.013533
Pf3D7_06_v3	947369	948894	PF3D7_0623300	EGF-like membrane protein, putative	Core	0.061259	0.073442	0.081037	0.056352	0.059426	0.070831	0.011874	0.120783	0.023894	0.057464
Pf3D7_06_v3	949973	951756	PF3D7_0623400	MEI2-like RNA-binding protein, putative	Core	0.018407	-0.033138	-0.004667	-0.023749	-0.018493	-0.053887	-0.091658	-0.064307	-0.010164	-0.019045
Pf3D7_06_v3	952656	955098	PF3D7_0623500	superoxide dismutase [Fe]	Core	-0.05886	0.019797	-0.03529	-0.096049	-0.150074	-0.051994	-0.007065	-0.070621	-0.1081	-0.12499
Pf3D7_06_v3	956515	958944	PF3D7_0623600	transcription or splicing factor-like protein, putative	Core	0.028532	0.060822	0.015915	0.019282	0.018033	0.000827	-0.007572	0.007463	-0.002623	-0.034799
Pf3D7_06_v3	958945	962795	PF3D7_0623700	ATP-dependent RNA helicase SUV3, putative	Core	0.00106	0.006556	0.001326	0.036282	0.008871	-0.01134	-0.016466	-0.005362	-0.000877	0.022118
Pf3D7_06_v3	963491	971205	PF3D7_0623800	tyrosine kinase-like protein, putative	Core	0.051868	0.062568	0.03848	0.054548	0.048471	0.041912	0.039289	0.002228	0.012154	0.029068
Pf3D7_06_v3	976933	978299	PF3D7_0623900	ribonuclease H2 subunit A, putative	Core	0.08641	0.089691	0.143681	0.076312	0.075608	0.07278	0.018217	0.122128	0.1135	0.042686
Pf3D7_06_v3	980816	982797	PF3D7_0624000	hexokinase	Core	0.083892	0.090021	0.095914	0.135652	0.129064	0.066525	0.068339	0.131344	0.080924	0.095686
Pf3D7_06_v3	983696	985018	PF3D7_0624100	conserved protein, unknown function	Core	0.016819	0.074334	0.06992	0.120085	0.022143	0.075073	0.040074	0.018781	-0.002147	0.037162
Pf3D7_06_v3	985019	987120	PF3D7_0624200	conserved Plasmodium protein, unknown function	Core	-0.071747	-0.12005	-0.063539	-0.126302	-0.11919	-0.112193	-0.089793	-0.173225	-0.125989	-0.113556
Pf3D7_06_v3	987558	989886	PF3D7_0624300	CPW-WPC family protein	Core	-0.189205	-0.028597	0.010925	-0.036715	-0.094545	-0.035706	0.005796	-0.163082	-0.02429	0.001348
Pf3D7_06_v3	990125	992448	PF3D7_0624400	conserved protein, unknown function	Core	0.170293	0.0493	0.029326	0.071558	0.089872	-0.017281	0.010216	-0.037615	-0.080179	-0.03526
Pf3D7_06_v3	994034	994803	PF3D7_0624500	anaphase-promoting complex subunit 11, putative	Core	-0.04906	-0.104603	-0.129194	-0.147451	-0.090685	-0.080044	0.012087	-0.158666	0.013411	-0.10824
Pf3D7_06_v3	999274	1007933	PF3D7_0624600	SNF2 helicase, putative	Core	-0.008236	0.0071	0.016579	-0.004324	0.012554	0.02518	-0.031023	0.014951	0.014724	0.009477
Pf3D7_06_v3	1009207	1010968	PF3D7_0624700	N-acetylglucosaminyl-phosphatidylinositol de-N-acetylase, putative	Core	-0.06855	0.100766	0.083632	-0.055013	0.019974	0.042655	0.068817	0.030098	-0.011091	-0.032395
Pf3D7_06_v3	1011179	1014819	PF3D7_0624800	conserved Plasmodium protein, unknown function	Core	-0.024851	0.070802	0.077634	0.050888	0.025582	0.027183	0.049513	0.012648	0.016873	0.049549
Pf3D7_06_v3	1015618	1018694	PF3D7_0624900	GAS8-like protein, putative	Core	0.096941	0.045825	-0.00474	0.018153	0.042081	0.024607	0.002102	-0.028262	0.014497	-0.005585
Pf3D7_06_v3	1019774	1022125	PF3D7_0625000	sphingomyelin synthase 1, putative	Core	-0.104211	-0.13789	-0.084452	-0.19327	-0.159801	-0.137449	-0.058419	-0.160459	-0.094226	-0.123325
Pf3D7_06_v3	1022765	1024464	PF3D7_0625100	sphingomyelin synthase 2, putative	Core	-0.023023	0.018502	0.028436	0.066355	-0.004189	0.076727	0.093918	-0.002893	0.067645	0.004997
Pf3D7_06_v3	1024929	1026579	PF3D7_0625200	conserved Plasmodium protein, unknown function	Core	0.111608	0.024505	-0.067394	0.054419	0.031484	0.084355	0.119105	0.015772	0.111259	0.011035
Pf3D7_06_v3	1026580	1031407	PF3D7_0625300	DNA polymerase 1, putative	Core	-0.022154	-0.032784	-0.01119	-0.031996	-0.046812	-0.033181	-0.025887	-0.06162	-0.002653	0.006883
Pf3D7_06_v3	1032286	1034024	PF3D7_0625400	conserved Plasmodium protein, unknown function	Core	-0.032654	-0.007042	-0.01815	-0.002581	-0.012006	0.001408	0.047623	0.017949	0.020888	-0.017171
Pf3D7_06_v3	1035108	1036621	PF3D7_0625500	conserved Plasmodium membrane protein, unknown function	Core	0.038924	0.037751	-0.00175	0.059961	-0.001958	0.01253	0.059516	0.010127	0.084748	0.133471
Pf3D7_06_v3	1039405	1041800	PF3D7_0625600	poly(A) polymerase PAP, putative	Core	0.082591	0.030054	0.075569	0.055811	0.038681	0.049547	0.032559	-0.072524	-0.006662	0.053816
Pf3D7_06_v3	1043296	1045724	PF3D7_0625800	conserved Plasmodium protein, unknown function	Core	-0.058697	0.030318	-0.055447	-0.033548	-0.056406	-0.069694	-0.017998	-0.097404	-0.117987	-0.098725
Pf3D7_06_v3	1046736	1048302	PF3D7_0625900	conserved Plasmodium protein, unknown function	Core	0.032189	0.086493	0.012903	0.099217	0.078491	0.100419	0.051794	-0.012678	0.161696	0.109892
Pf3D7_06_v3	1048460	1054215	PF3D7_0626000	conserved Plasmodium protein, unknown function	Core	-0.087279	-0.006651	0.031427	-0.026308	0.013117	0.00455	-0.0186	0.022538	0.002851	0.022514
Pf3D7_06_v3	1055802	1058597	PF3D7_0626100	oxidoreductase, short-chain dehydrogenase family, putative	Core	-0.036105	0.001744	-0.062089	-0.092684	-0.035857	-0.079379	-0.075625	-0.040849	-0.013928	-0.068175
Pf3D7_06_v3	1058598	1060172	PF3D7_0626200	conserved Plasmodium protein, unknown function	Core	-0.070531	-0.0179	-0.049047	-0.068252	-0.045995	-0.050804	-0.013062	-0.032803	-0.007379	-0.034628
Pf3D7_06_v3	1060865	1063141	PF3D7_0626300	3-oxoacyl-acyl-carrier protein synthase I/II	Core	0.007386	0.001005	0.018174	0.021544	-0.027651	0.044171	-0.00235	0.004534	0.02462	0.007555
Pf3D7_06_v3	1064897	1068876	PF3D7_0626400	CRAL/TRIO domain-containing protein, putative	Core	0.060239	0.035866	0.019277	0.064558	0.049331	0.03716	0.025316	0.045083	-0.013857	0.034825
Pf3D7_06_v3	1069712	1073055	PF3D7_0626500	conserved Plasmodium protein, unknown function	Core	-0.114803	-0.133637	-0.09853	-0.144698	-0.122535	-0.154303	-0.058104	-0.083587	-0.096355	-0.02658
Pf3D7_06_v3	1073208	1074145	PF3D7_0626600	conserved Plasmodium protein, unknown function	Core	0.001896	-0.098398	-0.099507	-0.01828	-0.077975	-0.06329	-0.026887	-0.034342	-0.131241	-0.104604
Pf3D7_06_v3	1074768	1076386	PF3D7_0626700	ATPase	Core	-0.072202	-0.026518	-0.039243	-0.051967	-0.051219	-0.054101	-0.053219	-0.03221	-0.118292	-0.075117
Pf3D7_06_v3	1078745	1081570	PF3D7_0626800	pyruvate kinase	Core	0.140561	0.093287	0.025101	0.063754	0.040756	0.064969	0.073119	-0.000672	0.002297	-0.007772
Pf3D7_06_v3	1082660	1084268	PF3D7_0626900	mitochondrial ribosomal protein L46 precursor, putative	Core	0.022821	0.013819	0.008936	-0.022291	0.029766	0.038451	0.052471	0.084988	-0.004777	-0.019384
Pf3D7_06_v3	1088940	1094578	PF3D7_0627100	ankyrin-repeat protein, putative	Core	0.0412	0.068864	0.083919	0.067672	0.075094	0.025119	0.011591	0.05198	0.017886	-0.009623
Pf3D7_06_v3	1094815	1096623	PF3D7_0627200	myosin light chain, putative	Core	-0.055626	-0.138664	-0.050095	-0.071197	-0.124541	-0.105013	-0.128119	-0.126724	-0.10341	-0.155703
Pf3D7_06_v3	1097050	1098899	PF3D7_0627300	E3 ubiquitin-protein ligase RNF5, putative	Core	0.11599	0.074483	0.012213	0.042827	0.042717	-0.01669	0.026712	0.019758	0.010849	-0.002215
Pf3D7_06_v3	1100027	1101108	PF3D7_0627400	mitochondrial import inner membrane translocase subunit TIM22, putative	Core	0.018728	0.073235	-0.005067	0.025908	0.046854	0.029213	-0.006064	0.104147	-0.108729	-0.002308
Pf3D7_06_v3	1101484	1103102	PF3D7_0627500	protein DJ-1	Core	0.041641	-0.029029	-0.073406	-0.057818	-0.078936	0.000798	0.018793	-0.021696	-0.017804	-0.095195
[truncated: 3,559 more rows]
