# Supplementary material for: Antiplasmodial peptaibols act through membrane directed mechanisms
Source: Cell Chem Biol. 2024 Feb 15;31(2):312–325.e9. doi: 10.1016/j.chembiol.2023.10.025 (PMC10923054; doi:10.1016/j.chembiol.2023.10.025)
Supplement: Table S5. List of primers used for RT-qPCR [file mmc4.xlsx]

## Sheet: Sheet1
Primer ID	Primer Sequence
PF3D7_0717700 housekeeping gene, forward primer	AAGTAGCAGGTCATCGTGG
PF3D7_0717700 housekeeping gene, reverse primer	TTCGGCACATTCTTCCATAA
PF3D7_0106100, forward primer	TGAGTGAAATTCCCATGTGT
PF3D7_0106100, reverse primer	CACGGCTTGTATTATCTCGTGT
PF3D7_0519200, forward primer	AGCTGCCTTTGGTACTGCTA
PF3D7_0519200, reverse primer	GAATAGCCCTCAGCTGGTGT
PF3D7_1419800, forward primer	CCGTTTAGGTGGAACGTGTG
PF3D7_1419800, reverse primer	AACTGAGGCAGCATTGAACA
MSTRG.194.1, forward primer	TGTTGAGGATAGCGTAAGGC
MSTRG.194.1, reverse primer	AAACCGAAAGAGCAAGCATA
MSTRG.363.2, forward primer	ATACCGCACATGTTAATTGC
MSTRG.363.2, reverse primer	ACACTTATCCCAGTCGGTGT
